# Supplementary material for: Drug repurposing screening and mechanism analysis based on human colorectal cancer organoids
Source: Protein Cell. 2023 Jun 22;15(4):285–304. doi: 10.1093/procel/pwad038 (PMC10984622; doi:10.1093/procel/pwad038)
Supplement: pwad038_suppl_Supplementary_Table_S1 [file pwad038_suppl_supplementary_table_s1.xlsx]

## Sheet: Information of patients
Patient information			Pathological information
Patient id	Sex	Age	Surgeon	AJCC stage	Tumor differentiation level	Nerve invasion	Lymphovascular invasion	MSI status
p1	female	42	Sigmoid colon	IIA	moderately differentiated	No	No	S
p2	male	66	Ascending colon	IIIB	moderately differentiated	No	No	S
p3	female	48	Rectum	I	moderately differentiated	No	No	S
p4	male	35	Ascending colon	IIA	mucous adenocarcinoma	Yes	Yes	H
p5	male	67	Rectum	IIA	moderately differentiated	No	Yes	S
p6	male	54	Sigmoid colon	IIIA	moderately differentiated	Yes	No	S
p7	female	65	Ascending colon	IIIA	moderately differentiated	No	No	H
p8	female	52	Sigmoid colon	IIA	moderately differentiated	No	No	S
*All the patients were therapy-naïve
