# Supplementary material for: Drug repurposing screening and mechanism analysis based on human colorectal cancer organoids
Source: Protein Cell. 2023 Jun 22;15(4):285–304. doi: 10.1093/procel/pwad038 (PMC10984622; doi:10.1093/procel/pwad038)
Supplement: pwad038_suppl_Supplementary_Table_S2 [file pwad038_suppl_supplementary_table_s2.xlsx]

## Sheet: Readme
Sheet list	Description
Information of 335 drugs	Cell viability ratio of prelimlinary screening and the target information of all 335 drugs
Classification of all 335 drugs	The classification of all 335 drugs (Indication & Pathway)
Selected 36 drug candidates	Target and pathway information of screened 36 drugs
GR50 value of 36 drugs	GR50 value of 36 drugs (eight patients)
Tumor&Mouse weight	Record of tumor and mouse weight
Drug combination	Cell viability ratio of drug combination

## Sheet: Information of 335 drugs
Drug.name	clinicaltrial max phase	colonrectal cancer max phase	Patient2_rep1	Patient2_rep2	Patient2_rep3	Patient2_average	Patient3_rep1	Patient3_rep2	Patient3_rep3	Patient3_average	Classification	Target	Pathway
Romidepsin	3	2	0.0004	0.0003	0.0003	0.0003	0.0001	0.0001	0.0001	0.0001	Neoplastic Diseases	HDAC	Epigenetic regulation
Bortezomib	4	2	0.0004	0.0003	0.0005	0.0004	0.0001	0.0001	0.0001	0.0001	Neoplastic Diseases	Proteasome	Protein folding & degradation
Mocetinostat	2	0	0.0018	0.0019	0.0016	0.0018	0.0002	0.0002	0.0002	0.0002	Neoplastic Diseases	HDAC	Epigenetic regulation
Fedratinib	3	0	0.0032	0.0025	0.0023	0.0026	0.0003	0.0002	0.0003	0.0003	Neoplastic Diseases	JAK	JAK/STAT signaling
Cediranib Maleate	3	1	0.0004	0.0004	0.0006	0.0005	0.0004	0.0005	0.0008	0.0005	Neoplastic Diseases	VEGFR	Tyrosine kinase signaling
Tegaserod Maleate	4	0	0.084	0.07	0.092	0.082	0.0012	0.0014	0.0016	0.0014	Gastrointestinal Pharmacology	5-HT receptor	Others
Ponatinib	3	0	0.0021	0.0022	0.0005	0.0016	0.0017	0.0017	0.0012	0.0015	Neoplastic Diseases	Abl; FGFR; PDGFR; VEGFR	Tyrosine kinase signaling
Obatoclax Mesylate	3	0	0.0198	0.017	0.01	0.0156	0.0063	0.0052	0.0004	0.004	Neoplastic Diseases	Bcl-2	Apoptosis
Ivermectin	4	0	0.0474	0.0309	0.0006	0.0263	0.0107	0.0048	0.0004	0.0053	Infectious Diseases	Chloride Channel	Others
Pacritinib	3	2	0.0255	0.0303	0.0326	0.0295	0.0153	0.0177	0.0175	0.0168	Neoplastic Diseases	JAK	JAK/STAT signaling
Trametinib	4	2	0.4672	0.4648	0.4214	0.4511	0.0202	0.02	0.0276	0.0226	Neoplastic Diseases	MEK	Tyrosine kinase signaling
Daunorubicin HCl	4	1	0.0343	0.034	0.0313	0.0332	0.0262	0.0246	0.0233	0.0247	Neoplastic Diseases	Topoisomerase	DNA damage & repair
Selinexor	3	1	0.1151	0.167	0.1218	0.1346	0.0784	0.0701	0.0711	0.0732	Neoplastic Diseases	XPO1	Others
Vinblastine sulfate	4	1	0.1412	0.122	0.1036	0.1223	0.1147	0.0864	0.0778	0.093	Neoplastic Diseases	Microtubule Associated	DNA damage & repair
Mycophenolic acid	4	0	0.0476	0.0553	0.0448	0.0492	0.1381	0.1285	0.136	0.1342	Inflammation & Immunomodulation	IMPDH	DNA damage & repair
Mycophenolate Mofetil	4	0	0.0585	0.0616	0.0597	0.0599	0.1401	0.1237	0.1476	0.1371	Inflammation & Immunomodulation	IMPDH	DNA damage & repair
Dovitinib	3	2	0.0917	0.0122	0.0127	0.0389	0.3259	0.1036	0.0248	0.1514	Neoplastic Diseases	c-Kit; FGFR; VEGFR; PDGFRβ	Tyrosine kinase signaling
5-Fluorouracil	4	4	0.3316	0.3205	0.3116	0.3212	0.227	0.1328	0.1156	0.1584	Neoplastic Diseases	DNA/RNA Synthesis	DNA damage & repair
Clofarabine	3	0	0.0274	0.0296	0.0312	0.0294	0.18	0.1712	0.1763	0.1758	Neoplastic Diseases	DNA/RNA Synthesis	DNA damage & repair
Bleomycin Sulfate	4	1	0.1477	0.1395	0.1354	0.1409	0.2033	0.1703	0.2111	0.1949	Neoplastic Diseases	DNA/RNA Synthesis	DNA damage & repair
Cyclocytidine HCl	4	0	0.1199	0.12	0.0715	0.1038	0.2566	0.2033	0.175	0.2116	Neoplastic Diseases	DNA/RNA Synthesis	DNA damage & repair
Quizartinib	3	0	0.2717	0.3554	0.2406	0.2892	0.2952	0.2346	0.1158	0.2152	Neoplastic Diseases	FLT3	Tyrosine kinase signaling
Bosutinib	4	0	0.2565	0.3251	0.2803	0.2873	0.2256	0.1841	0.2374	0.2157	Neoplastic Diseases	Src	Tyrosine kinase signaling
Alisertib	3	1	0.3739	0.3599	0.3537	0.3625	0.2363	0.2111	0.2138	0.2204	Neoplastic Diseases	Aurora Kinase	Cell cycle
Talazoparib	3	0	0.0559	0.052	0.0585	0.0555	0.2122	0.2054	0.2657	0.2278	Neoplastic Diseases	PARP	DNA damage & repair
Albendazole	4	0	0.2543	0.237	0.297	0.2627	0.2878	0.262	0.1754	0.2418	Infectious Diseases	Tubulin	DNA damage & repair
Tamoxifen	4	0	0.0923	0.1457	0.0893	0.1091	0.2596	0.2461	0.2484	0.2514	Neoplastic Diseases	Estrogen/progestogen Receptor	Nuclear receptor signaling
Sorafenib Tosylate	4	2	0.1171	0.1022	0.109	0.1095	0.2578	0.2617	0.2619	0.2605	Neoplastic Diseases	Raf-1; VEGFR; PDGFRβ;c-Kit	Tyrosine kinase signaling
Fenbendazole	4	0	0.306	0.338	0.324	0.3227	0.2804	0.2285	0.2728	0.2606	Infectious Diseases	Microtubule Associated inhibitor	DNA damage & repair
Donafenib	3	3	0.1045	0.0968	0.1055	0.1023	0.2827	0.2861	0.2794	0.2827	Neoplastic Diseases	Raf-1;VEGFR	Tyrosine kinase signaling
Selumetinib	3	2	0.9407	0.9569	0.9422	0.9466	0.2911	0.3111	0.2682	0.2901	Neoplastic Diseases	MEK	Tyrosine kinase signaling
Clomifene citrate	4	0	0.0307	0.0353	0.0426	0.0362	0.3142	0.2988	0.326	0.313	Hormones and Hormone	Estrogen/progestogen Receptor	Nuclear receptor signaling
Patupilone	3	2	0.3126	0.2965	0.3826	0.3306	0.3233	0.3361	0.3334	0.3309	Neoplastic Diseases	Microtubule Associated	DNA damage & repair
Momelotinib	3	0	0.5503	0.4784	0.3166	0.4485	0.3417	0.3523	0.3205	0.3382	Neoplastic Diseases	JAK	JAK/STAT signaling
Triglycidyl Isocyanurate	4	0	0.0233	0.0678	0.0776	0.0563	0.3336	0.3439	0.3541	0.3439	Neoplastic Diseases	p53; DNA synthesis	Apoptosis
Regorafenib	4	4	0.1267	0.1408	0.1118	0.1264	0.3652	0.3515	0.3515	0.3561	Neoplastic Diseases	RET; Raf-1; VEGFR	Tyrosine kinase signaling
Amlodipine	4	0	0.7683	0.7513	0.7866	0.7687	0.4248	0.2573	0.4998	0.394	Cardiovascular Function	Calcium Channel	Others
Miltefosine	4	0	0.6441	0.6817	0.6114	0.6457	0.4241	0.4401	0.4398	0.4347	Neoplastic Diseases	Akt	PI3K/Akt signaling
Dacarbazine	4	1	0.9345	0.9043	0.863	0.9006	0.6256	0.5539	0.5094	0.563	Neoplastic Diseases	DNA/RNA Synthesis	DNA damage & repair
Ridaforolimus	3	1	0.876	0.931	0.816	0.8743	0.6015	0.555	0.5404	0.5656	Neoplastic Diseases	mTOR	PI3K/Akt signaling
Chloroambucil	4	0	0.8388	1.1142	0.9562	0.9697	0.6566	0.5367	0.566	0.5864	Neoplastic Diseases	DNA/RNA Synthesis	DNA damage & repair
Cabozantinib malate	3	0	0.4262	0.4253	0.4102	0.4205	0.6195	0.6017	0.5929	0.6047	Neoplastic Diseases	VEGFR	Tyrosine kinase signaling
Fulvestrant	4	1	1.0082	0.9049	0.7293	0.8808	0.7762	0.5352	0.5683	0.6266	Neoplastic Diseases	Estrogen/progestogen Receptor	Nuclear receptor signaling
Alpelisib	3	1	1.0197	0.7207	1.0033	0.9146	0.623	0.6864	0.5985	0.636	Neoplastic Diseases	PI3K	PI3K/Akt signaling
Lacidipine	4	0	0.4614	0.4635	0.4614	0.4621	0.6389	0.7433	0.573	0.6517	Cardiovascular Function	Calcium Channel	Others
Itraconazole	4	1	0.5562	0.2543	0.1994	0.3366	0.7562	0.651	0.5968	0.668	Neoplastic Diseases	P450	Metabolism
Mifepristone	4	0	0.8742	0.8156	0.7974	0.8291	0.7102	0.6555	0.6594	0.675	Hormones and Hormone	Estrogen/progestogen Receptor	Nuclear receptor signaling
Fluoxetine HCl	4	0	0.7063	0.7199	0.7621	0.7294	0.5497	0.9691	0.5068	0.6752	Neuropharmacology	5-HT Receptor	Others
Erdafitinib	3	2	0.7953	0.7481	0.7418	0.7617	0.684	0.6843	0.6988	0.689	Neoplastic Diseases	FGFR; PDGFR; VEGFR2	Tyrosine kinase signaling
Paroxetine HCl	4	0	0.7297	0.7068	0.7626	0.733	0.6938	0.6883	0.7154	0.6992	Neuropharmacology	AChR; 5-HT	Neuronal signaling
Fludarabine	4	2	0.5481	0.5215	0.4726	0.5141	0.7158	0.7186	0.7029	0.7124	Neoplastic Diseases	STAT	JAK/STAT signaling
Nifuroxazide	0	0	0.5885	0.5198	0.5011	0.5365	0.726	0.739	0.7402	0.7351	Infectious Diseases	STAT	JAK/STAT signaling
Elesclomol	3	0	0.7429	0.7566	0.7347	0.7448	0.8227	0.6978	0.6971	0.7392	Neoplastic Diseases	HSP	Protein folding & degradation
Sitravatinib	3	0	0.0004	0.0004	0.0005	0.0004	0.7489	0.7577	0.7287	0.7451	Neoplastic Diseases	VEGFR	Tyrosine kinase signaling
Desloratadine	4	0	0.8259	0.8552	0.7465	0.8092	0.7031	0.8097	0.7257	0.7461	Inflammation & Immunomodulation	Histamine Receptor	Others
Clemastine Fumarate	3	0	0.8556	0.9213	0.8865	0.8878	0.6502	0.9607	0.649	0.7533	Inflammation & Immunomodulation	Histamine Receptor	Others
Loratadine	4	0	0.8971	0.8871	0.9357	0.9067	0.7888	0.7702	0.7136	0.7575	Inflammation & Immunomodulation	Histamine Receptor	Others
Albendazole Oxide	3	0	0.9615	0.9795	1.0041	0.9817	0.828	0.7707	0.7188	0.7725	Infectious Diseases	Microtubule Associated	DNA damage & repair
GLPG0634 analogue	3	0	0.8518	0.8682	0.8688	0.8629	0.7508	0.7898	0.8016	0.7807	Neoplastic Diseases	JAK	JAK/STAT signaling
Cerdulatinib	3	0	0.2003	0.2016	0.2153	0.2057	0.7636	0.7942	0.7993	0.7857	Neoplastic Diseases	JAK	JAK/STAT signaling
Butoconazole nitrate	3	0	0.4793	0.5206	0.532	0.5106	0.7571	0.9075	0.7025	0.789	Infectious Diseases	Antifection	Antifection
Cilnidipine	4	0	0.9367	0.8259	0.7416	0.8347	0.9643	0.6303	0.7908	0.7951	Cardiovascular Function	Calcium Channel	Others
Chlorpromazine HCl	4	0	0.8873	0.9986	0.9205	0.9355	0.8323	0.8167	0.7365	0.7952	Neuropharmacology	Potassium Channel Dopamine Receptor	Others
Maprotiline HCl	4	0	0.804	0.7632	0.7371	0.7681	0.9498	0.8121	0.6947	0.8188	Neuropharmacology	Adrenergic Receptor	Others
Motesanib Diphosphate	3	1	0.7968	0.9069	0.8587	0.8542	0.8619	0.8393	0.7591	0.8201	Neoplastic Diseases	VEGFR; PDGFR; c-Kit	Tyrosine kinase signaling
Sulfatinib	3	2	1.0239	0.9571	0.9399	0.9736	0.827	0.8189	0.8431	0.8297	Neoplastic Diseases	VEGFR; FGFR	Tyrosine kinase signaling
Chloroquine Phosphate	4	0	1.1152	1.0989	1.0429	1.0857	0.9748	0.8107	0.7496	0.8451	Inflammation & Immunomodulation	ATM/ATR	PI3K/Akt signaling
Doxazosin Mesylate	4	0	0.9095	0.9373	0.9072	0.918	0.925	0.8642	0.7465	0.8452	Cardiovascular Function	Adrenergic Receptor	Others
G150	3	0	0.9214	0.8235	0.9158	0.8869	0.8694	0.8228	0.854	0.8487	Neoplastic Diseases	h-cGAS	Others
Megestrol Acetate	4	0	1.0568	0.9826	1.048	1.0292	0.9136	0.8494	0.7925	0.8518	Neoplastic Diseases	Androgen Receptor Estrogen/progestogen Receptor	Nuclear receptor signaling
Disulfiram	4	0	0.9358	0.8814	0.8695	0.8956	0.9107	0.8321	0.8212	0.8546	Neuropharmacology	Dehydrogenase	DNA damage & repair
Gemfibrozil	4	0	1.185	1.0683	1.1019	1.1184	0.8506	0.8462	0.888	0.8616	Cardiovascular Function	PPAR	Metabolism
Budesonide	4	0	0.9634	0.948	0.9563	0.9559	0.9393	0.7639	0.8932	0.8655	Inflammation & Immunomodulation	Glucocorticoid receptor	Nuclear receptor signaling
Nilotinib	4	0	0.6495	0.7902	0.6965	0.712	0.975	0.8096	0.8452	0.8766	Neoplastic Diseases	Bcr-Abl	Apoptosis
Capecitabine	4	4	1.1205	1.0993	1.086	1.1019	1.0596	0.9245	0.6467	0.877	Neoplastic Diseases	DNA/RNA Synthesis	DNA damage & repair
Motesanib	3	1	0.8829	0.863	0.8971	0.881	0.8945	0.8657	0.8866	0.8823	Neoplastic Diseases	VEGFR	Tyrosine kinase signaling
Medroxyprogesterone acetate	4	2	0.6399	0.6762	0.6482	0.6548	0.885	0.8954	0.8716	0.884	Hormones and Hormone	progestogen Receptor	Nuclear receptor signaling
Lenvatinib	4	3	0.901	0.936	0.9466	0.9279	0.9512	0.8663	0.8469	0.8881	Neoplastic Diseases	VEGFR; PDGFRβ; FGFR	Tyrosine kinase signaling
Aminoglutethimide	3	0	1.0789	1.0957	1.1116	1.0954	1.0304	0.7761	0.9136	0.9067	Neoplastic Diseases	Aromatase	Metabolism
Bicalutamide	4	0	0.8975	0.9095	0.8511	0.886	0.9556	0.9951	0.8039	0.9182	Neoplastic Diseases	Androgen Receptor	Nuclear receptor signaling
Leflunomide	4	0	0.9342	0.9847	0.9579	0.959	0.9711	0.9287	0.8583	0.9194	Inflammation & Immunomodulation	Dehydrogenase	DNA damage & repair
DCC-2618	3	0	0.6327	0.5859	0.5735	0.5974	0.925	0.8982	0.937	0.9201	Neoplastic Diseases	PDGFR	Tyrosine kinase signaling
Zalcitabine	4	0	0.6156	0.5865	0.6467	0.6163	0.8224	0.9279	1.0244	0.9249	Infectious Diseases	Reverse Transcriptase	Others
Etretinate	3	0	0.9127	0.9616	0.9295	0.9346	1.0868	0.9303	0.7622	0.9264	Infectious Diseases	Retinoid Receptor	Nuclear receptor signaling
Finasteride	4	0	0.8902	0.8987	0.8647	0.8845	1.026	0.9166	0.853	0.9319	Hormones and Hormone	5-alpha Reductase	Others
Idelalisib	4	0	0.7958	1.1509	1.1917	1.0461	0.996	0.8867	0.915	0.9326	Neoplastic Diseases	PI3K	PI3K/Akt signaling
Mianserin HCl	4	0	0.9812	0.9481	0.9488	0.9594	1.0108	1.0113	0.7874	0.9365	Neuropharmacology	Histamine Receptor	Others
Ketoconazole	4	1	0.761	0.7352	0.5863	0.6941	0.9478	1.0076	0.8727	0.9427	Infectious Diseases	P450	Metabolism
Tolnaftate	4	3	0.9069	0.902	0.899	0.9026	0.9731	0.9256	0.9349	0.9445	Infectious Diseases	Infection	Antifection
Acitretin	4	0	0.8917	0.8617	0.8593	0.8709	1.0608	0.9272	0.8587	0.9489	Dermatological Pharmacology	Retinoid Receptor	Nuclear receptor signaling
Betamethasone Valerate	4	2	1.0365	1.0175	1.0239	1.026	0.9923	0.9103	0.9571	0.9532	Inflammation & Immunomodulation	Glucocorticoid receptor	Nuclear receptor signaling
Atazanavir	4	0	0.9949	0.9595	0.9451	0.9665	1.1269	0.7218	1.0131	0.9539	Infectious Diseases	HIV Protease	Antifection
Naftopidil	4	0	0.9252	1.0728	1.0102	1.0027	1.1586	0.895	0.8127	0.9554	Cardiovascular Function	Adrenergic Receptor	Others
Raloxifene HCl	4	0	0.9107	0.8037	0.9328	0.8824	0.9511	0.9925	0.93	0.9578	Hormones and Hormone	Estrogen/progestogen Receptor	Nuclear receptor signaling
Felodipine	4	0	0.8549	0.8582	0.8852	0.8661	0.9496	0.9773	0.9682	0.965	Cardiovascular Function	Calcium Channel	Others
Liothyronine Sodium	4	3	0.9118	0.9847	0.997	0.9645	0.9197	0.996	0.9802	0.9653	Hormones and Hormone	thyroid hormone receptorα	Nuclear receptor signaling
Vecuronium Bromide	4	0	1.0252	0.9997	0.9859	1.0036	1.0361	0.8854	0.9844	0.9686	Neuropharmacology	AChR	Neuronal signaling
Aniracetam	4	0	0.8897	0.9088	0.9065	0.9017	1.2125	0.7245	0.9716	0.9695	Neuropharmacology	Dopamine Receptor	Neuronal signaling
Sumatriptan Succinate	4	0	1.019	0.9859	0.9666	0.9905	0.9933	1.0096	0.9122	0.9717	Neuropharmacology	5-HT Receptor	Others
Hydrocortisone acetate	4	2	0.9941	1.0212	1.0347	1.0166	0.9895	0.9479	0.9792	0.9722	Inflammation & Immunomodulation	Immunology	Anti-inflammatory
Enoxacin	4	0	0.8875	0.9747	0.9591	0.9404	1.0067	0.9375	0.9741	0.9728	Infectious Diseases	Topoisomerase	DNA damage & repair
Fludrocortisone acetate	4	0	0.9582	0.9576	1.0439	0.9866	0.9394	0.9881	0.998	0.9752	Inflammation & Immunomodulation	Others	Others
Avobenzone	4	0	0.9046	0.9298	0.9386	0.9244	0.9559	0.9787	0.9978	0.9775	Gastrointestinal Pharmacology	Others	Others
Glipizide	4	0	0.9738	0.9291	1.0245	0.9758	0.8544	1.099	0.9801	0.9778	Hormones and Hormone	AATP-binding cassette sub-family C member 8	Others
Hydrocortisone butyrate	4	0	1.0202	0.9989	0.8616	0.9603	0.9657	0.9944	0.9736	0.9779	Inflammation & Immunomodulation	Others	Others
Desoximetasone	4	0	1.0098	1.0068	0.9803	0.9989	0.9657	0.9944	0.9736	0.9779	Inflammation & Immunomodulation	Glucocorticoid Receptor	Nuclear receptor signaling
Linezolid	4	0	0.747	0.7698	0.7577	0.7581	1.028	0.9577	0.9487	0.9782	Infectious Diseases	Antifection	Antifection
Telmisartan	4	0	0.7241	0.7087	0.7578	0.7302	1.2596	0.9009	0.7882	0.9829	Cardiovascular Function	RAAS	Others
Quetiapine Fumarate	4	0	0.8152	0.7892	0.8208	0.8084	1.1969	0.897	0.8589	0.9843	Neuropharmacology	Dopamine Receptor	Neuronal signaling
Aminophylline	4	0	0.9434	0.9603	0.8927	0.9322	1.1359	0.8809	0.9365	0.9844	Inflammation & Immunomodulation	PDE	Metabolism
Acebutolol HCl	4	0	0.9223	0.9997	1.0196	0.9805	0.9681	0.9923	0.9965	0.9856	Cardiovascular Function	β-adrenergic receptor	Others
Estradiol Benzoate	4	2	0.9556	0.9705	0.9986	0.9749	0.9857	0.9772	0.9972	0.9867	Hormones and Hormone	mERα; hERα	Nuclear receptor signaling
Desonide	4	0	0.9525	1.0105	0.9002	0.9544	0.9593	0.9739	1.0271	0.9868	Inflammation & Immunomodulation	Glucocorticoid receptor	Nuclear receptor signaling
Exemestane	4	0	1.0931	1.0339	1.0047	1.0439	0.9957	1.0557	0.9109	0.9874	Neoplastic Diseases	Aromatase	Metabolism
Phenoxybenzamine HCl	4	0	0.9797	1.027	0.9375	0.9814	1.0737	0.8242	1.073	0.9903	Neuropharmacology	Adrenergic Receptor	Others
Tioconazole	4	0	0.3497	0.3525	0.3393	0.3472	0.8944	1.1507	0.9261	0.9904	Infectious Diseases	Antifection	Antifection
Nobiletin	4	0	0.9902	1.0297	0.986	1.002	0.9725	0.9637	1.0354	0.9905	Cardiovascular Function	MMP	Others
Deflazacort	4	0	0.9443	0.9621	0.9828	0.9631	0.9375	1.0177	1.0199	0.9917	Inflammation & Immunomodulation	Glucocorticoid receptor	Nuclear receptor signaling
Fruquintinib	3	3	0.9626	0.9674	0.9733	0.9678	1.0333	0.9662	0.9811	0.9935	Neoplastic Diseases	VEGFR	Tyrosine kinase signaling
Fluorometholone	4	0	1.0016	0.9887	1.0389	1.0097	1.0373	0.9445	1.0044	0.9954	Inflammation & Immunomodulation	Glucocorticoid Receptor	Nuclear receptor signaling
Clofibrate	3	0	0.9337	0.973	0.9477	0.9514	0.964	0.9896	1.0372	0.9969	Hormones and Hormone	Metabolism	Metabolism
Dexamethasone Sodium Phosphate	4	3	0.9961	1.0045	0.9792	0.9933	0.962	1.0165	1.0156	0.9981	Inflammation & Immunomodulation	COX; IL receptor	Anti-inflammatory
Aripiprazole	4	0	0.9824	0.8981	0.9692	0.9499	1.1773	1.0148	0.8044	0.9988	Neuropharmacology	5-HT Receptor	Others
Entacapone	4	0	0.9831	0.9434	0.9983	0.9749	0.8643	1.1828	0.9503	0.9991	Neuropharmacology	Histone Methyltransferase	Epigenetic regulation
Resiquimod	4	0	0.7134	0.7075	0.6255	0.6821	0.9849	1.0163	1.012	1.0044	Inflammation & Immunomodulation	TLR	NF-κB signaling
Argatroban	4	0	1.0338	1.0177	0.9958	1.0158	1.0666	0.7558	1.1917	1.0047	Cardiovascular Function	Thrombin	Others
Pranlukast	3	0	0.9704	0.9071	1.0785	0.9854	0.8685	1.173	0.9806	1.0074	Inflammation & Immunomodulation	Immunology & Inflammation related	Anti-inflammatory
Gatifloxacin	4	0	1.0571	1.0796	1.0785	1.0717	1.0581	1.0131	0.9518	1.0077	Infectious Diseases	Topoisomerase	DNA damage & repair
Fluticasone propionate	4	0	1.0569	1.0434	0.9815	1.0273	0.9551	1.0356	1.033	1.0079	Inflammation & Immunomodulation	Glucocorticoid receptor	Nuclear receptor signaling
Creatine	4	1	0.7922	0.99	0.9765	0.9196	0.9963	1.0361	0.9954	1.0093	Inflammation & Immunomodulation	JAK	JAK/STAT signaling
Triethylenetetramine Dihydrochloride	4	0	1.0162	1.0075	1.0052	1.0096	0.9963	1.0361	0.9954	1.0093	Others (Treatment for Metal Exposure)	Others	Others
Oxytetracycline	3	0	0.9452	0.9916	0.9315	0.9561	0.9758	0.9907	1.0636	1.01	Infectious Diseases	Antifection	Antifection
S-Ruxolitinib	4	0	1.011	0.9878	1.0137	1.0042	1.0094	0.9994	1.022	1.0103	Neoplastic Diseases	JAK	JAK/STAT signaling
Nifedipine	4	0	1.0515	0.9899	0.9958	1.0124	1.1502	0.7566	1.1253	1.0107	Cardiovascular Function	Calcium Channel	Others
Tofacitinib Citrate	4	0	1.1195	0.9818	1.0322	1.0445	0.9697	1.0582	1.0059	1.0113	Inflammation & Immunomodulation	JAK	JAK/STAT signaling
Pazopanib HCl	3	1	0.8388	0.8442	0.7229	0.802	1.0362	0.9997	1.0022	1.0127	Neoplastic Diseases	VEGFR; FGFR; PDGFR; c-Kit	Tyrosine kinase signaling
Triamcinolone Acetonide	4	0	1.016	1.011	1.0228	1.0166	1.0348	1.0081	0.9966	1.0132	Inflammation & Immunomodulation	Glucocorticoid receptor	Nuclear receptor signaling
L-Arginine HCl	4	0	0.9834	1.019	1.0058	1.0027	1.0497	1.0284	0.9665	1.0149	Cardiovascular Function	Others	Others
Letrozole	4	0	1.0701	1.1311	1.1302	1.1105	1.0356	0.9996	1.011	1.0154	Neoplastic Diseases	Aromatase	Metabolism
Betamethasone Dipropionate	4	2	1.002	0.999	1.0211	1.0074	1.0582	1.0414	0.9509	1.0168	Inflammation & Immunomodulation	Glucocorticoid receptor	Nuclear receptor signaling
Flutamide	4	0	0.752	0.7341	0.6551	0.7137	1.1479	1.0532	0.8531	1.0181	Neoplastic Diseases	Androgen Receptor	Nuclear receptor signaling
Ganciclovir	4	1	0.8323	0.9202	0.9376	0.8967	1.0019	1.1674	0.8872	1.0188	Infectious Diseases	Antifection	Antifection
Docusate Sodium	3	0	1.0186	1.0483	1.0041	1.0237	1.0364	1.0207	1.0035	1.0202	Gastrointestinal Pharmacology	Others	Others
Anastrozole	4	0	1.1638	1.1108	1.1541	1.1429	1.0151	1.0231	1.0323	1.0235	Neoplastic Diseases	Aromatase	Metabolism
Beclomethasone dipropionate	4	2	0.9509	0.9575	1.0051	0.9712	1.0308	1.0252	1.0163	1.0241	Inflammation & Immunomodulation	Glucocorticoid receptor	Nuclear receptor signaling
Retinyl Palmitate	4	0	0.9683	1.0105	0.9839	0.9876	1.0018	1.0798	0.9907	1.0241	Ocular Pharmacology	Vitamin	Others
Brivanib	3	3	0.9021	0.966	0.9531	0.9404	1.0644	1.0168	0.9969	1.026	Neoplastic Diseases	VEGFR; FGFR	Tyrosine kinase signaling
Tolcapone	4	0	0.9552	0.9476	0.9713	0.9581	1.1239	0.9223	1.0321	1.0261	Neuropharmacology	Transferase	Others
Prilocaine hydrochloride	4	0	0.9279	0.9736	0.9976	0.9664	1.0415	1.037	0.9998	1.0261	Neuropharmacology	Others	Others
Filgotinib	4	0	0.9737	1.0053	0.9134	0.9641	1.0266	1.05	1.0135	1.03	Inflammation & Immunomodulation	JAK	JAK/STAT signaling
Tofacitinib	4	0	1.0396	0.9899	0.9972	1.0089	1.0295	1.0159	1.0507	1.032	Inflammation & Immunomodulation	JAK	JAK/STAT signaling
Molsidomine	4	0	0.9104	0.8752	0.931	0.9055	1.1355	1.0121	0.9492	1.0323	Cardiovascular Function	Guanylate cyclase soluble subunit alpha-2	Others
Prasugrel	4	0	1.0129	0.9991	1.0035	1.0052	0.9989	1.0488	1.0495	1.0324	Cardiovascular Function	Neuronal Signaling	Neuronal Signaling
NAD+	4	0	0.9488	1.0038	0.9896	0.9807	0.999	1.0494	1.0497	1.0327	Others (Modify Metabolism)	Others	Others
Methylprednisolone hemisuccinate	4	2	1.0367	0.9691	1.0335	1.0131	0.999	1.0494	1.0497	1.0327	Inflammation & Immunomodulation	Others	Others
Vatalanib 2HCl	3	0	0.9098	0.9019	0.9654	0.9257	1.1166	0.991	0.9947	1.0341	Neoplastic Diseases	VEGFR; PDGFRβ; c-Kit	Tyrosine kinase signaling
Cefoxitin sodium	4	0	0.9545	0.9747	0.9835	0.9709	1.0491	1.0271	1.0277	1.0346	Infectious Diseases	Infection	Antifection
Cefoperazone	4	0	0.8172	0.9019	0.9455	0.8882	0.9307	1.0906	1.1017	1.041	Infectious Diseases	Antifection	Antifection
Rizatriptan Benzoate	4	0	0.9794	0.9636	0.976	0.973	1.0635	1.0442	1.0153	1.041	Neuropharmacology	5-HT1	Others
Methylprednisolone sodium succinate	4	2	0.9837	1.0051	0.9687	0.9858	0.9998	1.0443	1.0788	1.041	Inflammation & Immunomodulation	Others	Others
Levomilnacipran Hydrochloride	4	0	1.0206	0.9966	0.9687	0.9953	0.9998	1.0443	1.0788	1.041	Neuropharmacology	Neuronal Signaling	Neuronal Signaling
Atovaquone	4	0	0.9732	0.8394	0.8299	0.8808	1.1679	1.1553	0.8021	1.0418	Infectious Diseases	Antifection	Antifection
Bupivacaine HCl	4	0	0.9785	0.8781	0.9589	0.9385	1.0308	1.061	1.0353	1.0424	Neuropharmacology	Sodium channel	Others
Prednisolone Acetate	4	2	0.9626	1.0047	1.0121	0.9931	1.0585	1.0275	1.0507	1.0456	Inflammation & Immunomodulation	Glucocorticoid receptor	Nuclear receptor signaling
Dexamethasone Acetate	4	3	0.9006	0.9612	1.0047	0.9555	1.0843	1.0098	1.045	1.0464	Inflammation & Immunomodulation	interleukin receptor	Anti-inflammatory
Sildenafil	4	0	0.9899	1.0042	0.9679	0.9873	1.1014	1.0551	0.9834	1.0466	Cardiovascular Function	PDE	Metabolism
Procarbazine HCl	4	0	1.0222	1.0541	1.1048	1.0604	1.1082	1.0108	1.0226	1.0472	Neoplastic Diseases	DNA/RNA Synthesis	DNA damage & repair
Rivastigmine	4	0	0.8951	0.918	0.9463	0.9198	1.081	1.105	0.9619	1.0493	Neuropharmacology	Retinoid Receptor	Nuclear receptor signaling
thalidomide	4	3	1.0743	0.9823	1.0296	1.0287	0.9252	1.2593	0.967	1.0505	Inflammation & Immunomodulation	E3 Ligase; TNF-alpha	Protein folding & degradation
Betamethasone	4	2	1.0003	0.9663	0.9727	0.9797	1.0356	1.0432	1.086	1.0549	Inflammation & Immunomodulation	Glucocorticoid Receptor	Nuclear receptor signaling
Trandolapril	4	0	1.0323	1.0131	0.9207	0.9887	1.0356	1.0432	1.086	1.0549	Cardiovascular Function	ACE	Others
D-Mannitol	4	0	0.9998	0.9994	0.9585	0.9859	1.0537	1.0327	1.0837	1.0567	Gastrointestinal Pharmacology	Others	Others
Fenofibrate	4	0	1.0101	1.0279	1.0253	1.0211	1.0145	1.0454	1.1188	1.0596	Cardiovascular Function	PPAR	Metabolism
Fluocinonide	4	0	0.9789	0.9712	0.8561	0.9354	1.0566	1.0645	1.0579	1.0597	Inflammation & Immunomodulation	Glucocorticoid receptor	Nuclear receptor signaling
Ketoprofen	4	0	0.8798	0.935	0.8855	0.9001	1.1273	0.9805	1.0722	1.06	Inflammation & Immunomodulation	COX	Anti-inflammatory
Almotriptan Malate	4	0	0.9431	0.9815	0.9755	0.9667	1.0614	1.0431	1.0756	1.06	Neuropharmacology	5-HT1B	Others
Lisinopril	4	0	0.953	0.9391	0.9893	0.9605	1.3115	1.0332	0.8369	1.0605	Cardiovascular Function	RAAS	Others
Clozapine	4	0	0.8233	0.8421	0.8586	0.8413	1.2038	0.886	1.0965	1.0621	Neuropharmacology	5-HT Receptor	Others
Altretamine	4	3	1.0339	0.9881	0.9987	1.0069	1.1094	0.9482	1.1296	1.0624	Neoplastic Diseases	DNA alkylator	DNA damage & repair
Nicardipine HCl	4	0	0.8269	0.8203	0.7728	0.8067	1.1212	1.0939	0.9723	1.0625	Cardiovascular Function	Calcium Channel	Others
Isotretinoin	4	0	0.9953	0.9967	0.9694	0.9871	1.0892	1.0488	1.0587	1.0656	Dermatological Pharmacology	hydroxylase	Others
Ceftibuten dihydrate	4	3	0.9504	0.943	1.0457	0.9797	1.0732	1.0641	1.0621	1.0665	Infectious Diseases	Infection	Antifection
Vitamin E	4	3	0.9873	0.9998	1.0051	0.9974	1.0803	1.0789	1.0416	1.0669	Others (Antioxidants)	COX; VEGFR	Anti-inflammatory
Ketanserin	4	0	0.9878	1.0086	0.9514	0.9826	1.1398	1.1382	0.924	1.0673	Cardiovascular Function	5-HT Receptor	Others
Domperidone	4	0	0.9277	0.9017	0.909	0.9128	1.1033	1.1016	1.0006	1.0685	Cardiovascular Function	Dopamine Receptor	Neuronal signaling
Esomeprazole sodium	4	0	0.9456	0.9565	0.9716	0.9579	1.0499	1.065	1.0952	1.07	Gastrointestinal Pharmacology	ATPase	Others
Brompheniramine hydrogen maleate	3	0	0.9739	0.9883	0.9497	0.9706	1.0468	1.0761	1.1006	1.0745	Inflammation & Immunomodulation	Histamine H1 receptor	Others
Ketorolac tromethamine salt	4	0	1.0103	1.0242	1.0264	1.0203	1.0468	1.0761	1.1006	1.0745	Inflammation & Immunomodulation	COX	Anti-inflammatory
Tranilast	4	0	0.9493	0.9628	0.9814	0.9645	1.049	1.0455	1.1439	1.0795	Inflammation & Immunomodulation	Immunology & Inflammation related	Anti-inflammatory
Ticlopidine HCl	4	0	0.8726	0.9399	0.8829	0.8985	0.9955	1.2169	1.0325	1.0816	Cardiovascular Function	P2 Receptor	Others
Idebenone	4	0	0.8951	0.9417	0.8805	0.9058	1.3188	0.9451	0.9855	1.0831	Neuropharmacology	ROS	HIF signaling
Ginkgolide B	4	0	0.9996	0.9823	1.0095	0.9971	1.0898	1.0474	1.1186	1.0853	Cardiovascular Function	PAFR	Others
Meropenem	4	0	0.9154	0.955	1.0176	0.9627	1.0012	1.3099	0.9472	1.0861	Infectious Diseases	Antifection	Antifection
Bezafibrate	4	0	1.0834	1.0586	1.0613	1.0677	1.124	1.0681	1.0667	1.0863	Cardiovascular Function	PPAR	Metabolism
Baricitinib	4	0	0.9848	0.9725	1.0316	0.9963	1.082	1.1311	1.0638	1.0923	Inflammation & Immunomodulation	JAK	JAK/STAT signaling
Azithromycin	4	0	1.0414	0.9764	0.9941	1.0039	0.9096	1.2556	1.1167	1.0939	Infectious Diseases	Anti-infection Autophagy	Antifection
Curcumol	3	0	0.9557	0.9918	1.0042	0.9839	1.1063	1.0851	1.1014	1.0976	Neoplastic Diseases	JAK	JAK/STAT signaling
PAC-1	4	0	1.1163	0.5617	0.2871	0.655	1.4028	1.129	0.7704	1.1007	Neoplastic Diseases	Procaspase-3	Apoptosis
Captopril	4	0	1.1047	0.9645	0.989	1.0194	1.0431	1.1586	1.1037	1.1018	Cardiovascular Function	RAAS	Others
Amisulpride	4	0	0.9246	0.9951	0.95	0.9566	1.1168	1.0285	1.1733	1.1062	Neuropharmacology	DNA alkylator	DNA damage & repair
Ozagrel	4	0	0.9978	0.9479	0.9859	0.9772	1.1538	1.1071	1.0603	1.1071	Ocular Pharmacology	P450	Metabolism
Lomustine	4	1	1.0618	1.0997	1.1728	1.1114	1.0601	1.1732	1.0941	1.1091	Neoplastic Diseases	DNA/RNA Synthesis	DNA damage & repair
Flurbiprofen	4	0	0.9645	0.8733	0.9738	0.9372	1.2582	1.0807	0.9931	1.1107	Inflammation & Immunomodulation	Immunology & Inflammation related	Anti-inflammatory
Trichlormethiazide	4	0	0.9041	0.8917	0.9851	0.927	1.0416	1.2497	1.0427	1.1114	Cardiovascular Function	Others	Others
Diltiazem HCl	4	1	0.8712	0.8409	0.8728	0.8616	1.3003	1.0799	0.9782	1.1195	Cardiovascular Function	Calcium Channel	Others
Alendronate	4	0	0.924	0.9544	0.9375	0.9386	1.1434	1.0344	1.1837	1.1205	Hormones and Hormone	Farnesyl pyrophosphate synthase	Metabolism
Nateglinide	4	0	1.0172	1.0557	1.0492	1.0407	1.1539	1.1244	1.0966	1.125	Hormones and Hormone	Potassium Channel	Others
Levosulpiride	3	0	0.7475	0.7616	0.7617	0.7569	1.3173	1.2223	0.8398	1.1264	Neuropharmacology	Dopamine Receptor	Neuronal signaling
Zafirlukast	4	0	0.9049	0.9	0.9754	0.9268	1.1343	1.1764	1.0871	1.1326	Inflammation & Immunomodulation	LTRA	Anti-inflammatory
Piroxicam	4	0	0.9117	0.9149	0.8888	0.9051	1.3598	1.0646	0.9755	1.1333	Inflammation & Immunomodulation	COX	Anti-inflammatory
Nabumetone	4	0	0.9595	0.8719	0.9642	0.9319	1.1245	1.0562	1.2277	1.1361	Inflammation & Immunomodulation	COX	Anti-inflammatory
Galanthamine HBr	4	0	0.9805	0.9658	0.9295	0.9586	1.342	1.0919	0.9757	1.1366	Neuropharmacology	AChR	Neuronal signaling
Chlormadinone acetate	4	0	0.9295	0.8538	0.8637	0.8823	1.2256	1.0857	1.1072	1.1395	Hormones and Hormone	Androgen Receptor 5-alpha Reductase	Nuclear receptor signaling
Fluconazole	4	0	1.0082	0.9681	0.9581	0.9781	1.2513	1.2143	0.9539	1.1399	Infectious Diseases	P450	Metabolism
Vadimezan	3	0	0.9406	1.0724	1.0409	1.018	1.1618	1.1446	1.1231	1.1432	Neoplastic Diseases	DT-diaphorase	Metabolism
Felbamate	4	0	0.9866	0.9565	0.9357	0.9596	1.1895	1.127	1.1145	1.1437	Neuropharmacology	NMDAR	Others
Oxcarbazepine	4	0	0.9582	0.959	0.927	0.948	1.2551	1.1655	1.0114	1.144	Neuropharmacology	5-HT Receptor	Others
Isoniazid	4	0	0.7956	0.8874	0.8966	0.8599	1.3177	1.1455	0.9711	1.1448	Infectious Diseases	Fatty Acid Synthase	Metabolism
Gliclazide	4	0	1.0262	0.9705	1.0352	1.0107	1.1669	1.1164	1.1545	1.1459	Hormones and Hormone	Potassium Channel	Others
Alfacalcidol	4	0	0.4967	0.4673	0.4293	0.4644	1.2332	1.1768	1.0291	1.1464	Hormones and Hormone	Vitamin	Others
Bexarotene	4	0	0.8794	0.8846	0.7873	0.8504	1.222	1.1333	1.0876	1.1476	Neoplastic Diseases	Retinoid Receptor	Nuclear receptor signaling
Ginsenoside Rb1	4	0	0.9882	0.9809	1.0117	0.9936	1.1673	1.1515	1.1306	1.1498	Neuropharmacology	NF-κB; TLR	NF-κB signaling
Emtricitabine	4	0	0.9386	0.9473	0.9354	0.9404	1.3799	1.0953	0.9789	1.1514	Infectious Diseases	Reverse Transcriptase	Others
Sulfadoxine	4	0	0.9138	0.9055	0.9377	0.919	1.235	1.0726	1.1485	1.152	Infectious Diseases	Antifection	Antifection
Ifosfamide	4	1	0.8779	1.0295	0.9418	0.9497	1.1962	1.1109	1.1527	1.1533	Neoplastic Diseases	DNA/RNA Synthesis	DNA damage & repair
Fluocinolone Acetonide	4	0	1.0189	1.0426	1.0574	1.0396	1.275	1.1534	1.0409	1.1564	Inflammation & Immunomodulation	Glucocorticoid Receptor	Nuclear receptor signaling
Mefenamic Acid	4	0	0.9893	1.0137	0.9277	0.9769	1.2607	1.2124	0.9994	1.1575	Inflammation & Immunomodulation	COX	Anti-inflammatory
Clonidine HCl	4	0	0.9244	0.9762	0.9089	0.9365	1.2455	1.159	1.0696	1.158	Cardiovascular Function	Adrenergic Receptor	Others
Alectinib	4	2	1.2213	1.1326	0.8129	1.0556	1.5435	0.9161	1.0153	1.1583	Neoplastic Diseases	ALK	Tyrosine kinase signaling
Glimepiride	4	0	0.9025	0.9516	0.9082	0.9208	1.1429	1.2701	1.0681	1.1604	Hormones and Hormone	Potassium Channel	Others
Acipimox	3	0	0.9797	0.9765	1.0066	0.9876	1.4268	1.049	1.0071	1.161	Cardiovascular Function	Others	Others
Oltipraz	3	0	0.9792	0.9579	0.9295	0.9555	1.1406	1.2477	1.097	1.1618	Others (Modify Metabolism)	Nrf2	Others
Ofloxacin	4	0	0.9877	0.991	0.8902	0.9563	1.2476	1.0953	1.143	1.162	Infectious Diseases	Topoisomerase	DNA damage & repair
Ramipril	4	0	1.0191	0.9471	1.0278	0.998	1.2288	1.1711	1.1009	1.167	Cardiovascular Function	RAAS	Others
Praziquantel	4	0	0.8909	0.8014	0.9748	0.889	0.9381	1.3846	1.1797	1.1675	Infectious Diseases	Antifection	Antifection
Royal jelly acid	4	0	1.0666	1.0254	1.0318	1.0413	1.1675	1.138	1.197	1.1675	Neuropharmacology	IFN-γ	Anti-inflammatory
Pergolide Mesylate	3	0	0.9991	0.9901	0.9861	0.9918	1.278	1.1455	1.0895	1.171	Neuropharmacology	Dopamine Receptor	Neuronal signaling
Flumazenil	4	0	1.0383	1.0267	1.0067	1.0239	1.3839	1.1314	1.0061	1.1738	Neuropharmacology	GABA Receptor	Others
Clarithromycin	4	0	1.0068	0.9595	0.9753	0.9805	1.2208	1.1819	1.1263	1.1763	Neuropharmacology	P450	Metabolism
Nadifloxacin	4	0	0.9914	0.9811	1.0255	0.9993	1.256	1.1657	1.1082	1.1767	Infectious Diseases	Antifection	Antifection
17-Hydroxyprogesterone	4	0	0.9127	0.9211	0.8461	0.8933	1.2478	1.2422	1.0411	1.1771	Hormones and Hormone	Estrogen/progestogen Receptor	Nuclear receptor signaling
Penciclovir	4	0	0.9344	0.9788	0.997	0.97	1.2273	1.1314	1.1816	1.1801	Infectious Diseases	Antifection	Antifection
Chlorpheniramine Maleate	4	0	0.9639	0.971	0.9718	0.9689	1.3718	1.1692	0.9998	1.1803	Inflammation & Immunomodulation	Histamine Receptor	Others
Latanoprost	4	0	1.0148	1.0557	1.0451	1.0385	1.2316	1.2001	1.1109	1.1809	Ocular Pharmacology	RAR/RXR GPR	Nuclear receptor signaling
Ginkgolide A	4	0	0.9869	0.995	1.0412	1.0077	1.312	1.1574	1.0748	1.1814	Cardiovascular Function	GABA Receptor	Others
L-Thyroxine	4	0	0.8614	0.8178	0.7773	0.8188	1.1856	1.2695	1.1081	1.1877	Hormones and Hormone	Others	Others
Amiloride HCl	4	0	0.9264	0.909	0.9027	0.9127	1.2058	1.1871	1.1801	1.191	Cardiovascular Function	Sodium Channel; Calcium Channel	Others
Streptomycin sulfate	4	0	0.9624	0.9846	0.9615	0.9695	1.1527	1.2198	1.2084	1.1936	Infectious Diseases	Antifection	Antifection
Milrinone	4	0	0.9966	0.9161	0.9169	0.9432	1.2565	1.1793	1.1524	1.1961	Cardiovascular Function	PDE	Metabolism
Isoprenaline HCl	3	0	0.9747	0.9772	0.9418	0.9646	1.3754	1.2441	0.9731	1.1975	Neuropharmacology	Adrenergic Receptor	Others
Sulbactam	4	0	1.1228	0.9934	0.9911	1.0358	1.2347	1.1369	1.2269	1.1995	Infectious Diseases	Antifection	Antifection
Lomefloxacin HCl	3	0	0.9245	0.9434	0.964	0.944	1.3037	1.2723	1.0408	1.2056	Infectious Diseases	Antifection	Antifection
Norfloxacin	4	0	0.9172	1.0131	0.9672	0.9658	1.2932	1.1202	1.2033	1.2056	Infectious Diseases	Topoisomerase	DNA damage & repair
Nimesulide	4	1	0.8814	0.8609	0.8372	0.8598	1.2953	1.1837	1.1563	1.2118	Inflammation & Immunomodulation	COX	Anti-inflammatory
Semaxanib	3	3	0.965	1.0066	0.9964	0.9894	1.2347	1.223	1.1836	1.2137	Neoplastic Diseases	VEGFR	Tyrosine kinase signaling
Atracurium Besylate	4	0	0.879	0.8742	0.8377	0.8636	1.2688	1.2491	1.1328	1.2169	Neuropharmacology	AChR	Neuronal signaling
Timolol Maleate	4	0	0.8691	0.8377	0.856	0.8543	1.2204	1.2856	1.168	1.2247	Ocular Pharmacology	Adrenergic Receptor	Others
Zonisamide	4	0	1	1.0197	0.9541	0.9912	1.2949	1.1571	1.2253	1.2258	Neuropharmacology	Sodium Channel	Others
Vinpocetine	4	0	0.9229	0.918	0.904	0.915	1.3613	1.069	1.2504	1.2269	Neuropharmacology	Sodium Channel	Others
Nisoldipine	4	0	0.7469	0.7375	0.7508	0.7451	1.2407	1.1406	1.3028	1.2281	Cardiovascular Function	Calcium Channel	Others
Valaciclovir HCl	4	0	0.9563	0.9366	0.9855	0.9595	1.2278	1.2321	1.2321	1.2307	Infectious Diseases	Antifection	Antifection
Carbamazepine	4	0	0.9877	0.9582	0.9721	0.9727	1.31	1.1934	1.1905	1.2313	Neuropharmacology	Sodium Channel	Others
Ampicillin Trihydrate	4	0	1.0112	1.0326	1.0461	1.03	1.2783	1.1784	1.2393	1.232	Infectious Diseases	Antifection	Antifection
Primaquine Diphosphate	4	0	0.9217	0.9605	0.9297	0.9373	1.2665	1.2608	1.1823	1.2366	Infectious Diseases	Antifection	Antifection
Levofloxacin	4	0	0.9975	0.9943	0.9541	0.982	1.2685	1.0819	1.3616	1.2373	Infectious Diseases	Topoisomerase	DNA damage & repair
Amprenavir	4	0	0.935	0.9745	0.9634	0.9577	1.3058	1.229	1.1802	1.2383	Infectious Diseases	HIV Protease	Antifection
Chloramphenicol	4	0	0.4884	0.4622	0.4681	0.4729	1.3844	1.2034	1.1302	1.2393	Infectious Diseases	Antifection	Antifection
Amoxapine	4	0	0.9565	0.992	0.9542	0.9676	1.0514	1.4797	1.1873	1.2395	Neuropharmacology	GlyT	Others
Tinidazole	4	0	0.8714	0.7903	0.8101	0.8239	1.2184	1.1996	1.3047	1.2409	Infectious Diseases	Antifection	Antifection
Meloxicam	4	0	1.2365	1.3048	1.1377	1.2263	1.2413	1.2755	1.2132	1.2433	Inflammation & Immunomodulation	COX	Anti-inflammatory
Pranoprofen	4	0	1.0266	1.0355	0.9999	1.0207	1.3204	1.2416	1.1745	1.2455	Inflammation & Immunomodulation	COX	Anti-inflammatory
Bifonazole	4	0	0.8734	0.8966	0.8865	0.8855	1.1538	1.4021	1.1919	1.2493	Infectious Diseases	Antifection	Antifection
Pantoprazole	4	0	0.8561	0.9145	0.9279	0.8995	1.3388	1.2417	1.1711	1.2506	Gastrointestinal Pharmacology	Proton Pump	Others
Quinapril HCl	4	0	0.8683	0.8752	0.8331	0.8589	1.1807	1.3103	1.2646	1.2519	Cardiovascular Function	Reverse Transcriptase	Others
Procainamide HCl	4	0	0.9598	0.9327	0.8811	0.9245	1.2603	1.305	1.2004	1.2552	Cardiovascular Function	DNA Methyltransferase Sodium Channel	Epigenetic regulation
Ribavirin	4	0	1.0318	0.9859	0.9534	0.9904	1.3374	1.1655	1.279	1.2606	Infectious Diseases	Antifection	Antifection
Nitrendipine	4	0	0.8646	0.8778	0.8655	0.8693	1.3263	1.3111	1.1541	1.2638	Cardiovascular Function	Calcium Channel	Others
Doxofylline	4	0	0.7095	0.6984	0.7424	0.7168	1.328	1.2811	1.1919	1.267	Ocular Pharmacology	PDE	Metabolism
Lamotrigine	4	0	0.9508	0.9098	0.9319	0.9308	1.4049	1.2388	1.1686	1.2708	Neuropharmacology	Sodium Channel; 5-HT Receptor	Others
Pregnenolone	4	0	0.817	0.8587	0.8912	0.8556	1.3717	1.3017	1.1873	1.2869	Neuropharmacology	Estrogen/progestogen Receptor	Nuclear receptor signaling
Diflunisal	4	0	0.8916	0.9327	0.8569	0.8937	1.4089	1.2345	1.2184	1.2873	Inflammation & Immunomodulation	COX	Anti-inflammatory
Norethindrone	4	0	0.8997	0.8239	0.8293	0.8509	1.2986	1.2818	1.2877	1.2894	Hormones and Hormone	Others	Others
Famotidine	4	0	1.2243	1.2936	1.2355	1.2512	1.3619	1.2421	1.2655	1.2898	Gastrointestinal Pharmacology	Histamine Receptor	Others
Indapamide	4	0	0.9187	0.9928	0.884	0.9319	1.2368	1.4063	1.2524	1.2985	Cardiovascular Function	Others	Others
Buspirone HCl	4	0	0.9318	0.9433	0.9004	0.9252	1.3533	1.3592	1.1839	1.2988	Neuropharmacology	5-HT Receptor	Others
Azaperone	4	0	0.9072	0.9643	0.8686	0.9133	1.1989	1.4719	1.2333	1.3014	Neuropharmacology	Dopamine Receptor	Neuronal signaling
Bumetanide	4	0	0.8138	0.9311	0.9357	0.8935	1.1887	1.4718	1.2478	1.3028	Cardiovascular Function	Others	Others
Tolbutamide	4	0	0.9377	0.9918	0.9647	0.9647	1.3414	1.3662	1.2176	1.3084	Hormones and Hormone	Potassium Channel	Others
Tenoxicam	4	0	0.9558	0.9344	0.9657	0.9519	1.4163	1.3572	1.1648	1.3128	Inflammation & Immunomodulation	Others	Others
Glyburide	4	0	0.8417	0.8761	0.7856	0.8345	1.401	1.2467	1.3213	1.323	Hormones and Hormone	Potassium Channel	Others
Bethanechol chloride	4	0	0.9123	0.9066	1.012	0.9436	1.3325	1.3853	1.2607	1.3262	Neuropharmacology	AChR	Neuronal signaling
Pilocarpine HCl	4	0	0.8377	0.8507	0.8461	0.8448	1.4425	1.4029	1.1401	1.3285	Ocular Pharmacology	AChR	Neuronal signaling
Cimetidine	4	0	0.9437	0.9974	0.954	0.965	1.3672	1.3157	1.3075	1.3301	Gastrointestinal Pharmacology	Histamine Receptor	Others
Disodium Cromoglycate	4	0	0.8548	0.9032	0.8564	0.8715	1.3592	1.3615	1.273	1.3312	Inflammation & Immunomodulation	Calcium Channel	Others
Levetiracetam	4	0	0.945	0.9795	0.9664	0.9636	1.3326	1.3421	1.3262	1.3336	Cardiovascular Function	Calcium Channel	Others
Donepezil HCl	4	0	0.8445	0.8561	0.8594	0.8533	1.2549	1.3786	1.386	1.3398	Neuropharmacology	AChR	Neuronal signaling
Sotalol	4	0	0.9805	0.9789	0.9723	0.9772	1.2236	1.4253	1.3732	1.3407	Cardiovascular Function	Adrenergic Receptor	Others
Zileuton	4	0	0.939	0.9918	0.9548	0.9619	1.3939	1.2572	1.3745	1.3419	Inflammation & Immunomodulation	Lipoxygenase	Metabolism
Riluzole	4	0	0.9352	0.9459	0.8712	0.9174	1.492	1.4266	1.1201	1.3463	Neuropharmacology	GluR Sodium Channel	Others
Trimethoprim	4	0	0.8813	0.827	0.7994	0.8359	1.3045	1.4304	1.3042	1.3464	Infectious Diseases	Antifection	Antifection
Dofetilide	4	0	0.9634	0.9666	0.978	0.9693	1.2339	1.4753	1.332	1.3471	Cardiovascular Function	Potassium Channel	Others
Spironolactone	4	0	0.8622	0.8178	0.7727	0.8175	1.3296	1.4255	1.2932	1.3494	Hormones and Hormone	Androgen Receptor	Nuclear receptor signaling
Pramipexole	4	0	0.9129	0.941	0.969	0.941	1.378	1.3596	1.3576	1.365	Neuropharmacology	Dopamine Receptor	Neuronal signaling
Risperidone	4	0	0.8998	0.8722	0.9354	0.9025	1.307	1.4069	1.389	1.3676	Neuropharmacology	5-HT Receptor	Others
Roxithromycin	4	0	0.9541	0.9838	0.9772	0.9717	1.4365	1.3989	1.2891	1.3748	Infectious Diseases	Antifection	Antifection
Methyldopa	4	0	0.8588	0.9553	0.9439	0.9193	1.3533	1.4226	1.3494	1.3751	Cardiovascular Function	5-HT Receptor	Others
Betaxolol HCl	4	0	1.0372	0.995	1.0137	1.0153	1.497	1.3816	1.2609	1.3798	Cardiovascular Function	Adrenergic Receptor	Others
Scopolamine HBr	4	0	0.9846	1.0044	0.9879	0.9923	1.3716	1.35	1.4189	1.3802	Neuropharmacology	AChR	Neuronal signaling
Bromhexine HCl	4	0	0.9885	1.0009	0.946	0.9785	1.5015	1.4217	1.219	1.3807	Inflammation & Immunomodulation	Others	Others
Tropicamide	4	0	0.963	0.8966	0.9538	0.9378	1.3869	1.4192	1.36	1.3887	Neuropharmacology	AChR	Neuronal signaling
Olanzapine	4	0	0.948	0.9261	0.9455	0.9399	1.2877	1.6153	1.2651	1.3894	Neuropharmacology	5-HT Receptor	Others
Zolmitriptan	4	0	1.0153	0.9658	1.0599	1.0137	1.3447	1.424	1.4009	1.3899	Neuropharmacology	5-HT Receptor	Others
Racecadotril	4	0	0.9459	0.9648	0.9508	0.9539	1.3656	1.4623	1.3492	1.3923	Gastrointestinal Pharmacology	Opioid Receptor	Others
Ketotifen Fumarate	4	0	0.5301	0.4797	0.5901	0.5333	1.5676	1.3905	1.2255	1.3946	Inflammation & Immunomodulation	Histamine Receptor	Others
Nicorandil	4	0	0.9565	1.0139	0.977	0.9825	1.4471	1.539	1.2083	1.3981	Cardiovascular Function	Potassium Channel	Others
Itopride hydrochloride	3	0	0.9982	1.0023	1.0137	1.0047	1.5041	1.402	1.3195	1.4085	Gastrointestinal Pharmacology	AChR	Neuronal signaling
Salbutamol Sulfate	4	0	0.9393	0.9731	0.9739	0.9621	1.3993	1.4401	1.3874	1.4089	Inflammation & Immunomodulation	Adrenergic Receptor	Others
Diazoxide	4	0	0.9812	0.9836	0.978	0.9809	1.3127	1.478	1.4374	1.4094	Cardiovascular Function	Potassium Channel	Others
Naproxen	4	1	1.0096	1.0185	1.0185	1.0155	1.4788	1.4351	1.3741	1.4293	Inflammation & Immunomodulation	COX	Anti-inflammatory
Famciclovir	4	0	0.9706	0.95	0.9838	0.9681	1.3041	1.4395	1.6262	1.4566	Infectious Diseases	Antifection	Antifection
Methimazole	4	0	0.8959	0.8619	0.8698	0.8759	1.4924	1.5188	1.4408	1.484	Hormones and Hormone	flavin-containing monooxygenase	Others
Pioglitazone HCl	4	0	0.8007	0.868	0.8401	0.8363	1.6196	1.4451	1.4228	1.4958	Hormones and Hormone	P450	Metabolism
Didanosine	4	0	0.9418	0.9615	0.9663	0.9565	1.7476	1.4609	1.3403	1.5163	Infectious Diseases	Reverse Transcriptase	Others
Estrone	4	0	0.9354	0.9552	0.9924	0.961	1.646	1.4939	1.4315	1.5238	Hormones and Hormone	Estrogen/progestogen Receptor	Nuclear receptor signaling
Ipratropium Bromide	4	0	0.9765	0.9852	0.9607	0.9742	1.5459	1.5668	1.4703	1.5276	Inflammation & Immunomodulation	AChR	Neuronal signaling
Estriol	4	0	0.9319	0.9566	0.9821	0.9569	1.5879	1.5417	1.4726	1.5341	Hormones and Hormone	Estrogen/progestogen Receptor	Nuclear receptor signaling
Sodium Phenylbutyrate	4	1	1.1897	1.2457	1.2702	1.2352	1.7094	1.5189	1.4105	1.5463	Neoplastic Diseases	HDAC	Epigenetic regulation
Furosemide	4	0	1.0404	1.0299	1.0737	1.048	1.4606	1.6441	1.5965	1.5671	Cardiovascular Function	Sodium Channel	Others
Venlafaxine	4	0	0.8516	0.8492	0.8152	0.8387	1.7232	1.604	1.5542	1.6271	Neuropharmacology	5-HT Receptor	Others
Protionamide	4	0	0.6343	0.6999	0.7006	0.6783	1.4773	1.9167	1.6442	1.6794	Infectious Diseases	Antifection	Antifection
Aztreonam	4	0	0.986	0.986	0.8785	0.9502	1.9273	1.5912	1.571	1.6965	Infectious Diseases	Antifection	Antifection
Carbidopa	4	0	0.4521	0.4794	0.5416	0.4911	1.6349	1.8384	1.6288	1.7007	Neuropharmacology	Decarboxylase	Metabolism
Olmesartan Medoxomil	4	0	0.937	0.9568	0.9141	0.936	1.6545	1.7742	1.7419	1.7235	Cardiovascular Function	RAAS	Others
Alprostadil	4	0	0.9742	0.8682	0.9085	0.917	1.8107	1.7969	1.5706	1.7261	Infectious Diseases	Immunology & Inflammation related	Anti-inflammatory
Candesartan	4	0	0.9228	0.9544	0.9125	0.9299	1.7636	1.8177	1.6161	1.7325	Cardiovascular Function	RAAS	Others

## Sheet: Classification of all 335 drugs
Indication				Pathway
Classification	Total Number	Selected number		Classification	Number	Selected number
Neoplastic Diseases	75	29		Antifection	33	0
Inflammation & Immunomodulation	59	2		Anti-inflammatory	20	0
Neuropharmacology	53	0		Apoptosis	4	2
Infectious Diseases	51	3		Cell cycle	1	1
Cardiovascular Function	50	0		DNA damage & repair	28	11
Hormones and Hormone	25	1		Epigenetic regulation	5	2
Gastrointestinal Pharmacology	10	1		HIF signaling	1	0
Ocular Pharmacology	6	0		JAK/STAT signaling	14	3
Dermatological Pharmacology	2	0		Metabolism	23	0
Others	4	0		Neuronal signaling	20	0
Sum	335	36		NF-κB signaling	2	0
				Nuclear receptor signaling	36	2
				PI3K/Akt signaling	5	0
				Protein folding & degradation	3	1
				Tyrosine kinase signaling	24	11
				other	116	3
				Sum	335	36

## Sheet: Selected 36 drug candidates
Drug.name	Classification	Target	Target_specific	Pathway
Tegaserod Maleate	Gastrointestinal Pharmacology	Histamine receptor	5-HT4 receptor	Other
Obatoclax Mesylate	Neoplastic Diseases	mitochondrial pathway	Bcl-2	Apoptosis
Triglycidyl Isocyanurate	Neoplastic Diseases	p53	p53; DNA synthesis	Apoptosis
Alisertib	Neoplastic Diseases	Aurora kinase activity	Aurora Kinase	Cell cycle
Vinblastine sulfate	Neoplastic Diseases	Microtubule Associated inhibitor	Microtubule Associated	DNA damage & repair
Mycophenolate Mofetil	Inflammation & Immunomodulation	IMPDH	IMPDH	DNA damage & repair
5-Fluorouracil	Neoplastic Diseases	nucleotide analog	DNA/RNA Synthesis	DNA damage & repair
Bleomycin Sulfate	Neoplastic Diseases	DNA ligase	DNA/RNA Synthesis	DNA damage & repair
Clofarabine	Neoplastic Diseases	ribonucleotide reductase	DNA/RNA Synthesis	DNA damage & repair
Cyclocytidine HCl	Neoplastic Diseases	nucleotide analog	DNA/RNA Synthesis	DNA damage & repair
Albendazole	Infectious Diseases	Microtubule Associated inhibitor	Tubulin	DNA damage & repair
Fenbendazole	Infectious Diseases	Microtubule Associated inhibitor	Microtubule Associated inhibitor	DNA damage & repair
Talazoparib	Neoplastic Diseases	PARP	PARP	DNA damage & repair
Mycophenolic acid	Inflammation & Immunomodulation	IMPDH	IMPDH	DNA damage & repair
Daunorubicin HCl	Neoplastic Diseases	Topoisomerase	Topoisomerase	DNA damage & repair
Mocetinostat	Neoplastic Diseases	Histone deacetylation	HDAC	Epigenetic regulation
Romidepsin	Neoplastic Diseases	Histone deacetylation	HDAC	Epigenetic regulation
Cerdulatinib	Neoplastic Diseases	JAK	JAK	JAK/STAT signaling
Fedratinib	Neoplastic Diseases	JAK	JAK	JAK/STAT signaling
Pacritinib	Neoplastic Diseases	JAK	JAK	JAK/STAT signaling
Ivermectin	Infectious Diseases	Chloride Channel	Chloride Channel	Other
Selinexor	Neoplastic Diseases	XPO1	XPO1	Other
Clomifene citrate	Hormones and Hormone Antagonists	Estrogen Receptor	Estrogen/progestogen Receptor	Nuclear receptor signaling
Tamoxifen	Neoplastic Diseases	Estrogen Receptor	Estrogen/progestogen Receptor	Nuclear receptor signaling
Bortezomib	Neoplastic Diseases	Proteasome	Proteasome	Protein folding & degradation
Ponatinib	Neoplastic Diseases	RTK	Abl; FGFR; PDGFR; VEGFR	Tyrosine kinase signaling
Dovitinib	Neoplastic Diseases	RTK	c-Kit; FGFR; VEGFR; PDGFRβ	Tyrosine kinase signaling
Quizartinib	Neoplastic Diseases	RTK	FLT3	Tyrosine kinase signaling
Selumetinib	Neoplastic Diseases	MAPK	MEK	Tyrosine kinase signaling
Trametinib	Neoplastic Diseases	MAPK	MEK	Tyrosine kinase signaling
Sorafenib Tosylate	Neoplastic Diseases	MAPK	Raf-1; VEGFR; PDGFRβ;c-Kit	Tyrosine kinase signaling
Donafenib	Neoplastic Diseases	MAPK	Raf-1;VEGFR	Tyrosine kinase signaling
Regorafenib	Neoplastic Diseases	RTK	RET; Raf-1; VEGFR	Tyrosine kinase signaling
Bosutinib	Neoplastic Diseases	Abl/Src	Src	Tyrosine kinase signaling
Cediranib Maleate	Neoplastic Diseases	RTK	VEGFR	Tyrosine kinase signaling
Sitravatinib	Neoplastic Diseases	RTK	VEGFR	Tyrosine kinase signaling

## Sheet: GR50 value of 36 drugs
Agent	P1	P2	P3	P4	P5	P6	P7	P8	Color bule marked drugs that tested on PDOX model
Romidepsin	0.00325323	0.00729567	0.00171117	0.002167	0.00474239	0.00282401	0.00250921	0.00476323
Bortezomib	0.0061041	0.00659218	0.0056097	0.00479576	0.00722036	0.00442915	0.00988045	0.00645535
Trametinib	0.0488704	Inf	0.0284802	0.0398922	0.0787847	0.15312	0.0873143	0.10426
Vinblastine sulfate	0.0123896	0.00214898	0.00254672	0.0105975	0.0505599	0.0161707	0.0274909	1.39593
Clofarabine	0.257913	0.19504	0.293903	0.279843	0.136314	0.0772253	0.157291	1.09085
Daunorubicin HCl	0.689657	0.192353	0.0435208	0.203787	0.833585	0.32263	0.116243	1.24447
Selinexor	1.54219	0.954142	0.118092	0.936064	1.2585	0.656129	0.716804	0.313218
Obatoclax Mesylate	1.58255	0.826038	0.620903	2.10806	1.0535	0.577778	0.329225	0.366413
Mocetinostat	1.20507	3.26254	0.810055	1.71003	0.662589	0.929459	0.844796	1.35353
Alisertib	2.72834	0.343397	0.122694	0.888445	2.86948	0.164959	3.39465	2.09256
Pacritinib	1.63936	3.04518	2.95171	1.22318	1.78051	1.65807	1.66179	1.95153
Ponatinib	3.55229	1.46764	2.30809	0.564466	4.14349	1.54663	2.89156	1.90625
Mycophenolic acid	5.42468	1.6165	0.985942	2.91173	4.01368	1.27095	1.39515	5.08041
Fedratinib	3.72328	6.52106	3.74721	2.61687	4.40908	1.84955	2.60163	4.40844
Mycophenolate Mofetil	9.9323	2.48587	1.65593	3.16589	4.44298	1.27835	1.56252	6.33763
Cediranib Maleate	5.52797	5.5541	4.43895	5.73116	5.26558	3.68821	2.80568	2.40319
Bleomycin sulfate	8.91396	4.10326	3.80939	0.281976	2.68899	1.82295	3.32454	11.4245
Ivermectin	5.70485	6.17338	5.52254	5.62458	6.33926	3.16154	3.67444	5.24792
Sitravatinib	6.05801	5.77585	5.16802	6.31297	4.54615	4.72159	5.3168	4.91715
Dovitinib	5.50406	9.47032	8.58661	7.29508	7.20799	4.83571	5.03862	4.47893
Cyclocytidine HCl	2.09112	0.794013	0.291835	0.203725	0.687403	0.208838	0.195537	52.462
Sorafenib Tosylate	8.59373	5.09296	5.97854	8.9826	7.2755	8.14417	8.97611	6.38408
Tegaserod Maleate	5.32579	7.40262	5.30511	14.235	8.60389	5.35952	8.15112	6.22125
Donafenib	9.40617	5.36463	7.22845	9.29819	8.25582	9.24277	9.69312	6.93888
Clomifene citrate	4.67629	8.04632	13.2128	7.38334	6.33678	6.48865	12.7071	9.79399
Triglycidyl Isocyanurate	16.6415	5.79222	6.05936	11.3258	5.29843	5.38475	4.63736	20.2243
5-Fluorouracil	12.9768	6.29478	3.54916	1.27946	11.6887	2.36376	3.1679	39.1045
Bosutinib	8.66141	11.2209	12.0006	11.9969	11.3948	5.06971	14.5593	7.45058
Quizartinib	1.29974	20.903	12.0451	11.8592	9.99134	1.29604	15.2783	10.813
Regorafenib	15.0793	9.45789	9.79574	11.1472	14.6717	8.72637	9.83095	9.00252
Cerdulatinib	8.91545	7.72223	15.645	17.2908	15.8685	7.42009	15.7648	8.70194
Talazoparib	3.29024	3.39786	2.3527	6.7289	5.33133	1.0245	0.48501	77.3954
Tamoxifen	9.48129	17.547	16.4387	19.6701	14.4629	11.5008	15.4944	10.9314
Selumetinib	10.9584	56.8527	6.68725	6.72608	9.86626	16.5606	6.41914	13.047
Albendazole	0.956638	0.859873	0.832984	0.528559	8.18894	0.467442	0.176785	451.169
Fenbendazole	2.32777	12.3942	1.25524	0.921392	11.1692	0.900125	0.232897	885.313

## Sheet: Tumor&Mouse weight
Tumor_weight (g)		Mouse_weight (g)
fedratinib-nc	fedratinib-treat	fedratinib_nc	fedratinib_treat
0.598	0.313	19.8	21.1
0.528	0.186	20.5	21.3
0.307	0.271	20.8	16.8
0.513	0.368	18.7	22.9
tamoxifen-nc	tamoxifen-treat	tamoxifen_nc	tamoxifen_treat
0.302	0.409	18.2	20.3
0.503	0.264	20.8	18.6
0.528	0.34	22.5	22.5
0.256	0.487	19	14.3
0.901	0.241	19.3	18.8
0.725	0.385	18.5	19.3
bortezomib-nc	bortezomib-treat	bortezomib_nc	bortezomib_treat
1	0.608	22.7	20.9
0.608	0.155	18.8	23.2
0.75	0.273	20.7	16.5
0.53	0.46	20.3	23.1
5fu_nc	5fu_treat	5fu_nc	5fu_treat
1	0.284	22.7	17.2
0.608	0.384	18.8	21.7
0.75	0.479	20.7	21.9
0.53	0.479	20.3	19
selinexor-nc	selinexor-treat	selinexor_nc	selinexor_treat
0.929	0.542	22.6	19.7
0.946	0.19	24.3	21.8
0.357	0.173	24.4	21.6
mocetinostat-nc	mocetinostat-treat	mocetinostat_nc	mocetinostat_treat
0.929	0.535	22.6	19.1
0.946	0.474	24.3	20.1
0.357	0.34	24.4	22.4
romidepsin-nc	romidepsin-treat	romidepsin_nc	romidepsin_treat
0.642	0.46	22.8	21.6
0.555	0.367	21.4	22.6
1.04	1.003	20.8	20
1.224		22.2
trametinib-nc	trametinib-treat	trametinib_nc	trametinib_treat
0.642	0.318	22.8	17.6
0.555	0.095	21.4	17.3
1.04	0.422	20.8	20.7
1.224	0.456	22.2	21.3

## Sheet: Drug combination
P5-rep1									P5-rep1
Cell viability rate		fedratinib_concentration							Cell viability rate		bortezomib_concentration
		0	20	10	5	2.5	1.25				0	0.04	0.02	0.01	0.005	0.0025
bortezomib_concentration	0	1	0.00241766	0.0996724	0.407829	0.743404	0.952061		fedratinib_concentration	0	1	0.0280738	0.0596999	0.130954	0.801862	1.11933
	0.04	0.0280738	0.000291257	0.00522504	0.00826867	0.0120486	0.0150836			20	0.00241766	0.000291257	0.000711847	0.00111347	0.00130764	0.00291947
	0.02	0.0596999	0.000711847	0.0103828	0.0188308	0.0304018	0.0403345			10	0.0996724	0.00522504	0.0103828	0.0190033	0.0455078	0.128608
	0.01	0.130954	0.00111347	0.0190033	0.052785	0.0755992	0.097034			5	0.407829	0.00826867	0.0188308	0.052785	0.140852	0.411623
	0.005	0.801862	0.00130764	0.0455078	0.140852	0.393516	0.700638			2.5	0.743404	0.0120486	0.0304018	0.0755992	0.393516	0.762718
	0.0025	1.11933	0.00291947	0.128608	0.411623	0.762718	0.918434			1.25	0.952061	0.0150836	0.0403345	0.097034	0.700638	0.918434
P5-rep2									P5-rep2
Cell viability rate		fedratinib_concentration							Cell viability rate		bortezomib_concentration
		0	20	10	5	2.5	1.25				0	0.04	0.02	0.01	0.005	0.0025
bortezomib_concentration	0	1	0.00319883	0.104156	0.447319	0.779962	0.916882		fedratinib_concentration	0	1	0.0275737	0.0679427	0.161304	0.922228	1.08019
	0.04	0.0275737	0.000854458	0.00526987	0.00844111	0.0151457	0.0174685			20	0.00319883	0.000854458	0.000481807	0.00101173	0.00370409	0.00224521
	0.02	0.0679427	0.000481807	0.0111881	0.0195034	0.0303673	0.0365408			10	0.104156	0.00526987	0.0111881	0.016546	0.0477496	0.153216
	0.01	0.161304	0.00101173	0.016546	0.0539058	0.0778927	0.108933			5	0.447319	0.00844111	0.0195034	0.0539058	0.199345	0.398345
	0.005	0.922228	0.00370409	0.0477496	0.199345	0.400931	0.701673			2.5	0.779962	0.0151457	0.0303673	0.0778927	0.400931	0.702707
	0.0025	1.08019	0.00224521	0.153216	0.398345	0.702707	1.0069			1.25	0.916882	0.0174685	0.0365408	0.108933	0.701673	1.0069
P3-rep1									P3-rep1
Cell viability rate		fedratinib_concentration							Cell viability rate		bortezomib_concentration
		0	20	10	5	2.5	1.25				0	0.04	0.02	0.01	0.005	0.0025
bortezomib_concentration	0	1	0.000114203	0.031197	0.483771	0.824891	0.965061		fedratinib_concentration	0	1	0.001411	0.00364482	0.0283854	0.690304	1.0858
	0.04	0.001411	7.23589e-05	6.50403e-05	0.000183233	0.000287575	0.000701261			20	0.000114203	7.23589e-05	6.84929e-05	5.62332e-05	9.55344e-05	0.000110895
	0.02	0.00364482	6.84929e-05	6.86376e-05	0.000129357	0.000618772	0.000758735			10	0.031197	6.50403e-05	6.86376e-05	9.53277e-05	0.00021811	0.0328509
	0.01	0.0283854	5.62332e-05	9.53277e-05	0.000274344	0.00327476	0.0115009			5	0.483771	0.000183233	0.000129357	0.000274344	0.0340707	0.554889
	0.005	0.690304	9.55344e-05	0.00021811	0.0340707	0.164379	0.411619			2.5	0.824891	0.000287575	0.000618772	0.00327476	0.164379	0.886293
	0.0025	1.0858	0.000110895	0.0328509	0.554889	0.886293	0.996485			1.25	0.965061	0.000701261	0.000758735	0.0115009	0.411619	0.996485
P3-rep2									P3-rep2
Cell viability rate		fedratinib_concentration							Cell viability rate		bortezomib_concentration
		0	20	10	5	2.5	1.25				0	0.04	0.02	0.01	0.005	0.0025
bortezomib_concentration	0	1	5.22225e-05	0.0309696	0.482117	0.81993	0.916064		fedratinib_concentration	0	1	0.00133347	0.00586727	0.0282406	0.582386	1.00372
	0.04	0.00133347	4.46558e-05	5.5613e-05	0.000113169	0.000234856	0.00045152			20	5.22225e-05	4.46558e-05	4.01075e-05	4.54827e-05	3.96113e-05	4.82944e-05
	0.02	0.00586727	4.01075e-05	4.94108e-05	0.000189766	0.000505479	0.00138061			10	0.0309696	5.5613e-05	4.94108e-05	6.90511e-05	0.000297912	0.0451313
	0.01	0.0282406	4.54827e-05	6.90511e-05	0.000407277	0.00263593	0.0108414			5	0.482117	0.000113169	0.000189766	0.000407277	0.037606	0.608228
	0.005	0.582386	3.96113e-05	0.000297912	0.037606	0.20798	0.628075			2.5	0.81993	0.000234856	0.000505479	0.00263593	0.20798	0.824891
	0.0025	1.00372	4.82944e-05	0.0451313	0.608228	0.824891	0.996692			1.25	0.916064	0.00045152	0.00138061	0.0108414	0.628075	0.996692

## Sheet: p-value_drug inhibitoryfunction
	log10 of Concentration_1	log10 of Concentration_2	p-value
5-Fluorouracil	-0.5	0	2.3e-09
5-Fluorouracil	0	0.5	0.0002
5-Fluorouracil	0.5	1	0.0063
5-Fluorouracil	1	1.5	0.12
5-Fluorouracil	1.5	2	0.0051
Albendazole	-3	-2	0.52
Albendazole	-2	-1	0.32
Albendazole	-1	-0.5	0.26
Albendazole	-0.5	0	0.00095
Albendazole	0	0.5	1e-06
Albendazole	0.5	1	0.0011
Albendazole	1	1.5	4.7e-06
Albendazole	1.5	2	0.00017
Alisertib	-3	-2	0.86
Alisertib	-2	-1	2.9e-14
Alisertib	-1	0	1.4e-05
Alisertib	0	1	0.59
Alisertib	1	2	8.1e-10
Bleomycin sulfate	-2	-1	0.076
Bleomycin sulfate	-1	-0.5	0.54
Bleomycin sulfate	-0.5	0	0.035
Bleomycin sulfate	0	0.5	1e-09
Bleomycin sulfate	0.5	1	0.00029
Bleomycin sulfate	1	1.5	0.0038
Bleomycin sulfate	1.5	2	0.0011
Bortezomib	-3	-2.5	0.17
Bortezomib	-2.5	-2	p<2.22E-16
Bortezomib	-2	-1.5	2.8e-08
Bosutinib	0	0.5	0.0089
Bosutinib	0.5	1	p<2.22E-16
Bosutinib	1	1.5	p<2.22E-16
Cediranib Maleate	-0.5	0	0.019
Cediranib Maleate	0	0.5	5.8e-10
Cediranib Maleate	0.5	1	6.2e-14
Cerdulatinib	-0.5	0	0.58
Cerdulatinib	0	0.5	0.032
Cerdulatinib	0.5	1	1.5e-05
Cerdulatinib	1	1.5	3.8e-10
Cerdulatinib	1.5	2	6.8e-08
Clofarabine	-1.5	-1	3.9e-06
Clofarabine	-1	-0.5	1.6e-10
Clofarabine	-0.5	0	0.0052
Clofarabine	0	0.5	0.82
Clofarabine	0.5	1	0.98
Clomifene citrate	0	0.5	0.0019
Clomifene citrate	0.5	1	5.8e-13
Clomifene citrate	1	1.5	4.5e-11
Cycolocytidine HCI	3	-2	0.69
Cycolocytidine HCI	-2	-1	1.2e-08
Cycolocytidine HCI	-1	0	8.9e-10
Cycolocytidine HCI	0	1	0.01
Cycolocytidine HCI	1	2	0.26
Daunorubicin HCI	-3	-2	0.76
Daunorubicin HCI	-2	-1	1.5e-05
Daunorubicin HCI	-1	0	1.8e-07
Daunorubicin HCI	0	1	0.00024
Daunorubicin HCI	1	2	0.001
Donafenib	-1	-0.5	0.73
Donafenib	-0.5	0	0.27
Donafenib	0	0.5	3.6e-05
Donafenib	0.5	1	2.7e-16
Donafenib	1	1.5	1.3e-11
Dovitinib	-1	-0.5	0.38
Dovitinib	-0.5	0	0.025
Dovitinib	0	0.5	7e-10
Dovitinib	0.5	1	2.6e-13
Dovitinib	1	1.5	1.3e-10
Fedratinib	-0.5	0	0.0037
Fedratinib	0	0.5	p<2.22E-16
Fedratinib	0.5	1	6.3e-14
Fenbendazole	-3	-2	0.81
Fenbendazole	-2	-1	0.74
Fenbendazole	-1	-0.5	0.2
Fenbendazole	-0.5	0	0.015
Fenbendazole	0	0.5	2.3e-08
Fenbendazole	0.5	1	0.029
Fenbendazole	1	1.5	0.0002
Fenbendazole	1.5	2	0.035
Ivermectin	-1	-0.5	0.45
Ivermectin	-0.5	0	0.24
Ivermectin	0	0.5	2.6e-09
Ivermectin	0.5	1	p<2.22E-16
Ivermectin	1	1.5	2.2e-06
Mocetinostat	-1	-0.5	6.1e-05
Mocetinostat	-0.5	0	3.2e-05
Mocetinostat	0	0.5	2.7e-07
Mocetinostat	0.5	1	0.00075
Mocetinostat	1	1.5	0.036
Mocetinostat	1.5	2	0.062
Mycophenolate Mofetil	-3	-2	0.89
Mycophenolate Mofetil	-2	-1	0.16
Mycophenolate Mofetil	-1	0	6.5-08
Mycophenolate Mofetil	0	1	1e-15
Mycophenolate Mofetil	1	2	0.0012
Mycophenolic acid	-1	-0.5	0.041
Mycophenolic acid	-0.5	0	3.9e-07
Mycophenolic acid	0	0.5	3.4e-08
Mycophenolic acid	0.5	1	1.7e-05
Mycophenolic acid	1	1.5	0.032
Obatoclax Mesylate	-1.5	-1	0.035
Obatoclax Mesylate	-1	-0.5	0.00084
Obatoclax Mesylate	-0.5	0	1.4e-09
Obatoclax Mesylate	0	0.5	1.3e-05
Obatoclax Mesylate	0.5	1	8.1e-08
Pacritinib	-1	-0.5	0.098
Pacritinib	-0.5	0	0.00044
Pacritinib	0	0.5	p<2.22E-16
Pacritinib	0.5	1	1.7e-05
Pacritinib	1	1.5	0.00059
Ponatinib	-1	-0.5	0.4
Ponatinib	-0.5	0	0.00098
Ponatinib	0	0.5	7.9e-07
Ponatinib	0.5	1	8.3e-06
Ponatinib	1	1.5	0.02
Quizartinib	-0.5	0	0.000229
Quizartinib	0	0.5	0.00045
Quizartinib	0.5	1	0.15
Quizartinib	1	1.5	0.002
Quizartinib	1.5	2	0.00097
Regorafenib	-0.5	0	0.37
Regorafenib	0	0.5	0.00016
Regorafenib	0.5	1	1.6e-14
Regorafenib	1	1.5	p<2.22E-16
Regorafenib	1.5	2	1.7e-05
Romidepsin	-3	-2.5	1.6e-06
Romidepsin	-2.5	-2	1.6e-07
Romidepsin	-2	-1.5	3.5e-10
Selinexor	-4	-3	0.55
Selinexor	-3	-2	0.63
Selinexor	-2	-1	0.075
Selinexor	-1	0	3e-10
Selinexor	0	1	2e-06
Selumetinib	-0.5	0	0.0045
Selumetinib	0	0.5	0.029
Selumetinib	0.5	1	4.3e-06
Selumetinib	1	1.5	6e-05
Selumetinib	1.5	2	0.0025
Sitravatinib	-0.5	0	0.52
Sitravatinib	0	0.5	4.1e-13
Sitravatinib	0.5	1	p<2.22E-16
Sorafenib Tosylate	-1	-0.5	0.27
Sorafenib Tosylate	-0.5	0	0.16
Sorafenib Tosylate	0	0.5	1.1e-06
Sorafenib Tosylate	0.5	1	p<2.22E-16
Sorafenib Tosylate	1	1.5	2.3e-10
Talazoparib	-3	-2	0.014
Talazoparib	-2	-1	0.43
Talazoparib	-1	0	1.6e-10
Talazoparib	0	1	6.8e-09
Talazoparib	1	2	0.008
Tamoxifen	0	0.5	0.21
Tamoxifen	0.5	1	2.9e-08
Tamoxifen	1	1.5	p<2.22E-16
Tegaserod Maleate	-0.5	0	0.18
Tegaserod Maleate	0	0.5	1e-06
Tegaserod Maleate	0.5	1	3.1e-08
Tegaserod Maleate	1	1.5	0.00027
Trametinib	-4	-3	0.018
Trametinib	-3	-2.5	0.013
Trametinib	-2.5	-2	0.0023
Trametinib	-2	-1	5.1e-09
Trametinib	-1	-0.5	2.6e-06
Trametinib	-0.5	0	0.019
Trametinib	0	0.5	0.00016
Trametinib	0.5	1	0.00015
Triglycidyl Isocyanurate	-3	-2	0.76
Triglycidyl Isocyanurate	-2	-1	0.43
Triglycidyl Isocyanurate	-1	0	8.5e-06
Triglycidyl Isocyanurate	0	1	7.3e-14
Triglycidyl Isocyanurate	1	2	3.8e-08
Vinblastine sulfate	-5	-4	0.72
Vinblastine sulfate	-4	-3.5	0.36
Vinblastine sulfate	-3.5	-3	0.07
Vinblastine sulfate	-3	-2	1.7e-05
Vinblastine sulfate	-2	-1.5	0.0039
Vinblastine sulfate	-1.5	-1	0.0033
Vinblastine sulfate	-1	-0.5	1.7e-05
Vinblastine sulfate	-0.5	0	0.18
