# Supplementary material for: Drug repurposing screening and mechanism analysis based on human colorectal cancer organoids
Source: Protein Cell. 2023 Jun 22;15(4):285–304. doi: 10.1093/procel/pwad038 (PMC10984622; doi:10.1093/procel/pwad038)
Supplement: pwad038_suppl_Supplementary_Table_S3 [file pwad038_suppl_supplementary_table_s3.xlsx]

## Sheet: Readme
Sheet list	Description
Pattern5_UP_Genes	Up-regulated genes in D1-5 with the mean log2FC of component drugs
Pattern5_DN_Genes	Down-regulated genes in D1-5 with the mean log2FC of component drugs

## Sheet: Pattern5_UP_Genes
Supplementary Table S2. Signature up-regulated genes in D1-5 with the mean log2FC of component drugs
cluster	gene	log2FoldChange_ensemble
D1_UP	CEND1	5.24801
D1_UP	VGF	4.64849
D1_UP	TEX19	4.43018
D1_UP	GFY	4.32419
D1_UP	RTBDN	4.17154
D1_UP	MIR7-3HG	4.16725
D1_UP	S100A9	4.06396
D1_UP	SLC17A7	4.00207
D1_UP	MT1L	3.57825
D1_UP	SYT5	3.5656
D1_UP	HPCAL4	3.54408
D1_UP	SCARA5	3.54175
D1_UP	CYP26B1	3.44441
D1_UP	DACT3	3.41548
D1_UP	CREB3L3	3.38529
D1_UP	CRLF1	3.27913
D1_UP	EEF1A2	3.27696
D1_UP	SLC1A6	3.20647
D1_UP	MT3	3.20419
D1_UP	SEPT4	3.08475
D1_UP	SCRT1	2.93623
D1_UP	MT1JP	2.92984
D1_UP	C19orf81	2.91918
D1_UP	SLC29A4	2.88307
D1_UP	MT1DP	2.87293
D1_UP	CNN1	2.86497
D1_UP	SRRM3	2.85889
D1_UP	CHRM4	2.84968
D1_UP	CLCNKB	2.83803
D1_UP	PTGDS	2.82184
D1_UP	DNAI1	2.81896
D1_UP	C20orf85	2.80691
D1_UP	MIAT	2.79853
D1_UP	TMEM63C	2.7937
D1_UP	CGB5	2.79243
D1_UP	SLC8A2	2.7802
D1_UP	ENTPD8	2.77978
D1_UP	RASGRP2	2.75758
D1_UP	CCDC151	2.74085
D1_UP	GPR4	2.7299
D1_UP	GABRD	2.72788
D1_UP	LGI4	2.68716
D1_UP	MT1M	2.66504
D1_UP	LINC01511	2.63798
D1_UP	FBLN2	2.63567
D1_UP	ALPL	2.61613
D1_UP	BHLHA9	2.61133
D1_UP	KIAA1755	2.51252
D1_UP	GOLGA6L6	2.49676
D1_UP	SLC12A5-AS1	2.49557
D1_UP	PLIN5	2.48594
D1_UP	CHGB	2.47116
D1_UP	MAFA-AS1	2.46082
D1_UP	CGB1	2.45657
D1_UP	C14orf132	2.45615
D1_UP	NACAD	2.44975
D1_UP	IL13RA2	2.40874
D1_UP	COL26A1	2.40411
D1_UP	HLA-DPA1	2.38546
D1_UP	KLF14	2.37978
D1_UP	EFEMP2	2.37185
D1_UP	COMP	2.37016
D1_UP	ITGA2B	2.36193
D1_UP	RND2	2.33545
D1_UP	NKAIN1	2.33464
D1_UP	EFNB3	2.32448
D1_UP	LINC01841	2.31864
D1_UP	PHF21B	2.31351
D1_UP	WISP2	2.29788
D1_UP	CYTH4	2.29524
D1_UP	FADS6	2.29261
D1_UP	CRYBA4	2.28284
D1_UP	PTH2	2.27771
D1_UP	STMN2	2.21064
D1_UP	CFAP58-DT	2.20371
D1_UP	CYP4F22	2.20045
D1_UP	CYP46A1	2.19729
D1_UP	DAW1	2.19278
D1_UP	SERPING1	2.18982
D1_UP	GRIN3B	2.17832
D1_UP	FAM171A2	2.17335
D1_UP	SLIT3	2.1548
D1_UP	SH3GL2	2.14681
D1_UP	ART5	2.12726
D1_UP	PRAME	2.12316
D1_UP	CCL26	2.12182
D1_UP	CA4	2.12096
D1_UP	CACNG7	2.11701
D1_UP	LGALS1	2.10277
D1_UP	HLA-DPB1	2.10157
D1_UP	GPC5	2.09626
D1_UP	NXPH4	2.0785
D1_UP	NKX6-1	2.07754
D1_UP	SLC4A9	2.06556
D1_UP	OLFM1	2.05954
D1_UP	GFPT2	2.05002
D1_UP	PPM1N	2.02631
D1_UP	RNF182	2.01391
D1_UP	EBF2	2.00916
D1_UP	SCUBE1	2.00909
D1_UP	PCK1	1.99824
D1_UP	CHRNE	1.99059
D1_UP	B3GALT1	1.98415
D1_UP	ADAM33	1.97404
D1_UP	CDK5R2	1.97332
D1_UP	PCSK1N	1.96583
D1_UP	GRIN1	1.9642
D1_UP	CHRNB2	1.96014
D1_UP	CHST1	1.94533
D1_UP	OTOAP1	1.94452
D1_UP	HAND1	1.93981
D1_UP	C2orf78	1.928
D1_UP	SLC22A8	1.91966
D1_UP	FZD10	1.91828
D1_UP	FAM92B	1.91654
D1_UP	SH2D3C	1.90736
D1_UP	TMEM145	1.90054
D1_UP	FHL1	1.89826
D1_UP	CHODL	1.87964
D1_UP	ATP8B2	1.86598
D1_UP	TGM3	1.86231
D1_UP	ALK	1.86086
D1_UP	JSRP1	1.86026
D1_UP	ASPG	1.85298
D1_UP	CALHM5	1.84386
D1_UP	RHBG	1.84207
D1_UP	CDO1	1.84157
D1_UP	TPSD1	1.84095
D1_UP	CGB8	1.83842
D1_UP	MS4A12	1.83595
D1_UP	HRH3	1.82827
D1_UP	KRT39	1.82162
D1_UP	REG3G	1.82141
D1_UP	LINC01395	1.82133
D1_UP	ITGA7	1.82074
D1_UP	SETBP1	1.8165
D1_UP	LINC02447	1.81341
D1_UP	SCOC-AS1	1.81139
D1_UP	ACTL6B	1.80635
D1_UP	ITIH5	1.80633
D1_UP	TSPAN4	1.80385
D1_UP	CRABP1	1.80351
D1_UP	LINC01549	1.80215
D1_UP	SPINK7	1.80051
D1_UP	INA	1.79434
D1_UP	LINC00173	1.78635
D1_UP	NOS1	1.78522
D1_UP	EXTL1	1.78321
D1_UP	ZNF467	1.78031
D1_UP	IRGM	1.77922
D1_UP	LAMB4	1.77764
D1_UP	ACSS3	1.77093
D1_UP	GOLGA6L7	1.76885
D1_UP	CLDN11	1.76679
D1_UP	TMEM132D	1.75478
D1_UP	CRTAC1	1.74916
D1_UP	CLEC4GP1	1.74719
D1_UP	CTLA4	1.74667
D1_UP	CEACAM20	1.74357
D1_UP	ARC	1.73327
D1_UP	GOLGA6L2	1.72914
D1_UP	ELN-AS1	1.72833
D1_UP	SPATA21	1.7238
D1_UP	LINC01954	1.71977
D1_UP	LBHD2	1.71912
D1_UP	FAM49A	1.71872
D1_UP	DEFB1	1.71854
D1_UP	SMIM10L2B	1.71739
D1_UP	LINC01800	1.7115
D1_UP	PPEF1	1.69649
D1_UP	UPK1A	1.69147
D1_UP	HLA-DQA1	1.68954
D1_UP	RASSF8-AS1	1.68863
D1_UP	PNMA5	1.68104
D1_UP	POU4F1	1.67955
D1_UP	CCDC153	1.67821
D1_UP	HDAC4-AS1	1.67676
D1_UP	CACNA1B	1.66836
D1_UP	C16orf45	1.66821
D1_UP	DUSP27	1.66681
D1_UP	PTPRS	1.66281
D1_UP	PDCD1	1.65905
D1_UP	MPO	1.65891
D1_UP	GBP5	1.65811
D1_UP	RADIL	1.65575
D1_UP	PACRG	1.64867
D1_UP	CCDC144NL-AS1	1.648
D1_UP	FOXD3-AS1	1.63883
D1_UP	VAT1L	1.63434
D1_UP	FOXI3	1.63149
D1_UP	PPP1R3C	1.62733
D1_UP	FAM43B	1.6255
D1_UP	SERPINE1	1.62266
D1_UP	PDLIM3	1.62227
D1_UP	MT1E	1.62141
D1_UP	ZDHHC19	1.6206
D1_UP	TGFBR3L	1.61894
D1_UP	S1PR5	1.61884
D1_UP	TNNI3	1.61874
D1_UP	NAALADL1	1.61817
D1_UP	CEACAM7	1.61187
D1_UP	DIRAS3	1.60736
D1_UP	C2orf80	1.60527
D1_UP	LINC02404	1.60518
D1_UP	CP	1.6049
D1_UP	OLFML2A	1.60479
D1_UP	FAM218A	1.60074
D1_UP	TTLL7	1.59575
D1_UP	GCM1	1.59478
D1_UP	TTC9B	1.59466
D1_UP	PDGFRL	1.59447
D1_UP	OR51B5	1.59071
D1_UP	TNFAIP8L2	1.59068
D1_UP	CHD5	1.59009
D1_UP	PRR20G	1.5835
D1_UP	STX1A	1.58166
D1_UP	HEY2	1.57979
D1_UP	MMP2	1.57785
D1_UP	UNC5D	1.57084
D1_UP	CCDC114	1.56738
D1_UP	GFRA3	1.56417
D1_UP	CNTN1	1.56391
D1_UP	LINC00243	1.56233
D1_UP	CYP4F8	1.55994
D1_UP	IZUMO2	1.5578
D1_UP	ATP1A3	1.55713
D1_UP	P2RX6	1.55526
D1_UP	LINC00412	1.55425
D1_UP	TMEM132E	1.55152
D1_UP	XKR4	1.5505
D1_UP	HTR3A	1.54851
D1_UP	FAM124B	1.54807
D1_UP	MCEMP1	1.54788
D1_UP	CGB7	1.54513
D1_UP	DNAAF3	1.5356
D1_UP	GLRA2	1.53185
D1_UP	CIB3	1.53178
D1_UP	LINC02458	1.52744
D1_UP	GOLGA6B	1.5247
D1_UP	TMEM198	1.52362
D1_UP	MEP1B	1.52134
D1_UP	IFT74-AS1	1.52058
D1_UP	PRRX2	1.51758
D1_UP	TEKT5	1.51619
D1_UP	KCTD9P4	1.51257
D1_UP	MIR1-1HG-AS1	1.51163
D1_UP	LINC01293	1.50277
D1_UP	FABP4	1.50022
D1_UP	C16orf54	1.49521
D1_UP	BASP1	1.49185
D1_UP	SLC6A17	1.48771
D1_UP	GALNTL5	1.48059
D1_UP	KCNQ3	1.47853
D1_UP	THBS2	1.47798
D1_UP	SEZ6	1.4779
D1_UP	HSPA12B	1.47774
D1_UP	LINC01694	1.47062
D1_UP	DGCR9	1.46986
D1_UP	OTOP3	1.46488
D1_UP	KLHDC8B	1.46427
D1_UP	KIF17	1.46352
D1_UP	ASMTL	1.46075
D1_UP	BST2	1.45851
D1_UP	ST3GAL5	1.45621
D1_UP	NUDT11	1.45593
D1_UP	ANKRD20A19P	1.45434
D1_UP	LINC01267	1.45386
D1_UP	MAPK8IP1	1.45313
D1_UP	SPATA31A6	1.45242
D1_UP	ACOXL-AS1	1.44297
D1_UP	TAAR6	1.44213
D1_UP	LINC02522	1.43581
D1_UP	LHB	1.43443
D1_UP	KCND3	1.4314
D1_UP	NPAS1	1.4286
D1_UP	ACTG1P17	1.42715
D1_UP	BARX1	1.42212
D1_UP	PON3	1.41259
D1_UP	DYNLRB2	1.41237
D1_UP	SPATA31A5	1.40996
D1_UP	SLC4A10	1.40779
D1_UP	TEKT2	1.40775
D1_UP	HAPLN2	1.40619
D1_UP	NTRK1	1.40276
D1_UP	UCP1	1.40124
D1_UP	BTBD11	1.40031
D1_UP	SNCG	1.39529
D1_UP	MAST1	1.39499
D1_UP	BCHE	1.39167
D1_UP	ADGRE4P	1.39139
D1_UP	ROS1	1.3906
D1_UP	LINC01522	1.38614
D1_UP	ULK4P2	1.38445
D1_UP	PAGE4	1.3829
D1_UP	CD164L2	1.37872
D1_UP	LCNL1	1.37682
D1_UP	SEMA6C	1.37229
D1_UP	LINC00330	1.37228
D1_UP	COLEC12	1.37123
D1_UP	EIF2AK3-DT	1.37034
D1_UP	CIDEC	1.36907
D1_UP	CYP4F24P	1.36896
D1_UP	SARDH	1.36799
D1_UP	FGA	1.36681
D1_UP	EBF4	1.3658
D1_UP	NCAN	1.36566
D1_UP	OR7E108P	1.36547
D1_UP	HAGLR	1.36422
D1_UP	DCDC1	1.36397
D1_UP	ABCD2	1.36195
D1_UP	CFAP58	1.36185
D1_UP	LINC00891	1.36103
D1_UP	RASA4	1.36087
D1_UP	E2F3P2	1.36075
D1_UP	HLA-DQB2	1.35964
D1_UP	TACR1	1.35909
D1_UP	RBFOX1	1.35826
D1_UP	LINC02575	1.35819
D1_UP	LRRC3-DT	1.35695
D1_UP	AGPAT4	1.35472
D1_UP	ZPLD1	1.35452
D1_UP	PAX2	1.35384
D1_UP	SPATA31A1	1.35382
D1_UP	LRCOL1	1.35312
D1_UP	TMEM108	1.34945
D1_UP	PRND	1.34869
D1_UP	CLDN5	1.34725
D1_UP	MMP10	1.34659
D1_UP	LINC02432	1.34621
D1_UP	GNG8	1.34289
D1_UP	PLCG2	1.34226
D1_UP	COL4A4	1.34203
D1_UP	GPR162	1.34041
D1_UP	CCDC92B	1.33824
D1_UP	EYA2	1.33802
D1_UP	CUX2	1.33735
D1_UP	SFTPC	1.32934
D1_UP	CHST8	1.32881
D1_UP	ETNK2	1.32876
D1_UP	PRTN3	1.3241
D1_UP	KCNC2	1.32371
D1_UP	SPATA31A7	1.32349
D1_UP	NEGR1	1.3232
D1_UP	ADAM18	1.32261
D1_UP	CD52	1.32224
D1_UP	PLCD1	1.32211
D1_UP	TRAM1L1	1.32046
D1_UP	AMPH	1.32038
D1_UP	FSTL4	1.32032
D1_UP	LINC02139	1.31918
D1_UP	IGSF11	1.31853
D1_UP	TBX10	1.31849
D1_UP	ADGRB2	1.31809
D1_UP	EGR2	1.31613
D1_UP	LINC00540	1.31585
D1_UP	CNIH2	1.3155
D1_UP	IGFLR1	1.31491
D1_UP	NLGN2	1.31316
D1_UP	DACT1	1.31292
D1_UP	FAM9B	1.31246
D1_UP	DBX1	1.3068
D1_UP	SPAG8	1.30495
D1_UP	S100B	1.30395
D1_UP	TMEM169	1.30392
D1_UP	IGHA1	1.30351
D1_UP	PLEK	1.3033
D1_UP	C2CD4C	1.30286
D1_UP	PLXND1	1.3023
D1_UP	KCNAB3	1.30154
D1_UP	DLGAP3	1.30127
D1_UP	SPATA31A3	1.30091
D1_UP	PRR29	1.29934
D1_UP	HSPB7	1.297
D1_UP	HLF	1.29675
D1_UP	LINC00462	1.29447
D1_UP	EYA1	1.29446
D1_UP	NRSN1	1.29262
D1_UP	KRT8P30	1.29208
D1_UP	FAM87B	1.29001
D1_UP	HOXD1	1.28966
D1_UP	NTN1	1.28917
D1_UP	DLG4	1.28716
D1_UP	LRRC63	1.28417
D1_UP	MB	1.28414
D1_UP	C7orf33	1.28412
D1_UP	DNASE1L3	1.28409
D1_UP	LINC01749	1.28198
D1_UP	CACNA1F	1.28136
D1_UP	ANKS1B	1.2807
D1_UP	RERG	1.27988
D1_UP	CCDC173	1.27976
D1_UP	GPR55	1.27843
D1_UP	LINC00871	1.2763
D1_UP	GAP43	1.27516
D1_UP	CEACAM21	1.2734
D1_UP	FMN2	1.27144
D1_UP	SEC14L5	1.26906
D1_UP	C11orf86	1.26892
D1_UP	BHLHE40-AS1	1.26521
D1_UP	LOXL2	1.26177
D1_UP	ONECUT1	1.2604
D1_UP	CRIM1-DT	1.2598
D1_UP	PPP1R14A	1.25923
D1_UP	MRVI1-AS1	1.25856
D1_UP	IL17REL	1.2579
D1_UP	KREMEN2	1.25695
D1_UP	FAM167A	1.25638
D1_UP	LHFPL5	1.25603
D1_UP	LINC02158	1.25444
D1_UP	GLIS1	1.25423
D1_UP	UGT3A2	1.25374
D1_UP	TRAV41	1.25344
D1_UP	AK5	1.25303
D1_UP	CPLX2	1.253
D1_UP	MAPK8IP2	1.25252
D1_UP	MTTP	1.25003
D1_UP	CLEC4G	1.24713
D1_UP	SYPL2	1.24702
D1_UP	ADAM21	1.24546
D1_UP	P2RY8	1.24501
D1_UP	LGALS7B	1.24459
D1_UP	LILRB1	1.24337
D1_UP	CALCRL	1.24309
D1_UP	RAB6B	1.24064
D1_UP	AADACL2-AS1	1.23935
D1_UP	SPAG4	1.23606
D1_UP	LINC01474	1.23559
D1_UP	PTH1R	1.23525
D1_UP	DMRT3	1.23497
D1_UP	PPP4R4	1.23452
D1_UP	UGT2B11	1.23447
D1_UP	HLA-DRB6	1.2342
D1_UP	TMEM74	1.23365
D1_UP	GDPD2	1.23328
D1_UP	LHX1	1.23028
D1_UP	SMIM32	1.23015
D1_UP	NCMAP	1.22986
D1_UP	LIPN	1.22976
D1_UP	OCA2	1.22864
D1_UP	ESPN	1.22863
D1_UP	DKK3	1.22708
D1_UP	SCUBE2	1.22645
D1_UP	UCN3	1.22626
D1_UP	LINC00518	1.22611
D1_UP	LINC02356	1.22423
D1_UP	GPR142	1.22348
D1_UP	OPRL1	1.22261
D1_UP	CILP	1.22155
D1_UP	IL12RB1	1.22045
D1_UP	NLRP1	1.21863
D1_UP	GATA3	1.21539
D1_UP	IL18R1	1.21495
D1_UP	NKX2-8	1.21281
D1_UP	IRS3P	1.21259
D1_UP	SLC2A4	1.21048
D1_UP	TCF15	1.20971
D1_UP	LMTK3	1.20969
D1_UP	USP2-AS1	1.2089
D1_UP	SERPINB7	1.20225
D1_UP	VIM-AS1	1.20171
D1_UP	TMEM130	1.20153
D1_UP	PRR29-AS1	1.20011
D1_UP	TRIM40	1.19737
D1_UP	LHX9	1.19617
D1_UP	TLE6	1.19404
D1_UP	HCG14	1.19358
D1_UP	TMPRSS6	1.19235
D1_UP	TNFSF9	1.19212
D1_UP	LINC01686	1.19114
D1_UP	DMRTC2	1.19006
D1_UP	FAM19A5	1.18962
D1_UP	CD96	1.1857
D1_UP	FAM180A	1.18569
D1_UP	MYOZ1	1.1851
D1_UP	NEBL-AS1	1.18504
D1_UP	RPL34-AS1	1.18421
D1_UP	ADSSL1	1.18383
D1_UP	RASA4B	1.18064
D1_UP	PEG10	1.1795
D1_UP	LINC02188	1.1792
D1_UP	MAPK15	1.17897
D1_UP	ACTN2	1.17895
D1_UP	SHD	1.17879
D1_UP	TPSAB1	1.17782
D1_UP	SUSD3	1.17758
D1_UP	RNVU1-6	1.17554
D1_UP	SNPH	1.17529
D1_UP	ARMC12	1.17502
D1_UP	MIR99AHG	1.17095
D1_UP	LHX1-DT	1.17004
D1_UP	CLVS1	1.16947
D1_UP	TEX46	1.16913
D1_UP	DNM1P24	1.16913
D1_UP	GATA5	1.16872
D1_UP	LDHC	1.16856
D1_UP	HLA-DQB1-AS1	1.16852
D1_UP	COL7A1	1.16843
D1_UP	DLX5	1.16767
D1_UP	KRT2	1.16433
D1_UP	PTGIS	1.16042
D1_UP	AQP7	1.16003
D1_UP	LAIR2	1.15993
D1_UP	SP8	1.15986
D1_UP	LBX1	1.15801
D1_UP	IGHE	1.1574
D1_UP	SPATA31C2	1.15712
D1_UP	PRSS50	1.15645
D1_UP	CHRNA9	1.15591
D1_UP	PLA2G7	1.15543
D1_UP	LIPK	1.15543
D1_UP	NUDT10	1.15505
D1_UP	ARX	1.15494
D1_UP	TNFSF8	1.15427
D1_UP	KLHL38	1.15409
D1_UP	NEK10	1.15348
D1_UP	SLC9A7P1	1.153
D1_UP	DNAJC5G	1.15261
D1_UP	CACNA1S	1.15209
D1_UP	SPATA31C1	1.15153
D1_UP	LYPLAL1-DT	1.15146
D1_UP	LINC01101	1.14758
D1_UP	PF4V1	1.14725
D1_UP	SLC35F1	1.14687
D1_UP	SYN1	1.14593
D1_UP	SLC36A3	1.14552
D1_UP	KCNE1	1.1453
D1_UP	GFRA2	1.14434
D1_UP	LRRC71	1.14367
D1_UP	SCN2B	1.14274
D1_UP	BHMG1	1.14045
D1_UP	ZNF788P	1.14037
D1_UP	PLEKHD1	1.13827
D1_UP	TLR10	1.13823
D1_UP	TMEM74B	1.13534
D1_UP	ACAP1	1.13457
D1_UP	HCN4	1.13446
D1_UP	HPCA	1.1334
D1_UP	LINC02235	1.1325
D1_UP	PLEKHO2	1.13171
D1_UP	LINC01602	1.13118
D1_UP	MAG	1.13095
D1_UP	EMX1	1.12945
D1_UP	DUSP8P4	1.12882
D1_UP	CTSB	1.12783
D1_UP	LINC01970	1.12783
D1_UP	TNXA	1.12616
D1_UP	UCN2	1.1261
D1_UP	SLC25A41	1.12579
D1_UP	LBP	1.12561
D1_UP	KRT17P6	1.12466
D1_UP	FKBP1B	1.12451
D1_UP	FAM107A	1.12447
D1_UP	EML6	1.12436
D1_UP	FGF9	1.12421
D1_UP	LMOD1	1.12374
D1_UP	PHF24	1.12337
D1_UP	SV2C	1.12325
D1_UP	OSMR	1.12285
D1_UP	CPED1	1.12283
D1_UP	POLR3GL	1.12097
D1_UP	LONRF2	1.12072
D1_UP	PCSK1	1.11953
D1_UP	DLK1	1.11953
D1_UP	FCRL3	1.11927
D1_UP	AGTR1	1.11889
D1_UP	ALDH1A2	1.11817
D1_UP	DUOXA1	1.11753
D1_UP	ASIC4	1.11712
D1_UP	FOXB1	1.11686
D1_UP	DRAIC	1.1161
D1_UP	CCDC83	1.11547
D1_UP	GDF9	1.11531
D1_UP	LINC02454	1.11511
D1_UP	C4orf50	1.11496
D1_UP	KLRC4-KLRK1	1.11482
D1_UP	CWH43	1.11437
D1_UP	MILR1	1.11367
D1_UP	PCDH15	1.11357
D1_UP	LPAR3	1.11341
D1_UP	RPL3L	1.1133
D1_UP	ELANE	1.11247
D1_UP	TMEM121	1.11227
D1_UP	PRG4	1.11125
D1_UP	GORAB-AS1	1.11112
D1_UP	STAC	1.1103
D1_UP	ARG1	1.10979
D1_UP	CACNA1G-AS1	1.10967
D1_UP	LINC01711	1.10934
D1_UP	ARHGEF26-AS1	1.10924
D1_UP	LINC00114	1.10833
D1_UP	TAS2R15P	1.108
D1_UP	FOXCUT	1.10665
D1_UP	CFD	1.10601
D1_UP	MYCBPAP	1.10586
D1_UP	CFAP77	1.10561
D1_UP	COL15A1	1.10547
D1_UP	HOXC13	1.10259
D1_UP	FUT7	1.10237
D1_UP	STX11	1.101
D1_UP	FAM106A	1.10058
D1_UP	LCE1F	1.0975
D1_UP	TFEC	1.09745
D1_UP	RASSF2	1.09627
D1_UP	FER1L4	1.09485
D1_UP	GUCY2GP	1.09479
D1_UP	STPG3-AS1	1.09442
D1_UP	ISL1	1.09374
D1_UP	CCDC85A	1.09304
D1_UP	FGF8	1.09299
D1_UP	ADAM21P1	1.09168
D1_UP	GRM1	1.09052
D1_UP	LINC00955	1.0896
D1_UP	SLC27A1	1.08945
D1_UP	TRPV2	1.08915
D1_UP	USP12-AS2	1.08765
D1_UP	AMZ1	1.08762
D1_UP	SERPINI1	1.08725
D1_UP	PALM	1.08696
D1_UP	RASGEF1C	1.08684
D1_UP	APC2	1.08631
D1_UP	RARB	1.08535
D1_UP	HVCN1	1.08507
D1_UP	C5AR2	1.0845
D1_UP	SETD6P1	1.084
D1_UP	SERPINA4	1.08381
D1_UP	A2M	1.08358
D1_UP	RUNDC3B	1.08342
D1_UP	LINC01786	1.08332
D1_UP	NPBWR1	1.08325
D1_UP	CHRFAM7A	1.08312
D1_UP	IRX4	1.08026
D1_UP	APOA1	1.08
D1_UP	PSME2P6	1.07967
D1_UP	ZPBP	1.07961
D1_UP	ISLR2	1.07936
D1_UP	LINC01869	1.0788
D1_UP	FEV	1.07813
D1_UP	MAGEA2	1.07672
D1_UP	FAM71E2	1.07668
D1_UP	IL1RAP	1.07658
D1_UP	CYP4F3	1.07613
D1_UP	PRODH	1.07563
D1_UP	SLC13A5	1.0756
D1_UP	PM20D1	1.07555
D1_UP	TTC24	1.07372
D1_UP	ADAMTS20	1.07335
D1_UP	A4GALT	1.07245
D1_UP	LIN28A	1.07041
D1_UP	FABP5P3	1.06997
D1_UP	NRAP	1.06996
D1_UP	BHMT	1.06974
D1_UP	CAPN11	1.06964
D1_UP	MEFV	1.06927
D1_UP	TMEM213	1.06851
D1_UP	KLHL10	1.06737
D1_UP	INHBA	1.06721
D1_UP	SNRPCP3	1.06662
D1_UP	LINCR-0001	1.06649
D1_UP	PI16	1.0655
D1_UP	FSTL5	1.06459
D1_UP	CYP4F62P	1.06449
D1_UP	BLK	1.06432
D1_UP	FIGNL2	1.06325
D1_UP	FAM221B	1.06258
D1_UP	PGBD4P8	1.06158
D1_UP	LYNX1-SLURP2	1.06082
D1_UP	THRB-AS1	1.0604
D1_UP	TCAM1P	1.06034
D1_UP	GOLGA8H	1.06023
D1_UP	CEACAM5	1.05946
D1_UP	PIANP	1.05945
D1_UP	MT2P1	1.05926
D1_UP	EGFLAM	1.05749
D1_UP	CD163	1.05723
D1_UP	CHRNB4	1.05706
D1_UP	TLR8	1.05695
D1_UP	RASA4DP	1.05611
D1_UP	SLC12A5	1.05599
D1_UP	MAN1A1	1.05582
D1_UP	MEF2C-AS1	1.05546
D1_UP	POU3F3	1.05414
D1_UP	LINC01632	1.05212
D1_UP	USP32P2	1.05205
D1_UP	PCAT6	1.05083
D1_UP	NBEA	1.05052
D1_UP	EDARADD	1.05026
D1_UP	ITGA8	1.04871
D1_UP	DKFZP434A062	1.04851
D1_UP	HLA-DOB	1.04613
D1_UP	HSPB1P2	1.0443
D1_UP	ZFR2	1.04407
D1_UP	COL9A2	1.04383
D1_UP	RGS7	1.04286
D1_UP	GUCY2D	1.04252
D1_UP	CITED4	1.04227
D1_UP	SLC9C1	1.041
D1_UP	FLT3	1.04068
D1_UP	C11orf88	1.04035
D1_UP	GPC2	1.04023
D1_UP	LINC00311	1.04015
D1_UP	DENND6B	1.04007
D1_UP	BMF	1.04007
D1_UP	LINC01079	1.03913
D1_UP	CYP4F9P	1.03898
D1_UP	SPRR2D	1.03898
D1_UP	DCTN1-AS1	1.0386
D1_UP	LEF1	1.03813
D1_UP	POU2AF1	1.03753
D1_UP	KCNJ1	1.03733
D1_UP	CES1P2	1.03683
D1_UP	ACTG1P24	1.0342
D1_UP	CRB1	1.03305
D1_UP	RUNDC3A-AS1	1.03257
D1_UP	SIPA1	1.03234
D1_UP	ABCG5	1.03222
D1_UP	LINC01203	1.03219
D1_UP	TMEM175	1.03174
D1_UP	ARHGEF33	1.03098
D1_UP	RBP7	1.02971
D1_UP	HEYL	1.02944
D1_UP	LINC00535	1.02926
D1_UP	PHF2P2	1.02916
D1_UP	SCAT8	1.02891
D1_UP	SCTR	1.02776
D1_UP	CYP2A13	1.02731
D1_UP	LINC02421	1.02599
D1_UP	HIST1H3A	1.02558
D1_UP	CEACAMP5	1.02554
D1_UP	XXYLT1-AS2	1.02462
D1_UP	C19orf38	1.02436
D1_UP	TSHZ3	1.02387
D1_UP	RF00432	1.02344
D1_UP	VWA3A	1.02331
D1_UP	ANKUB1	1.02306
D1_UP	C2orf40	1.02277
D1_UP	MMRN1	1.02148
D1_UP	ZNF536	1.02144
D1_UP	HOXC10	1.02107
D1_UP	CELF4	1.02074
D1_UP	DPH6-DT	1.02057
D1_UP	ASMT	1.0204
D1_UP	FAM66A	1.01997
D1_UP	SEC14L3	1.01988
D1_UP	ZMYND10	1.01963
D1_UP	CABCOCO1	1.01875
D1_UP	LINC00629	1.01866
D1_UP	LINC01732	1.01789
D1_UP	PIK3R6	1.01769
D1_UP	FAM71F1	1.01769
D1_UP	SDC2	1.01746
D1_UP	SLC17A1	1.01733
D1_UP	OR6L1P	1.01622
D1_UP	CST7	1.01546
D1_UP	BATF3	1.01329
D1_UP	UBE2NL	1.01148
D1_UP	ACTG2	1.00965
D1_UP	PCBP3	1.00929
D1_UP	C9orf106	1.00896
D1_UP	CELF5	1.00883
D1_UP	CACNB1	1.00863
D1_UP	NXF2	1.00763
D1_UP	MMP1	1.00747
D1_UP	CCDC183	1.00746
D1_UP	CERCAM	1.00639
D1_UP	SNCA	1.00626
D1_UP	SH2D4B	1.00609
D1_UP	SERPIND1	1.00534
D1_UP	TAL1	1.00437
D1_UP	ERICH4	1.00417
D1_UP	TTYH2	1.0035
D1_UP	TREHP1	1.00212
D1_UP	GRASP	1.00189
D1_UP	SEMA3E	1.00177
D1_UP	LINC00484	1.00171
D1_UP	RPL7AP73	1.00146
D1_UP	ID4	1.00116
D1_UP	SLC10A1	1.00097
D1_UP	TFAP2B	1.00094
D1_UP	PIWIL1	1.00074
D1_UP	PLTP	0.999565
D1_UP	LINC00475	0.999131
D1_UP	P2RX1	0.998285
D1_UP	CACNG6	0.997448
D1_UP	TBXT	0.997254
D1_UP	ADGRA1-AS1	0.997138
D1_UP	CGB3	0.995833
D1_UP	HIST1H3C	0.995791
D1_UP	DUSP26	0.994264
D1_UP	ECE2	0.993837
D1_UP	PIK3CD-AS2	0.993615
D1_UP	SCHIP1	0.992844
D1_UP	CLUL1	0.991445
D1_UP	HBB	0.990855
D1_UP	PRODH2	0.990729
D1_UP	LINC01206	0.990413
D1_UP	HSD3BP5	0.989717
D1_UP	PZP	0.989378
D1_UP	MAFB	0.989361
D1_UP	HTR3E	0.989
D1_UP	UNC5A	0.987899
D1_UP	MYOT	0.986435
D1_UP	SLC47A1	0.985555
D1_UP	BMPR1B	0.985285
D1_UP	SPSB4	0.985269
D1_UP	NCF1B	0.984799
D1_UP	COL6A6	0.984653
D1_UP	P4HA3	0.98385
D1_UP	THY1	0.983638
D1_UP	LINC00393	0.982928
D1_UP	ADORA1	0.982172
D1_UP	KRT18P3	0.981064
D1_UP	KIAA1549L	0.980805
D1_UP	CXXC1P1	0.980183
D1_UP	NOC2LP1	0.979524
D1_UP	DUX4	0.979285
D1_UP	TPBGL	0.978806
D1_UP	LIX1L-AS1	0.978182
D1_UP	NME5	0.977596
D1_UP	FOXR1	0.977378
D1_UP	TGM5	0.976741
D1_UP	TRHDE	0.975382
D1_UP	TNN	0.97433
D1_UP	STOM	0.974223
D1_UP	TUBA3GP	0.973878
D1_UP	LINC02384	0.973877
D1_UP	KIFC2	0.972131
D1_UP	SSX5	0.970704
D1_UP	LINC01562	0.970654
D1_UP	PDC	0.970299
D1_UP	PTH2R	0.970086
D1_UP	KCTD17	0.969846
D1_UP	FAM163A	0.969614
D1_UP	ALOX5AP	0.969151
D1_UP	MTCO1P22	0.968976
D1_UP	LINC00460	0.968409
D1_UP	RIC3	0.96821
D1_UP	GPR78	0.967804
D1_UP	LIPJ	0.967531
D1_UP	MC3R	0.966902
D1_UP	TAF11L12	0.966472
D1_UP	NKX2-3	0.965448
D1_UP	MFRP	0.965216
D1_UP	KLHL30	0.965126
D1_UP	LINC01426	0.96465
D1_UP	PDLIM4	0.962675
D1_UP	LINC02395	0.962328
D1_UP	LINC01290	0.962188
D1_UP	LRTM2	0.961111
D1_UP	TTC25	0.961006
D1_UP	SPINT3	0.960749
D1_UP	TDRD10	0.960301
D1_UP	CNPY4	0.960172
D1_UP	TMEM25	0.959717
D1_UP	UNC93B4	0.959282
D1_UP	HLA-DQB1	0.959032
D1_UP	CCR10	0.958654
D1_UP	PLA2G4E-AS1	0.958156
D1_UP	CD3E	0.957954
D1_UP	PIFO	0.957498
D1_UP	ANKRD20A9P	0.956635
D1_UP	LINC00893	0.955902
D1_UP	HSPA8P14	0.955855
D1_UP	HTR2B	0.953505
D1_UP	CALCA	0.953402
D1_UP	JARID2-AS1	0.953213
D1_UP	KLHL7-DT	0.952755
D1_UP	SELENOM	0.952554
D1_UP	RPL23AP49	0.95226
D1_UP	CYP2A6	0.95198
D1_UP	GAPDHP71	0.951793
D1_UP	FBLN7	0.951246
D1_UP	ENPP7P12	0.950839
D1_UP	RHCE	0.950742
D1_UP	SALL4	0.950353
D1_UP	RNU2-7P	0.950286
D1_UP	RASD1	0.948798
D1_UP	DMRTA1	0.948165
D1_UP	LOH12CR2	0.948129
D1_UP	TAS2R19	0.947871
D1_UP	SGCD	0.945952
D1_UP	TMEM88B	0.945609
D1_UP	CYP4F10P	0.945052
D1_UP	GPR85	0.94467
D1_UP	WDR11-AS1	0.944502
D1_UP	ADGRE3	0.944425
D1_UP	SMTNL1	0.944267
D1_UP	FCHO1	0.944119
D1_UP	CD163L1	0.943835
D1_UP	GPR176	0.942802
D1_UP	FFAR2	0.942412
D1_UP	LILRB4	0.942399
D1_UP	SMYD1	0.941632
D1_UP	CYP4Z1	0.941523
D1_UP	GIMAP7	0.939723
D1_UP	PPP1R16B	0.939709
D1_UP	CERS6-AS1	0.938482
D1_UP	RAET1L	0.938468
D1_UP	CD7	0.938389
D1_UP	CATSPER1	0.938284
D1_UP	ANKRD1	0.938232
D1_UP	IGLON5	0.938109
D1_UP	SMIM25	0.937982
D1_UP	GRAMD2A	0.937678
D1_UP	RPL30P11	0.937639
D1_UP	TDRD1	0.937092
D1_UP	C11orf21	0.936925
D1_UP	FTLP12	0.93633
D1_UP	SEMA3G	0.936272
D1_UP	LINC02580	0.936114
D1_UP	LINC00208	0.935711
D1_UP	PON1	0.935599
D1_UP	KRT81	0.935267
D1_UP	MIR205HG	0.935101
D1_UP	CA10	0.934771
D1_UP	SKAP1-AS1	0.934429
D1_UP	C11orf53	0.932718
D1_UP	ADGRF5	0.932549
D1_UP	MCOLN3	0.932105
D1_UP	C1QTNF8	0.931839
D1_UP	LCMT1-AS1	0.930746
D1_UP	XDH	0.930697
D1_UP	IGSF22	0.930414
D1_UP	DISC1FP1	0.930337
D1_UP	ACTN3	0.929249
D1_UP	CATIP-AS2	0.928125
D1_UP	CCDC140	0.928055
D1_UP	PRSS30P	0.927746
D1_UP	GFI1	0.927722
D1_UP	CDC20B	0.927063
D1_UP	KLF2P2	0.92704
D1_UP	FN1	0.926203
D1_UP	HTRA4	0.925713
D1_UP	SLC4A1	0.925372
D1_UP	BTF3P9	0.924499
D1_UP	LINC00933	0.924346
D1_UP	VSX2	0.922883
D1_UP	HIST2H2AB	0.922617
D1_UP	NR2E1	0.922243
D1_UP	MATN1	0.921588
D1_UP	SLAIN1	0.920538
D1_UP	HES2	0.920136
D1_UP	C17orf50	0.920068
D1_UP	KRT72	0.918676
D1_UP	MAK	0.918511
D1_UP	RGS20	0.918248
D1_UP	TP73-AS1	0.917944
D1_UP	TAC1	0.917737
D1_UP	LEMD1-AS1	0.917517
D1_UP	UNC80	0.917449
D1_UP	C9orf135	0.917444
D1_UP	MIR1-1HG	0.917413
D1_UP	PURG	0.917202
D1_UP	LINC00639	0.916515
D1_UP	HHLA3	0.916141
D1_UP	COPZ2	0.915847
D1_UP	LINC00240	0.915533
D1_UP	HNRNPA1P52	0.91537
D1_UP	SLC36A2	0.914347
D1_UP	ANKK1	0.914237
D1_UP	C1GALT1C1L	0.913916
D1_UP	FAM181B	0.913547
D1_UP	MAGEH1	0.913488
D1_UP	WNK3	0.912714
D1_UP	TECTB	0.912006
D1_UP	MAP1LC3A	0.911482
D1_UP	SLC9A3P2	0.911297
D1_UP	TTC21A	0.911078
D1_UP	SYNGR1	0.910942
D1_UP	FAM13A-AS1	0.910458
D1_UP	INHBC	0.91005
D1_UP	SPATA3	0.909889
D1_UP	VAV1	0.908825
D1_UP	C15orf53	0.908818
D1_UP	GBX2	0.908229
D1_UP	TUBA3FP	0.907774
D1_UP	RNF212	0.907687
D1_UP	TEX11	0.907165
D1_UP	KHSRPP1	0.906556
D1_UP	C2orf73	0.906505
D1_UP	VWA5A	0.905598
D1_UP	DDIT4L	0.905297
D1_UP	HCG20	0.905146
D1_UP	ACKR3	0.90509
D1_UP	ZNF30-AS1	0.904706
D1_UP	RCSD1	0.904554
D1_UP	SLC6A21P	0.904428
D1_UP	LINC00592	0.903554
D1_UP	KRT8P39	0.903482
D1_UP	STMN1P1	0.903199
D1_UP	HHIP-AS1	0.90317
D1_UP	MOCS1	0.902017
D1_UP	DACH2	0.901093
D1_UP	AGPAT4-IT1	0.901054
D1_UP	ADAMTSL4	0.900684
D1_UP	FAM85B	0.900681
D1_UP	NKG7	0.900671
D1_UP	HSFX4	0.900245
D1_UP	RN7SL513P	0.899352
D1_UP	GSDMA	0.89933
D1_UP	KRT90P	0.899121
D1_UP	SIX2	0.898579
D1_UP	CALCB	0.898185
D1_UP	EAF2	0.897244
D1_UP	COX11P1	0.89704
D1_UP	METTL27	0.896384
D1_UP	GABRA4	0.896033
D1_UP	SCAANT1	0.895516
D1_UP	LINC01088	0.895197
D1_UP	CKS1BP1	0.895168
D1_UP	PTMAP3	0.895101
D1_UP	CFAP97D1	0.894303
D1_UP	LINC00301	0.894176
D1_UP	SEMA3B-AS1	0.89383
D1_UP	RF01210	0.891765
D1_UP	MLF1	0.891271
D1_UP	AQP8	0.89113
D1_UP	PEX5L	0.890732
D1_UP	PIK3IP1-AS1	0.89052
D1_UP	TPPP3	0.890278
D1_UP	C5orf66-AS1	0.889419
D1_UP	SGK1	0.888312
D1_UP	MIR1302-3	0.888275
D1_UP	CADM2	0.888257
D1_UP	LDB2	0.886811
D1_UP	LRRC10B	0.886795
D1_UP	ENPP7P6	0.886305
D1_UP	LINC01353	0.885866
D1_UP	RHOH	0.885376
D1_UP	LINC00461	0.885289
D1_UP	TMEM249	0.885193
D1_UP	HIST2H3C	0.884958
D1_UP	NMNAT2	0.884518
D1_UP	PAIP2B	0.884441
D1_UP	ANKRD35	0.884408
D1_UP	MZB1	0.884358
D1_UP	LTBP3	0.883871
D1_UP	CRLF2	0.883785
D1_UP	RPL9P29	0.883733
D1_UP	EHBP1L1	0.882326
D1_UP	H2BFS	0.881815
D1_UP	FLG2	0.880581
D1_UP	TSPAN7	0.880071
D1_UP	LINC01503	0.878934
D1_UP	C20orf173	0.878928
D1_UP	GRID2	0.878084
D1_UP	DOC2A	0.877931
D1_UP	RMDN2-AS1	0.877729
D1_UP	FOXP3	0.877688
D1_UP	LINC01952	0.877304
D1_UP	MOG	0.877179
D1_UP	CDC37P2	0.876313
D1_UP	LINC01873	0.876035
D1_UP	RBP3	0.875989
D1_UP	PDE1C	0.875979
D1_UP	KRBA1	0.875592
D1_UP	HOXA-AS3	0.87548
D1_UP	TMC3	0.875439
D1_UP	CA15P1	0.875035
D1_UP	REEP6	0.875018
D1_UP	PXT1	0.874602
D1_UP	NKAIN4	0.87358
D1_UP	PTPRN	0.873248
D1_UP	DPPA2	0.872881
D1_UP	HIST1H2BB	0.872642
D1_UP	RFPL1S	0.872157
D1_UP	VSIG10L	0.87135
D1_UP	TMEM132C	0.870873
D1_UP	C2orf66	0.870014
D1_UP	EPB41L4A-DT	0.868798
D1_UP	RSPH14	0.868635
D1_UP	SYNGR3	0.867412
D1_UP	GGNBP1	0.866499
D1_UP	TRPV4	0.866129
D1_UP	ARF4-AS1	0.866068
D1_UP	CD40	0.86577
D1_UP	LRRTM1	0.865396
D1_UP	TAT	0.865237
D1_UP	LINC01784	0.864629
D1_UP	SLC22A11	0.864529
D1_UP	OGN	0.863452
D1_UP	PPIAL4G	0.862886
D1_UP	NXPH3	0.862208
D1_UP	ABCB9	0.861205
D1_UP	PNMA8A	0.861067
D1_UP	IL23R	0.860992
D1_UP	FLT4	0.860093
D1_UP	ACSM4	0.85975
D1_UP	ACTG1P14	0.859697
D1_UP	RPL27AP	0.858999
D1_UP	ELOVL2	0.858688
D1_UP	HIST1H2AB	0.858526
D1_UP	PPIAP45	0.858447
D1_UP	CLEC2L	0.858177
D1_UP	EFNA3	0.857194
D1_UP	SLC12A3	0.856987
D1_UP	TMC3-AS1	0.856766
D1_UP	PRB3	0.856575
D1_UP	CDC37P1	0.856328
D1_UP	PPEF2	0.855423
D1_UP	TNPO1P3	0.855143
D1_UP	QPCT	0.855096
D1_UP	IGFBP5	0.854717
D1_UP	CPNE4	0.854286
D1_UP	ZNF135	0.854134
D1_UP	STARD8	0.853641
D1_UP	ASIP	0.853186
D1_UP	SMPD3	0.853049
D1_UP	NPIPB7	0.852919
D1_UP	PNMA8B	0.852814
D1_UP	SLC25A47	0.852365
D1_UP	LINC01225	0.852097
D1_UP	ADAMTS7P1	0.851935
D1_UP	TRARG1	0.851487
D1_UP	WTAPP1	0.851304
D1_UP	PRR16	0.850981
D1_UP	CLSTN3	0.850872
D1_UP	PRR35	0.850582
D1_UP	CDH5	0.850167
D1_UP	TYMSOS	0.850119
D1_UP	PLA2G2F	0.849848
D1_UP	RNVU1-4	0.848913
D1_UP	UNC5B-AS1	0.848905
D1_UP	CLEC11A	0.848854
D1_UP	GIP	0.848815
D1_UP	CDA	0.848694
D1_UP	PRAC2	0.848398
D1_UP	CPLX1	0.848175
D1_UP	GAS2L2	0.847513
D1_UP	MTND6P22	0.847152
D1_UP	IFI30	0.847068
D1_UP	STPG3	0.846787
D1_UP	TBX3	0.846611
D1_UP	ZNF560	0.846458
D1_UP	HIST1H2BD	0.846066
D1_UP	CCDC110	0.84594
D1_UP	ZNF503-AS2	0.845037
D1_UP	GAU1	0.844742
D1_UP	MIR212	0.844579
D1_UP	HOGA1	0.844426
D1_UP	APOM	0.843715
D1_UP	CHRNA3	0.843495
D1_UP	ACSBG2	0.843389
D1_UP	RGCC	0.843362
D1_UP	DNAJC5B	0.843286
D1_UP	SIGLEC11	0.842559
D1_UP	CEACAM4	0.84216
D1_UP	VIT	0.841979
D1_UP	RDM1P5	0.841824
D1_UP	KIAA0513	0.841629
D1_UP	ENAM	0.841162
D1_UP	LINC02303	0.839974
D1_UP	FOXO6	0.839398
D1_UP	EXOC3L2	0.83935
D1_UP	RASA4CP	0.839205
D1_UP	LY6E-DT	0.839148
D1_UP	LINC02204	0.839098
D1_UP	CHI3L2	0.838487
D1_UP	IL10	0.837785
D1_UP	KCNN2	0.837487
D1_UP	LINC01624	0.837211
D1_UP	LINC01484	0.837012
D1_UP	CDIPTOSP	0.836837
D1_UP	KLK4	0.836719
D1_UP	ZNF259P1	0.836606
D1_UP	FCHSD1	0.836154
D1_UP	CXCL8	0.83588
D1_UP	BAALC	0.834743
D1_UP	MTCO1P12	0.834424
D1_UP	FXYD1	0.833322
D1_UP	UGT1A2P	0.832943
D1_UP	TCEA2	0.832262
D1_UP	UNC93B5	0.831883
D1_UP	BCAP31P1	0.831793
D1_UP	FOXF2	0.831699
D1_UP	HIST2H3A	0.830722
D1_UP	VSX1	0.830594
D1_UP	LINC02532	0.830214
D1_UP	C4orf45	0.829976
D1_UP	IDH1-AS1	0.829914
D1_UP	SNTA1	0.829842
D1_UP	VASH1	0.829106
D1_UP	GOLGA8UP	0.82888
D1_UP	MT-TH	0.828064
D1_UP	DRD5	0.827861
D1_UP	TRIM71	0.82736
D1_UP	CTRB1	0.826917
D1_UP	CD6	0.826879
D1_UP	MYOZ3	0.825936
D1_UP	PAMR1	0.825804
D1_UP	SIRT4	0.825498
D1_UP	ABHD17AP8	0.825478
D1_UP	CABP5	0.82546
D1_UP	CAMK1G	0.825347
D1_UP	ZNF602P	0.824736
D1_UP	AK7	0.824339
D1_UP	DIO2	0.824261
D1_UP	UPB1	0.823615
D1_UP	CREG2	0.822975
D1_UP	HRC	0.822916
D1_UP	PMP2	0.82285
D1_UP	HAR1A	0.822504
D1_UP	LINC00167	0.822183
D1_UP	TMEM254-AS1	0.821893
D1_UP	EPHA4	0.821466
D1_UP	KCNC1	0.821136
D1_UP	ADAM12	0.82111
D1_UP	RNASE6	0.820726
D1_UP	KRT41P	0.820561
D1_UP	MTND5P11	0.820418
D1_UP	GALNTL6	0.820237
D1_UP	TTC23L	0.819099
D1_UP	HSD17B14	0.818808
D1_UP	GOLGA8J	0.817326
D1_UP	DNAJC8P1	0.816994
D1_UP	LINC01764	0.816579
D1_UP	TBX4	0.816394
D1_UP	OLFML2B	0.816326
D1_UP	AK8	0.815075
D1_UP	SEPT12	0.814824
D1_UP	PCSK4	0.814671
D1_UP	NAPB	0.814342
D1_UP	RNA5SP317	0.814075
D1_UP	LINC01273	0.813938
D1_UP	CORT	0.813836
D1_UP	SLC35E1P1	0.813394
D1_UP	SLC8A3	0.813387
D1_UP	PIK3R2	0.813042
D1_UP	MIR661	0.81286
D1_UP	STKLD1	0.812412
D1_UP	MTND6P4	0.81239
D1_UP	TMEM205	0.811634
D1_UP	A2MP1	0.811475
D1_UP	LY9	0.810906
D1_UP	FRMPD4	0.810862
D1_UP	RDH10-AS1	0.810664
D1_UP	ANXA2R	0.810616
D1_UP	RNA5SP473	0.810435
D1_UP	CAPN3	0.810202
D1_UP	MGAT4EP	0.809809
D1_UP	VAX2	0.809588
D1_UP	GPR37	0.809265
D1_UP	SBK1	0.809179
D1_UP	ATP6AP2	0.808676
D1_UP	WASF1P1	0.808149
D1_UP	ADAMTSL1	0.807849
D1_UP	C11orf72	0.807429
D1_UP	FAM182A	0.807284
D1_UP	GSDME	0.807249
D1_UP	SLC34A1	0.807244
D1_UP	ICAM3	0.806727
D1_UP	MYBPC2	0.806705
D1_UP	CCDC194	0.806606
D1_UP	PRAP1	0.806188
D1_UP	CDKL2	0.80601
D1_UP	MUC5B	0.805839
D1_UP	IGKV1OR2-108	0.804876
D1_UP	OR7E24	0.804052
D1_UP	TNNC2	0.803639
D1_UP	TMIGD2	0.80349
D1_UP	DLX2	0.802548
D1_UP	ACTG1P1	0.801931
D1_UP	TMPRSS11D	0.801898
D1_UP	KLF2P4	0.800214
D1_UP	CCDC191	0.800053
D1_UP	PCOLCE-AS1	0.79957
D1_UP	UNC93B6	0.799257
D1_UP	TCTEX1D4	0.799021
D1_UP	ABHD8	0.798206
D1_UP	TPI1P3	0.797559
D1_UP	LINC02246	0.797532
D1_UP	ANKRD34B	0.797497
D1_UP	UPF3AP3	0.797352
D1_UP	ERFE	0.797258
D1_UP	MPZ	0.797052
D1_UP	CYP4A22-AS1	0.796609
D1_UP	CPEB1-AS1	0.796583
D1_UP	ABHD17AP6	0.796213
D1_UP	MT-TY	0.795271
D1_UP	COL23A1	0.795197
D1_UP	WBP1	0.794789
D1_UP	FAM129C	0.794704
D1_UP	PROM2	0.794382
D1_UP	TCEAL3	0.793327
D1_UP	HIST1H1D	0.793174
D1_UP	GBX1	0.792533
D1_UP	MARCKSL1P2	0.792155
D1_UP	ZSCAN4	0.792075
D1_UP	SLC30A10	0.791281
D1_UP	LRRK2	0.791217
D1_UP	APOL3	0.790591
D1_UP	NIPAL4	0.790356
D1_UP	OR5AN1	0.790309
D1_UP	TUBB8	0.790072
D1_UP	FBN3	0.789869
D1_UP	TAS1R1	0.789729
D1_UP	TIMM8AP1	0.789566
D1_UP	TSPAN33	0.789459
D1_UP	HNRNPA1P27	0.789408
D1_UP	S1PR4	0.788561
D1_UP	CCBE1	0.788281
D1_UP	TUBB8P11	0.788145
D1_UP	OASL	0.787766
D1_UP	MRGPRF	0.786809
D1_UP	ENPP5	0.786739
D1_UP	GSDMB	0.785387
D1_UP	GRM4	0.785324
D1_UP	CLSTN2	0.784445
D1_UP	GAREM2	0.783979
D1_UP	SPHKAP	0.783975
D1_UP	CCER2	0.783929
D1_UP	IL9R	0.782969
D1_UP	MYL12BP1	0.782921
D1_UP	STX17-AS1	0.782911
D1_UP	FSCN1	0.781966
D1_UP	RN7SL208P	0.781871
D1_UP	ADAMTS8	0.780757
D1_UP	FBXO24	0.780739
D1_UP	ERO1B	0.77997
D1_UP	LINC01771	0.779496
D1_UP	SPOCK2	0.777964
D1_UP	SLC4A11	0.776944
D1_UP	SPI1	0.77693
D1_UP	LIMD1-AS1	0.776766
D1_UP	FSCN1P1	0.776752
D1_UP	KIF28P	0.776256
D1_UP	SHISAL1	0.776198
D1_UP	P3H1	0.775949
D1_UP	SCPEP1	0.774836
D1_UP	MAMLD1	0.774482
D1_UP	DSEL	0.774226
D1_UP	LINC02576	0.77399
D1_UP	NATD1	0.773836
D1_UP	SELP	0.773434
D1_UP	FER1L6	0.772815
D1_UP	SH3D21	0.772313
D1_UP	HMGB1P49	0.771585
D1_UP	GDPD3	0.771264
D1_UP	WDR86	0.770425
D1_UP	MATK	0.770205
D1_UP	SBK2	0.769408
D1_UP	HTRA1	0.768885
D1_UP	GPS2P1	0.76803
D1_UP	LURAP1	0.767872
D1_UP	ANKRD40CL	0.767454
D1_UP	THSD4	0.767322
D1_UP	RPL12P25	0.766982
D1_UP	ABHD17AP1	0.766705
D1_UP	TMSB4XP2	0.76619
D1_UP	TRO	0.766107
D1_UP	LAMA4	0.765391
D1_UP	MAPRE3	0.765086
D1_UP	MEIG1	0.764866
D1_UP	AKAP2	0.764834
D1_UP	HMG20B	0.764749
D1_UP	KRTAP5-10	0.7646
D1_UP	LHX5	0.764189
D1_UP	PRDM1	0.764185
D1_UP	HIGD1B	0.763629
D1_UP	TLCD2	0.763523
D1_UP	SYNPO2L	0.763522
D1_UP	HMGB3P24	0.762956
D1_UP	PCDHGB7	0.762824
D1_UP	RIMS3	0.76232
D1_UP	LBX1-AS1	0.761401
D1_UP	LYL1	0.760675
D1_UP	HIF3A	0.760647
D1_UP	FOCAD-AS1	0.759257
D1_UP	LINC01152	0.758968
D1_UP	FOS	0.75788
D1_UP	LSMEM2	0.757857
D1_UP	PHOX2A	0.756981
D1_UP	PCYOX1L	0.756827
D1_UP	CYP11B1	0.755474
D1_UP	RPL7P50	0.755286
D1_UP	RN7SKP269	0.754836
D1_UP	UBE2E2	0.753577
D1_UP	ACTBP13	0.753412
D1_UP	MUM1L1	0.752597
D1_UP	CLDN19	0.752512
D1_UP	CDKN2B	0.752268
D1_UP	TREM2	0.751932
D1_UP	MESP2	0.751736
D1_UP	PLUT	0.751705
D1_UP	PLVAP	0.75164
D1_UP	SCT	0.751463
D1_UP	THRA1/BTR	0.751386
D1_UP	MAOA	0.751353
D1_UP	SAMD11	0.750487
D1_UP	ZBTB47	0.750321
D1_UP	KCNA2	0.750128
D1_UP	COL6A1	0.749126
D1_UP	LINC01058	0.74852
D1_UP	NAP1L5	0.748389
D1_UP	SLC5A4	0.74824
D1_UP	ABHD17AP5	0.747767
D1_UP	TGM4	0.747108
D1_UP	MT-CO1	0.746916
D1_UP	LTBP4	0.746092
D1_UP	AKAP6	0.745492
D1_UP	PARD3-AS1	0.745304
D1_UP	MT-TM	0.745164
D1_UP	OR5P4P	0.74443
D1_UP	VSTM5	0.744149
D1_UP	FOXD3	0.743507
D1_UP	TMEM151B	0.743371
D1_UP	RSL24D1P6	0.742517
D1_UP	ZNF503-AS1	0.742445
D1_UP	KRT18P41	0.74196
D1_UP	RIMKLB	0.741879
D1_UP	WWC2-AS2	0.741046
D1_UP	KCNN3	0.741042
D1_UP	FAM78A	0.740734
D1_UP	IL3RA	0.740437
D1_UP	KRT18P33	0.73948
D1_UP	HRAT92	0.739384
D1_UP	MTCO1P40	0.73928
D1_UP	CAPG	0.739053
D1_UP	CLEC10A	0.738876
D1_UP	BTF3P4	0.738395
D1_UP	GABRB3	0.738257
D1_UP	VAMP5	0.737998
D1_UP	CORIN	0.737939
D1_UP	PNMA6E	0.736276
D1_UP	SLC6A4	0.735383
D1_UP	POU2F2	0.735365
D1_UP	PDZK1IP1	0.735075
D1_UP	ZIC2	0.733902
D1_UP	PLA2G6	0.733587
D1_UP	ADGRL1	0.733494
D1_UP	MAGED4	0.732866
D1_UP	CTSW	0.732809
D1_UP	NHLRC4	0.732485
D1_UP	LRRC29	0.732069
D1_UP	FUOM	0.731867
D1_UP	EDA	0.731573
D1_UP	LINC00905	0.731358
D1_UP	IL1RL2	0.730434
D1_UP	CASR	0.730423
D1_UP	LGI2	0.729246
D1_UP	TTC16	0.728567
D1_UP	DNM1P47	0.728121
D1_UP	LPCAT2	0.728006
D1_UP	TEPP	0.727831
D1_UP	TRPM1	0.72622
D1_UP	OR7E18P	0.726212
D1_UP	APOE	0.725935
D1_UP	MTND1P23	0.725298
D1_UP	ANG	0.724959
D1_UP	LINC01098	0.724789
D1_UP	MICE	0.72441
D1_UP	SYT1	0.724161
D1_UP	GRM2	0.723982
D1_UP	KRTAP5-5	0.722145
D1_UP	MT-TF	0.721953
D1_UP	BSG	0.721785
D1_UP	GAS6-AS1	0.721785
D1_UP	F2R	0.721695
D1_UP	SULT2B1	0.721682
D1_UP	C2orf27AP3	0.721659
D1_UP	TBILA	0.721307
D1_UP	RNU6-322P	0.720791
D1_UP	PROSER2-AS1	0.720334
D1_UP	CACNG2	0.720329
D1_UP	TNS2	0.720231
D1_UP	DEFB118	0.719942
D1_UP	SRP14P2	0.718872
D1_UP	FAT4	0.718834
D1_UP	ANKRD62	0.718683
D1_UP	TPRG1LP1	0.718676
D1_UP	CSMD1	0.718656
D1_UP	MYRF	0.718525
D1_UP	LINC01923	0.718251
D1_UP	PNCK	0.717527
D1_UP	ATP2B4	0.716505
D1_UP	ELAVL3	0.716351
D1_UP	STIM2	0.716215
D1_UP	KPTN	0.715789
D1_UP	HHIPL2	0.715654
D1_UP	KRT8P11	0.715294
D1_UP	UGT1A7	0.714528
D1_UP	MT-ND1	0.714484
D1_UP	DOC2GP	0.714292
D1_UP	SPRED3	0.714045
D1_UP	LINC02018	0.713394
D1_UP	FRMD6-AS1	0.71334
D1_UP	LINC00562	0.712437
D1_UP	SNAI1	0.712325
D1_UP	CDC37L1-DT	0.712185
D1_UP	LINC01135	0.71217
D1_UP	SIGLEC15	0.711734
D1_UP	CRYGS	0.711711
D1_UP	RFX2	0.710487
D1_UP	SLC26A10	0.709526
D1_UP	SLC2A2	0.709391
D1_UP	ESPNL	0.709
D1_UP	SLC49A3	0.708019
D1_UP	HPN	0.707962
D1_UP	NEUROD2	0.707531
D1_UP	PPIAP43	0.706619
D1_UP	WHRN	0.706592
D1_UP	PBX4	0.706455
D1_UP	CELA3B	0.706384
D1_UP	TRPC1	0.706336
D1_UP	NALT1	0.705961
D1_UP	MTRNR2L3	0.705748
D1_UP	GOLGA2P8	0.705048
D1_UP	OTUD7A	0.70504
D1_UP	RHBDD2	0.703237
D1_UP	HESX1	0.702847
D1_UP	ARMCX2	0.70234
D1_UP	SSC4D	0.702059
D1_UP	KLHDC8A	0.702054
D1_UP	LINC02323	0.702053
D1_UP	MCOLN1	0.701677
D1_UP	MT-ND5	0.701489
D1_UP	PRSS27	0.701487
D1_UP	RXFP1	0.701175
D1_UP	ASS1P2	0.700959
D1_UP	BTF3P7	0.700632
D1_UP	C6orf163	0.700627
D1_UP	PIK3CD	0.700462
D1_UP	GNPTG	0.699952
D1_UP	FLJ45513	0.69874
D1_UP	SYPL1P2	0.698712
D1_UP	LINC00937	0.698616
D1_UP	AATK	0.698246
D1_UP	PTPRU	0.697598
D1_UP	MYO5A	0.697026
D1_UP	ANKRD20A2	0.697017
D1_UP	ZDHHC8P1	0.696441
D1_UP	ABCC6P2	0.696152
D1_UP	NPFFR1	0.694785
D1_UP	FGL1	0.694756
D1_UP	CACNA2D4	0.694438
D1_UP	RHD	0.694366
D1_UP	SIPA1L2	0.693895
D1_UP	NIPSNAP3B	0.693754
D1_UP	SHISA4	0.693557
D1_UP	ICAM1	0.693358
D1_UP	SNAP25-AS1	0.693349
D1_UP	CNR2	0.693207
D1_UP	FAM151A	0.692738
D1_UP	MTCO3P12	0.692506
D1_UP	OMG	0.692495
D1_UP	TMEM121B	0.690551
D1_UP	GP6	0.69049
D1_UP	GGT7	0.689365
D1_UP	LAGE3P1	0.689359
D1_UP	ABHD17AP7	0.68934
D1_UP	FAM27B	0.68863
D1_UP	OR7E31P	0.688283
D1_UP	GRIA4	0.687735
D1_UP	CADM4	0.68753
D1_UP	PTPN13	0.68726
D1_UP	SH3BGR	0.686561
D1_UP	FGFR2	0.68653
D1_UP	NLRP6	0.686269
D1_UP	LIN37	0.685992
D1_UP	CCDC78	0.685484
D1_UP	INSYN1	0.68486
D1_UP	EVA1B	0.684258
D1_UP	TTR	0.684254
D1_UP	TMEM88	0.683208
D1_UP	ARR3	0.683011
D1_UP	EIF4HP2	0.682901
D1_UP	ABHD17AP3	0.682537
D1_UP	ZNF341-AS1	0.682379
D1_UP	ACAD10	0.682349
D1_UP	SPRY4-AS1	0.682316
D1_UP	HIST1H2AL	0.681913
D1_UP	LINC00870	0.681877
D1_UP	RAC2	0.681822
D1_UP	KRTAP16-1	0.681539
D1_UP	CD81	0.680578
D1_UP	CICP7	0.67994
D1_UP	KDELC1	0.679368
D1_UP	ASGR2	0.67919
D1_UP	ARL13A	0.678672
D1_UP	LINC01144	0.678521
D1_UP	UNC93B8	0.678093
D1_UP	SPATC1	0.677419
D1_UP	ANKRD29	0.676818
D1_UP	PRDX1	0.67572
D1_UP	HOXB3	0.674858
D1_UP	AQP7P4	0.674519
D1_UP	TSKS	0.672631
D1_UP	SP5	0.671252
D1_UP	CCT6B	0.670723
D1_UP	FAM78B	0.670574
D1_UP	CRYBB2	0.669964
D1_UP	ELOCP19	0.669552
D1_UP	LGI1	0.668707
D1_UP	MDK	0.668422
D1_UP	STOML1	0.668049
D1_UP	ALDH8A1	0.667669
D1_UP	MAGED4B	0.667317
D1_UP	MT-ND6	0.666857
D1_UP	FANK1	0.666854
D1_UP	C4BPAP2	0.666113
D1_UP	ZEB1	0.666055
D1_UP	LINC01569	0.663887
D1_UP	SEC22B2	0.66353
D1_UP	TMEM8B	0.663202
D1_UP	KLHL32	0.662527
D1_UP	ST6GALNAC6	0.661599
D1_UP	BSN-DT	0.660787
D1_UP	AFAP1L1	0.660602
D1_UP	SLC36A1	0.660427
D1_UP	RPL36AP45	0.659918
D1_UP	MT-ND3	0.659494
D1_UP	TMPRSS4	0.659251
D1_UP	ANKRD20A3	0.658882
D1_UP	GABRA1	0.658018
D1_UP	SEC22B3	0.657643
D1_UP	LHX6	0.655186
D1_UP	GRIN2A	0.654603
D1_UP	KRT18P66	0.654429
D1_UP	MTND2P28	0.654153
D1_UP	EPHA3	0.654047
D1_UP	SAPCD1	0.653976
D1_UP	LINC02175	0.652939
D1_UP	AQP7P1	0.652868
D1_UP	RSPH1	0.652311
D1_UP	EXD1	0.652148
D1_UP	HCG27	0.651655
D1_UP	ZNF890P	0.651584
D1_UP	EVL	0.65158
D1_UP	LCTL	0.651543
D1_UP	SDC3	0.651336
D1_UP	PI4KAP1	0.650967
D1_UP	KIF7	0.650891
D1_UP	LMOD3	0.650571
D1_UP	RAP2C-AS1	0.650439
D1_UP	LINC01391	0.650323
D1_UP	INPP5K	0.649901
D1_UP	RNF183	0.6497
D1_UP	RELL2	0.64955
D1_UP	HOXB-AS1	0.649544
D1_UP	ADGRE1	0.647519
D1_UP	L1CAM	0.647406
D1_UP	EPOR	0.647364
D1_UP	CACNA1C	0.64735
D1_UP	DUSP9	0.647276
D1_UP	FBXO32	0.647222
D1_UP	WNT5B	0.64718
D1_UP	MAGIX	0.647039
D1_UP	CPVL	0.646874
D1_UP	HIST3H2BA	0.646529
D1_UP	ABHD17AP9	0.646266
D1_UP	MR1	0.646099
D1_UP	LINC01451	0.645834
D1_UP	GTSF1	0.645814
D1_UP	MTCO1P2	0.645213
D1_UP	IFITM2	0.644831
D1_UP	GLI4	0.644233
D1_UP	MT-CO3	0.641481
D1_UP	FERMT3	0.641321
D1_UP	ZBTB46	0.641289
D1_UP	MTATP8P2	0.641214
D1_UP	ROGDI	0.640378
D1_UP	MEGF6	0.640347
D1_UP	TMEM231P1	0.639955
D1_UP	ABHD17AP4	0.63899
D1_UP	SLC16A8	0.638905
D1_UP	GRIA3	0.63806
D1_UP	PYY2	0.637748
D1_UP	FCRLB	0.6361
D1_UP	GNAZ	0.63568
D1_UP	RHEBL1	0.635618
D1_UP	WWTR1	0.635062
D1_UP	COL16A1	0.634822
D1_UP	PDE6G	0.6345
D1_UP	PRDM6	0.634025
D1_UP	RRM2B	0.633311
D1_UP	LUARIS	0.632777
D1_UP	GNMT	0.632596
D1_UP	INAFM1	0.632434
D1_UP	LRP1	0.632343
D1_UP	DACT3-AS1	0.630538
D1_UP	AGPAT1	0.629876
D1_UP	OPN1SW	0.629219
D1_UP	TRIM10	0.628897
D1_UP	KDM7A-DT	0.628818
D1_UP	KRT78	0.627949
D1_UP	COX6A1P2	0.627701
D1_UP	GRK4	0.627125
D1_UP	POLD2P1	0.626757
D1_UP	RBM15-AS1	0.626666
D1_UP	COL6A4P1	0.626508
D1_UP	ZNF197-AS1	0.626415
D1_UP	DCST2	0.626256
D1_UP	STX1B	0.625991
D1_UP	MIR3936	0.625781
D1_UP	TCF7L1	0.625475
D1_UP	FBXO36P1	0.625369
D1_UP	SLC25A35	0.624769
D1_UP	TRIM45	0.624403
D1_UP	LINC01547	0.623211
D1_UP	BNC2	0.622611
D1_UP	CLEC18A	0.622127
D1_UP	THORLNC	0.62184
D1_UP	TNFSF14	0.620696
D1_UP	SERPINF2	0.619218
D1_UP	KIAA0825	0.618202
D1_UP	ACADS	0.617922
D1_UP	RAB40AL	0.617383
D1_UP	FAM223B	0.617334
D1_UP	GNRH1	0.617159
D1_UP	TMEM266	0.617035
D1_UP	SPATA12	0.616246
D1_UP	BMP1	0.614275
D1_UP	NTSR1	0.613506
D1_UP	ALDH6A1	0.613444
D1_UP	TMEM56	0.613327
D1_UP	MAP4K2	0.613077
D1_UP	RHPN1	0.612774
D1_UP	GCHFR	0.612375
D1_UP	ELN	0.61196
D1_UP	TCIRG1	0.611738
D1_UP	FAM223A	0.611236
D1_UP	LYPLA2P2	0.611177
D1_UP	EXOSC10-AS1	0.6111
D1_UP	FLYWCH2	0.610822
D1_UP	ARAP3	0.610717
D1_UP	PLPPR3	0.60929
D1_UP	SLC16A13	0.608428
D1_UP	CYP2J2	0.608071
D1_UP	TMEM191C	0.607827
D1_UP	KLHDC9	0.607461
D1_UP	C1orf115	0.607254
D1_UP	NLGN3	0.606016
D1_UP	ATG16L2	0.604812
D1_UP	ATP2A1-AS1	0.604393
D1_UP	FSCN2	0.604292
D1_UP	CALML6	0.603267
D1_UP	TMEM136	0.603004
D1_UP	TMSB4XP1	0.603
D1_UP	RAB40A	0.602489
D1_UP	ATP5PDP4	0.602486
D1_UP	RPLP1P6	0.602065
D1_UP	SEMA4A	0.601848
D1_UP	FAM41C	0.601413
D1_UP	MFAP3L	0.601046
D1_UP	PCP2	0.600814
D1_UP	MHENCR	0.600205
D1_UP	PKIG	0.599623
D1_UP	LYRM9	0.59954
D1_UP	NFKBIZ	0.598645
D1_UP	GPR155	0.598102
D1_UP	TNRC6C-AS1	0.597675
D1_UP	NEAT1	0.597456
D1_UP	CAMK1	0.596689
D1_UP	OR4F29	0.594961
D1_UP	TMEM176B	0.594453
D1_UP	AP2A1	0.594119
D1_UP	HRH1	0.59385
D1_UP	DENND3	0.593781
D1_UP	TMEM191B	0.592792
D1_UP	ENSAP2	0.592589
D1_UP	SURF1	0.592537
D1_UP	PGK1P2	0.592206
D1_UP	OR6L2P	0.592089
D1_UP	FKBP1C	0.591966
D1_UP	BCAS4	0.591752
D1_UP	BTNL9	0.591543
D1_UP	YIF1B	0.590838
D1_UP	DEPDC7	0.590753
D1_UP	TEX26	0.590578
D1_UP	FBXO2	0.590403
D1_UP	FRRS1	0.589502
D1_UP	IFITM1	0.589113
D1_UP	DYRK3	0.588857
D1_UP	GRHL1	0.588379
D1_UP	TAF11L7	0.588013
D1_UP	LINC01226	0.587296
D1_UP	APMAP	0.587188
D1_UP	SH3BP5-AS1	0.587165
D1_UP	LINC02389	0.586153
D1_UP	NDFIP1	0.586132
D1_UP	ENO2	0.585169
D1_UP	TUBG2	0.584951
D1_UP	AHR	0.582503
D1_UP	TMEM198B	0.582417
D1_UP	CCDC106	0.582323
D1_UP	YPEL3	0.582013
D1_UP	DNLZ	0.581396
D1_UP	GOLGA7B	0.581265
D1_UP	GABARAPL2	0.581179
D1_UP	MINDY4	0.580894
D1_UP	LINC01006	0.580139
D1_UP	FGR	0.579945
D1_UP	PTK2B	0.579902
D1_UP	SLC25A20	0.578844
D1_UP	TNFRSF14-AS1	0.578655
D1_UP	ABHD17A	0.578466
D1_UP	RINL	0.578045
D1_UP	FAM27C	0.577957
D1_UP	RAPGEFL1	0.577772
D1_UP	C1orf53	0.577142
D1_UP	NOSIP	0.576723
D1_UP	EP300-AS1	0.576298
D1_UP	IFT22	0.57604
D1_UP	CCDC187	0.57464
D1_UP	SDSL	0.574613
D1_UP	SLC25A4	0.574157
D1_UP	AIF1L	0.573658
D1_UP	FAM89B	0.573268
D1_UP	AK1	0.572828
D1_UP	GNS	0.572203
D1_UP	SPACA9	0.571519
D1_UP	GPRC5D-AS1	0.571269
D1_UP	OCEL1	0.570405
D1_UP	NUTM2HP	0.570057
D1_UP	PDCL3P4	0.569095
D1_UP	SLFNL1	0.568798
D1_UP	LINC00920	0.568437
D1_UP	BMPR1AP1	0.56747
D1_UP	NR1I3	0.567351
D1_UP	SLC35E4	0.565885
D1_UP	PYROXD2	0.565516
D1_UP	ANKRD30A	0.565309
D1_UP	PEX11G	0.564816
D1_UP	EGLN3	0.564348
D1_UP	CROCCP4	0.564342
D1_UP	BCKDK	0.563888
D1_UP	MICAL1	0.563688
D1_UP	PI4KAP2	0.562894
D1_UP	MTATP6P1	0.562415
D1_UP	TMEM86B	0.562396
D1_UP	PRR36	0.561654
D1_UP	BAALC-AS1	0.561566
D1_UP	LINC01481	0.561221
D1_UP	LGALS4	0.560851
D1_UP	TCP10L	0.560403
D1_UP	BMP8A	0.559739
D1_UP	OR7E36P	0.559694
D1_UP	PPFIA3	0.559384
D1_UP	LINC00894	0.559121
D1_UP	C11orf74	0.558463
D1_UP	KIZ	0.558122
D1_UP	CLTCL1	0.558024
D1_UP	ARHGAP27P1-BPTFP1-KPNA2P3	0.556873
D1_UP	FAM227A	0.554748
D1_UP	ZDHHC11	0.554677
D1_UP	LRRC7	0.554113
D1_UP	NUTM2D	0.5533
D1_UP	RABAC1	0.552962
D1_UP	IL9RP3	0.552925
D1_UP	SEPT7-AS1	0.552674
D1_UP	KCNK12	0.552048
D1_UP	DENND5B-AS1	0.551246
D1_UP	PPP2R5B	0.550835
D1_UP	FAM161B	0.550721
D1_UP	CDX1	0.550352
D1_UP	NUMBL	0.550255
D1_UP	C18orf65	0.550058
D1_UP	CICP3	0.549183
D1_UP	TMEM179B	0.548523
D1_UP	ALOX12-AS1	0.548007
D1_UP	BDNF-AS	0.547657
D1_UP	ETFB	0.547541
D1_UP	SGMS1-AS1	0.547367
D1_UP	ATG4B	0.546882
D1_UP	ZCCHC17	0.546863
D1_UP	PSMB8-AS1	0.546815
D1_UP	BNIP3L	0.545611
D1_UP	NOC2LP2	0.545237
D1_UP	UROS	0.543631
D1_UP	GGN	0.543216
D1_UP	TNFRSF1B	0.54274
D1_UP	IL11	0.542724
D1_UP	TMOD2	0.542568
D1_UP	LRPAP1	0.54214
D1_UP	PPIAP2	0.542116
D1_UP	GOLGA8M	0.542012
D1_UP	POLR2J3	0.541462
D1_UP	B4GALNT4	0.541046
D1_UP	KIFC3	0.54082
D1_UP	GAS2L1	0.540632
D1_UP	GAD1	0.540437
D1_UP	MT-ND2	0.540173
D1_UP	ALG1L2	0.5388
D1_UP	SGCB	0.538062
D1_UP	UNC13D	0.537515
D1_UP	PKDCC	0.537219
D1_UP	ABCC6P1	0.536478
D1_UP	OR7E37P	0.536371
D1_UP	GALNS	0.535842
D1_UP	MXRA7	0.535691
D1_UP	APH1B	0.534591
D1_UP	AR	0.534336
D1_UP	GPSM1	0.532026
D1_UP	IER5	0.531149
D1_UP	LAMP1	0.529562
D1_UP	HIST1H4J	0.5295
D1_UP	HADHB	0.529476
D1_UP	CCDC28A	0.528838
D1_UP	KIAA0895L	0.528451
D1_UP	VTA1	0.527554
D1_UP	MAGI2	0.527359
D1_UP	TRADD	0.526812
D1_UP	CYTOR	0.526373
D1_UP	PIGT	0.52629
D1_UP	C9orf139	0.526281
D1_UP	TBC1D10A	0.525903
D1_UP	PHLDB3	0.525748
D1_UP	TMEM184B	0.524461
D1_UP	CD274	0.524444
D1_UP	HIST1H4K	0.524274
D1_UP	HSPA12A	0.523639
D1_UP	GBP2	0.523021
D1_UP	FAM91A3P	0.522977
D1_UP	ACACB	0.522784
D1_UP	RPS27L	0.522348
D1_UP	UACA	0.521091
D1_UP	NDUFA2	0.521072
D1_UP	TFB1M	0.520597
D1_UP	CCT8P1	0.520452
D1_UP	TPCN1	0.520271
D1_UP	SLC17A9	0.519501
D1_UP	LINC01124	0.519133
D1_UP	MDFI	0.519127
D1_UP	IYD	0.519042
D1_UP	RGS19	0.51862
D1_UP	CBR1	0.518199
D1_UP	LRP12	0.518169
D1_UP	WASIR1	0.517802
D1_UP	IFT172	0.517487
D1_UP	THEG	0.515625
D1_UP	ZSCAN16-AS1	0.515406
D1_UP	PINK1	0.515349
D1_UP	RHOD	0.515218
D1_UP	EPS8L1	0.515109
D1_UP	SFR1	0.513554
D1_UP	LINC01146	0.513277
D1_UP	HSP90B2P	0.512931
D1_UP	RAPGEF2	0.512584
D1_UP	SNORD94	0.511931
D1_UP	CERS5	0.511609
D1_UP	TSEN34	0.511098
D1_UP	TBCCD1	0.510805
D1_UP	DDX11L10	0.510718
D1_UP	ZNF491	0.510438
D1_UP	MT-CO2	0.509604
D1_UP	NUTM2A	0.509322
D1_UP	IMPDH1P5	0.509133
D1_UP	H2AFJ	0.508973
D1_UP	CYSTM1	0.508937
D1_UP	NIT1	0.508705
D1_UP	CLTB	0.508653
D1_UP	RTN4IP1	0.508531
D1_UP	LMBR1L	0.507966
D1_UP	DRAM1	0.507943
D1_UP	TMED9	0.507731
D1_UP	CDK18	0.50746
D1_UP	LRRC3C	0.506598
D1_UP	HIC2	0.506228
D1_UP	TEP1	0.505953
D1_UP	PER1	0.505152
D1_UP	MT-ATP6	0.50494
D1_UP	HSD17B1P1	0.504887
D1_UP	PITPNA	0.504453
D1_UP	LYPLA2	0.503603
D1_UP	TMEM189	0.503185
D1_UP	HACE1	0.502136
D1_UP	RBFOX3	0.501881
D1_UP	ATG2A	0.501442
D1_UP	SDHAF3	0.500103
D1_UP	NAT14	0.499986
D1_UP	CDK5	0.49996
D1_UP	UBA1	0.498838
D1_UP	BBS9	0.498608
D1_UP	TIPARP	0.498329
D1_UP	KCNK6	0.497489
D1_UP	SNRPGP15	0.497326
D1_UP	WDR91	0.49729
D1_UP	RIOK3	0.497124
D1_UP	GTF2IRD1P1	0.496924
D1_UP	TJP3	0.496613
D1_UP	PFKFB1	0.496599
D1_UP	TSPYL2	0.496345
D1_UP	ZSWIM6	0.49612
D1_UP	CTSD	0.496041
D1_UP	MIPEP	0.495972
D1_UP	CDC42	0.494922
D1_UP	CDK5RAP3	0.49489
D1_UP	CCDC57	0.494523
D1_UP	RHOC	0.494223
D1_UP	HSD17B8	0.494025
D1_UP	COX6A1	0.493936
D1_UP	CARMIL3	0.493885
D1_UP	ATP6V1D	0.492369
D1_UP	KIAA0895	0.49164
D1_UP	MC1R	0.491431
D1_UP	MFSD3	0.491418
D1_UP	SNN	0.491348
D1_UP	ENDOV	0.490911
D1_UP	MAP7D3	0.490576
[truncated: 4,535 more rows]

## Sheet: Pattern5_DN_Genes
Supplementary Table S2. Signature down-regulated genes in D1-5 with the mean log2FC of component drugs
cluster	gene	log2FoldChange_ensemble
D1_DN	LMLN2	4.5413
D1_DN	PMS2P11	2.41989
D1_DN	RPS15AP24	1.47852
D1_DN	LINC02593	1.45289
D1_DN	TAS2R10	1.2657
D1_DN	IGKV1OR9-1	1.18719
D1_DN	HNRNPA1P55	1.17506
D1_DN	RPS10P16	1.16105
D1_DN	PSAT1P4	1.14671
D1_DN	RN7SL481P	1.14391
D1_DN	CPO	1.09527
D1_DN	LINC01127	1.08538
D1_DN	EIF3LP3	1.0677
D1_DN	VN1R83P	1.05268
D1_DN	RN7SL49P	1.03547
D1_DN	HOXD4	1.01594
D1_DN	HMGN2P7	1.01386
D1_DN	RPS6KA2-IT1	1.00825
D1_DN	RPS15AP36	0.995859
D1_DN	RGS17P1	0.993477
D1_DN	FNDC7	0.965829
D1_DN	ARMCX1	0.960142
D1_DN	MYRIP	0.944455
D1_DN	GULP1	0.939729
D1_DN	MKX	0.934726
D1_DN	TRPM8	0.933134
D1_DN	MYCL	0.930513
D1_DN	HPAT5	0.929789
D1_DN	PCDHGB6	0.924773
D1_DN	CPEB2	0.918559
D1_DN	MAN2A2	0.913798
D1_DN	WNT3	0.908142
D1_DN	NFKB1	0.900918
D1_DN	ZNF704	0.894253
D1_DN	THSD7A	0.892867
D1_DN	PPIAP87	0.888427
D1_DN	EEF1B2	0.887996
D1_DN	LINC01359	0.885469
D1_DN	RF00404	0.885455
D1_DN	RNA5SP187	0.88506
D1_DN	LINC02418	0.883906
D1_DN	RPL21P8	0.883102
D1_DN	AMER1	0.880505
D1_DN	EIF4EP1	0.87934
D1_DN	FAM171A1	0.87605
D1_DN	SLC25A6P2	0.874802
D1_DN	CDCA7	0.874755
D1_DN	RPL23AP58	0.872978
D1_DN	IGHVII-78-1	0.869582
D1_DN	ASS1P10	0.867172
D1_DN	CYP51A1P1	0.866006
D1_DN	TERT	0.861574
D1_DN	AGO4	0.856777
D1_DN	PARD3B	0.856146
D1_DN	RPL10P8	0.855395
D1_DN	PLCB4	0.854412
D1_DN	DENND1B	0.85164
D1_DN	DCHS1	0.83892
D1_DN	PRNCR1	0.837013
D1_DN	RF00015	0.836772
D1_DN	PCDHGC3	0.835634
D1_DN	MIR4442	0.835504
D1_DN	DGKE	0.83126
D1_DN	ECPAS	0.829296
D1_DN	BEND7	0.829269
D1_DN	NEDD4	0.829048
D1_DN	IGKV1OR2-1	0.828981
D1_DN	RPS3P6	0.827786
D1_DN	TRPM2-AS	0.827252
D1_DN	IFI44	0.826228
D1_DN	FTH1P19	0.825897
D1_DN	CT45A11P	0.822606
D1_DN	LONRF1	0.821776
D1_DN	CEBPD	0.821634
D1_DN	ASB4	0.814282
D1_DN	EEF1B2P3	0.813479
D1_DN	FPGT-TNNI3K	0.813308
D1_DN	DUTP6	0.812658
D1_DN	LIG3	0.809372
D1_DN	RPL7AP10	0.809166
D1_DN	HCG2040054	0.808514
D1_DN	ZXDB	0.80789
D1_DN	CCDC149	0.807183
D1_DN	ZBED3	0.805696
D1_DN	IGKV1OR2-2	0.803806
D1_DN	NR3C1	0.803254
D1_DN	PKMP3	0.800816
D1_DN	SETP3	0.80072
D1_DN	ATP6V1E2	0.798161
D1_DN	SAMD12-AS1	0.796579
D1_DN	RPL41P1	0.796321
D1_DN	NR1D2	0.79375
D1_DN	CENPV	0.792817
D1_DN	ADCY3	0.792813
D1_DN	SLCO1C1	0.792246
D1_DN	TRAF6P1	0.79104
D1_DN	KBTBD11	0.78988
D1_DN	SSTR1	0.788292
D1_DN	RPL41	0.78819
D1_DN	BOD1	0.787906
D1_DN	JMJD1C	0.786984
D1_DN	ANP32B	0.786415
D1_DN	DIAPH2	0.786308
D1_DN	ZNF137P	0.784021
D1_DN	ZHX2	0.783887
D1_DN	ZNF507	0.78256
D1_DN	ULK2	0.7822
D1_DN	RPS12P23	0.781174
D1_DN	CDCA4P2	0.780441
D1_DN	JPX	0.780183
D1_DN	MYO10	0.779725
D1_DN	PKD1P1	0.77875
D1_DN	HNF4G	0.776695
D1_DN	NOTCH1	0.776331
D1_DN	CTAGE7P	0.775766
D1_DN	RASGRF1	0.775726
D1_DN	LINC02412	0.774683
D1_DN	RPL41P2	0.771861
D1_DN	RPSAP18	0.771542
D1_DN	ZNF462	0.771015
D1_DN	NCOR1	0.77031
D1_DN	JDP2	0.770065
D1_DN	RNASE10	0.769851
D1_DN	ZC3HAV1L	0.769723
D1_DN	TFAP4	0.765968
D1_DN	FBXW4	0.765402
D1_DN	TLR2	0.765302
D1_DN	GRK2	0.764605
D1_DN	HMGN2P15	0.763038
D1_DN	ZNF362	0.761957
D1_DN	TSPOAP1-AS1	0.760376
D1_DN	ZNF254	0.758967
D1_DN	MGAT5	0.758072
D1_DN	TARS	0.757064
D1_DN	ZNF37A	0.756828
D1_DN	WNK2	0.756674
D1_DN	ZNF496	0.755762
D1_DN	ARHGAP42	0.753406
D1_DN	POU5F1B	0.751363
D1_DN	LRRFIP1P1	0.749911
D1_DN	FAM84B	0.749015
D1_DN	GTDC1	0.747346
D1_DN	FAM201A	0.746824
D1_DN	SMCR8	0.744651
D1_DN	BRWD1-AS1	0.743571
D1_DN	MAPK6	0.741749
D1_DN	ZNF33B	0.741186
D1_DN	MAP3K20	0.73955
D1_DN	SIRT1	0.738892
D1_DN	TEN1-CDK3	0.738713
D1_DN	ZNF689	0.738099
D1_DN	MSANTD3	0.737657
D1_DN	RPLP0	0.737509
D1_DN	NUDT3	0.736298
D1_DN	ZFP30	0.73515
D1_DN	PHACTR4	0.734447
D1_DN	ASB12	0.733794
D1_DN	MIR17HG	0.733329
D1_DN	BHLHB9	0.732911
D1_DN	PGDP1	0.732608
D1_DN	FZD8	0.729889
D1_DN	HNRNPA1P39	0.728228
D1_DN	NLRC5	0.727812
D1_DN	TFAP2A-AS1	0.727609
D1_DN	CYP51A1	0.727576
D1_DN	ZNF32-AS2	0.726974
D1_DN	NFIX	0.726909
D1_DN	TEAD2	0.725157
D1_DN	TRIM56	0.724473
D1_DN	ZNF322P1	0.724079
D1_DN	ATXN2L	0.723162
D1_DN	ZNF805	0.722654
D1_DN	RPL41P5	0.722456
D1_DN	EPB41	0.719786
D1_DN	LRRC69	0.719
D1_DN	LINC01106	0.718581
D1_DN	ASS1P1	0.718375
D1_DN	ZNF708	0.718098
D1_DN	WEE1	0.716559
D1_DN	NEURL3	0.716299
D1_DN	EEF1B2P2	0.714599
D1_DN	TMEM39A	0.71435
D1_DN	LRRC37B	0.713704
D1_DN	TPM3P9	0.713315
D1_DN	ZNF234	0.71274
D1_DN	TMEM238	0.712069
D1_DN	RNF169	0.710642
D1_DN	ZNF223	0.709498
D1_DN	AKR1C5P	0.709396
D1_DN	ZNF814	0.709312
D1_DN	ANK3	0.708178
D1_DN	ZNF81	0.708073
D1_DN	REPIN1	0.708018
D1_DN	SETSIP	0.706797
D1_DN	ZNF253	0.706733
D1_DN	CYP2T3P	0.705866
D1_DN	USP13	0.704902
D1_DN	C17orf51	0.704546
D1_DN	RP9P	0.704161
D1_DN	NCKAP1	0.703825
D1_DN	ST13P13	0.703273
D1_DN	TINAG	0.702942
D1_DN	LINC01123	0.702859
D1_DN	MEX3A	0.702772
D1_DN	HMGB3	0.702375
D1_DN	CADPS2	0.701639
D1_DN	OTUD4P1	0.701022
D1_DN	SYCP3	0.700135
D1_DN	ALG1L6P	0.698968
D1_DN	LARP1B	0.698849
D1_DN	EEF2KMT	0.698331
D1_DN	ZNF431	0.698164
D1_DN	USF2	0.696903
D1_DN	PYROXD1	0.695831
D1_DN	NFKBIA	0.694819
D1_DN	LRIG3	0.694808
D1_DN	ZNF836	0.694351
D1_DN	ZNF525	0.694324
D1_DN	EEF1B2P1	0.694218
D1_DN	ZNF71	0.693698
D1_DN	ASCL2	0.693062
D1_DN	WDSUB1	0.693035
D1_DN	CHRM3	0.692674
D1_DN	RPS11	0.691938
D1_DN	NSMAF	0.691352
D1_DN	ATRX	0.691054
D1_DN	ZNF395	0.690434
D1_DN	PDIK1L	0.690158
D1_DN	ZNF91	0.689751
D1_DN	ICOSLG	0.689443
D1_DN	TBC1D5	0.688763
D1_DN	RPS4X	0.688572
D1_DN	ECI1	0.688544
D1_DN	ARID1B	0.687679
D1_DN	LYPLA1P3	0.687555
D1_DN	HIVEP1	0.685693
D1_DN	DNAJB3	0.685535
D1_DN	NFIB	0.685298
D1_DN	HSPA9	0.684919
D1_DN	PCGF5	0.684856
D1_DN	EIF4BP6	0.684655
D1_DN	IL17D	0.683146
D1_DN	HPS4	0.682598
D1_DN	RPL23P2	0.682596
D1_DN	SNX29P1	0.68205
D1_DN	DTWD2	0.681456
D1_DN	LBR	0.681236
D1_DN	AOAH	0.679775
D1_DN	MYO5B	0.679644
D1_DN	RXRA	0.679542
D1_DN	PRDM4	0.679519
D1_DN	BEND3	0.679454
D1_DN	RN7SL600P	0.679047
D1_DN	NPM1P12	0.678009
D1_DN	EIF3L	0.677763
D1_DN	NCR3LG1	0.676059
D1_DN	MGAT4B	0.675963
D1_DN	FJX1	0.675903
D1_DN	ZNF490	0.675559
D1_DN	NAP1L1P3	0.674476
D1_DN	FNDC3A	0.674453
D1_DN	EXOSC8	0.673823
D1_DN	RPS23	0.672966
D1_DN	SHPRH	0.672832
D1_DN	TESMIN	0.671559
D1_DN	ZNF598	0.671452
D1_DN	PARD3	0.671301
D1_DN	ACVR2B	0.671297
D1_DN	LRIG1	0.671231
D1_DN	MNX1	0.670453
D1_DN	RIOX2	0.669498
D1_DN	DNAJC2	0.66935
D1_DN	RPS27AP16	0.668527
D1_DN	ARHGAP21	0.66765
D1_DN	KIF21A	0.665317
D1_DN	FHIT	0.664706
D1_DN	FBXL17	0.664399
D1_DN	RPS2P4	0.664339
D1_DN	TAF1A	0.664331
D1_DN	OIP5-AS1	0.664209
D1_DN	EIF2S2	0.663615
D1_DN	EIF5	0.663302
D1_DN	TXNDC5	0.662899
D1_DN	ATP11C	0.661285
D1_DN	COX19	0.660251
D1_DN	GPRASP2	0.660117
D1_DN	PABPC1	0.659656
D1_DN	MRPS31P5	0.659314
D1_DN	FAM83G	0.659213
D1_DN	BRD4	0.65839
D1_DN	BBX	0.657206
D1_DN	EIF2AK3	0.656626
D1_DN	LINC00843	0.655229
D1_DN	RAP1GAP2	0.654713
D1_DN	RPL12P17	0.654448
D1_DN	PHF14	0.654116
D1_DN	BICRAL	0.653943
D1_DN	FOXP4-AS1	0.652536
D1_DN	C3orf35	0.65192
D1_DN	CHPT1	0.650911
D1_DN	RPL4	0.650696
D1_DN	RPL14	0.648915
D1_DN	ASS1P12	0.648771
D1_DN	SRPK1	0.648756
D1_DN	PHF2	0.64742
D1_DN	BIN1	0.647412
D1_DN	CSF1	0.647389
D1_DN	ZNF75D	0.647374
D1_DN	STAG1	0.646915
D1_DN	KIAA1147	0.646406
D1_DN	CHD2	0.645743
D1_DN	TACC2	0.645628
D1_DN	HMBOX1	0.645437
D1_DN	CMTR2	0.644909
D1_DN	GATAD1	0.644358
D1_DN	HSPBAP1	0.643813
D1_DN	LRRC37A4P	0.642947
D1_DN	GCLM	0.642573
D1_DN	ZNF600	0.640924
D1_DN	RPS29	0.640845
D1_DN	TRIM47	0.640316
D1_DN	CCSER2	0.639099
D1_DN	HACD2	0.638858
D1_DN	PCDHB14	0.638712
D1_DN	CASC9	0.638699
D1_DN	REL	0.638364
D1_DN	EIF4BP7	0.638198
D1_DN	BCL3	0.638155
D1_DN	HNRNPA1P8	0.636447
D1_DN	TMEM140	0.635605
D1_DN	TMTC4	0.635087
D1_DN	ZNF761	0.635068
D1_DN	ZNF283	0.635065
D1_DN	NCOA6	0.634959
D1_DN	EIF3E	0.634914
D1_DN	EIF4BP3	0.634377
D1_DN	NOD1	0.634294
D1_DN	H2AFY2	0.634095
D1_DN	IFIH1	0.63381
D1_DN	ZNF627	0.633529
D1_DN	SMAP1	0.633231
D1_DN	KANK1	0.632327
D1_DN	PIEZO1	0.632061
D1_DN	NME2	0.631611
D1_DN	PPP1R26-AS1	0.630439
D1_DN	TSEN15	0.630304
D1_DN	ARHGEF34P	0.629657
D1_DN	KAT6B	0.62941
D1_DN	ALKBH7	0.629273
D1_DN	VSNL1	0.629258
D1_DN	BCL11B	0.628701
D1_DN	ZNF783	0.62861
D1_DN	RNF103-CHMP3	0.628361
D1_DN	RPL15	0.627327
D1_DN	AJUBA	0.627176
D1_DN	ZMYND11	0.62676
D1_DN	ZNF613	0.626646
D1_DN	SLC18A2	0.626621
D1_DN	HMGCS1	0.625877
D1_DN	NPIPA7	0.62577
D1_DN	HNRNPA1P28	0.625401
D1_DN	KCMF1	0.624628
D1_DN	CABLES1	0.624451
D1_DN	IGF1R	0.624069
D1_DN	FARP1	0.623722
D1_DN	FAM226B	0.623181
D1_DN	CCDC174	0.623154
D1_DN	BMS1P1	0.620757
D1_DN	STARD10	0.620239
D1_DN	FAM27E3	0.619448
D1_DN	FBXO4	0.619443
D1_DN	PPIF	0.618801
D1_DN	DIP2C	0.618087
D1_DN	SIMC1	0.617956
D1_DN	CRTC3	0.617941
D1_DN	IRAK2	0.617447
D1_DN	TCEAL1	0.617301
D1_DN	ZNF721	0.616943
D1_DN	DDX59	0.616729
D1_DN	PSORS1C2	0.616711
D1_DN	SUSD1	0.616479
D1_DN	MSRA	0.616166
D1_DN	ARHGEF5	0.616117
D1_DN	CARD8	0.615985
D1_DN	MLLT10	0.615845
D1_DN	ANKMY1	0.615446
D1_DN	PDE4D	0.615133
D1_DN	MIR200B	0.615043
D1_DN	ZFP69B	0.61418
D1_DN	ZFP14	0.613783
D1_DN	RPS9	0.61358
D1_DN	TOX3	0.613541
D1_DN	UBE2Q2	0.612698
D1_DN	GBE1	0.612188
D1_DN	SSH1	0.611674
D1_DN	GPR146	0.611598
D1_DN	RPS7	0.611341
D1_DN	SMG1P6	0.610815
D1_DN	VWA2	0.610489
D1_DN	PKD1P5	0.610047
D1_DN	ZCCHC3	0.609237
D1_DN	RPS2P5	0.609019
D1_DN	PLD6	0.60891
D1_DN	SEMA4C	0.60879
D1_DN	MAP2K5	0.608389
D1_DN	ZNF888	0.608337
D1_DN	NBPF12	0.608222
D1_DN	ZNF322	0.60813
D1_DN	AZI2	0.607507
D1_DN	PUS7L	0.607393
D1_DN	ZFHX3	0.607388
D1_DN	TRMT2B	0.607369
D1_DN	TBC1D3H	0.607219
D1_DN	CXCL2	0.606854
D1_DN	RPSA	0.606289
D1_DN	NFXL1	0.606261
D1_DN	RPS27A	0.606179
D1_DN	EFNA1	0.606126
D1_DN	GOLGA4	0.606015
D1_DN	EGFL8	0.605449
D1_DN	NPIPA9	0.605428
D1_DN	ARID2	0.605272
D1_DN	DDR2	0.605042
D1_DN	IRAK1	0.604981
D1_DN	RPSAP54	0.604899
D1_DN	CHD7	0.604519
D1_DN	TOGARAM1	0.604043
D1_DN	TTC22	0.603619
D1_DN	NMI	0.603487
D1_DN	DENND5B	0.603412
D1_DN	MFSD14A	0.603266
D1_DN	ZSCAN12	0.60303
D1_DN	NBPF15	0.602882
D1_DN	FRG1BP	0.602813
D1_DN	AXIN1	0.602579
D1_DN	C9orf152	0.602318
D1_DN	MUS81	0.601757
D1_DN	KIF1C	0.601459
D1_DN	BCAR3	0.601359
D1_DN	TBX19	0.599358
D1_DN	E2F5	0.599261
D1_DN	PATJ	0.599248
D1_DN	RPSAP58	0.598866
D1_DN	FAF1	0.598281
D1_DN	MAN2A1	0.596592
D1_DN	PPP1R26	0.596039
D1_DN	ZNF765	0.595223
D1_DN	NEK11	0.595021
D1_DN	TDRD3	0.594427
D1_DN	SNHG19	0.594363
D1_DN	SMG1P7	0.594342
D1_DN	KMT2B	0.594303
D1_DN	ZSCAN29	0.594183
D1_DN	GMEB1	0.592854
D1_DN	MAZ	0.59245
D1_DN	MEX3C	0.592228
D1_DN	MRPL46	0.591364
D1_DN	NARS	0.591205
D1_DN	VASH2	0.590771
D1_DN	PRPSAP1	0.590556
D1_DN	USP24	0.590298
D1_DN	RPS29P5	0.590247
D1_DN	WDYHV1	0.590246
D1_DN	RNASEH2B	0.589958
D1_DN	TOP1MT	0.58989
D1_DN	ZNF141	0.589786
D1_DN	LINC01876	0.589778
D1_DN	CSNK1A1	0.589687
D1_DN	DENND4B	0.589599
D1_DN	NBEAL2	0.589475
D1_DN	WAC	0.588445
D1_DN	AKAP9	0.588037
D1_DN	ANKRD10	0.587862
D1_DN	UTP25	0.587325
D1_DN	TYW3	0.587077
D1_DN	USP1	0.58652
D1_DN	CREBBP	0.586367
D1_DN	LINC00674	0.586298
D1_DN	PITPNM2	0.585428
D1_DN	HMGA1P2	0.585251
D1_DN	FAM53B	0.585059
D2_DN	CYP2B7P	2.30996
D2_DN	HMGB1P21	1.49628
D2_DN	ADRA1D	1.31681
D2_DN	IL1B	1.28757
D2_DN	DUSP6	1.25356
D2_DN	RAB28P5	1.21175
D2_DN	HCG14	1.19358
D2_DN	LINC02320	1.16767
D2_DN	MILR1	1.11367
D2_DN	KRT8P17	1.10816
D2_DN	ALDH1L1	1.098
D2_DN	PICART1	1.0944
D2_DN	OAS2	1.0864
D2_DN	PRODH	1.07563
D2_DN	HRASLS5	1.0743
D2_DN	DAPK1	1.06962
D2_DN	CEACAM5	1.05946
D2_DN	XKR9	1.05175
D2_DN	AKR1B10	1.04996
D2_DN	KRT8P40	1.04397
D2_DN	CST7	1.01546
D2_DN	MEI1	1.00902
D2_DN	MMP1	1.00747
D2_DN	TUBA8	0.994706
D2_DN	TRBV29OR9-2	0.987739
D2_DN	AKR1B15	0.983748
D2_DN	KRT18P3	0.981064
D2_DN	LINC01907	0.97896
D2_DN	MC3R	0.966902
D2_DN	RF02038	0.966295
D2_DN	KRT18P51	0.961939
D2_DN	IL17RD	0.958732
D2_DN	TMEM61	0.958557
D2_DN	TXNP5	0.954175
D2_DN	FFAR4	0.951011
D2_DN	FAIM2	0.948177
D2_DN	MUC5AC	0.944564
D2_DN	UPP2	0.943593
D2_DN	SLC28A3	0.937441
D2_DN	ISCA1P4	0.936729
D2_DN	GATA4	0.936379
D2_DN	ANO1	0.934437
D2_DN	C11orf53	0.932718
D2_DN	CCL22	0.928122
D2_DN	KRT18P23	0.920772
D2_DN	MIR4740	0.918346
D2_DN	LEMD1-AS1	0.917517
D2_DN	LIF	0.913901
D2_DN	SLC5A3	0.912251
D2_DN	PMEPA1	0.906026
D2_DN	KRT8P39	0.903482
D2_DN	AGPAT4-IT1	0.901054
D2_DN	ETV4	0.900036
D2_DN	KRT90P	0.899121
D2_DN	MITF	0.896229
D2_DN	PHBP19	0.894038
D2_DN	IER5L	0.893008
D2_DN	SPNS2	0.892158
D2_DN	CCR8	0.89028
D2_DN	SULT1C2	0.888979
D2_DN	HSP90AB4P	0.883141
D2_DN	KRT18P65	0.882071
D2_DN	RN7SL329P	0.880551
D2_DN	ABCA10	0.879258
D2_DN	IGFBP4	0.879206
D2_DN	RBP3	0.875989
D2_DN	HOXA-AS3	0.87548
D2_DN	AIG1	0.87081
D2_DN	LRRTM1	0.865396
D2_DN	FAM222A-AS1	0.860358
D2_DN	KRT18P18	0.858322
D2_DN	SPRY4	0.855348
D2_DN	FSTL3	0.854582
D2_DN	FGF18	0.854306
D2_DN	PRR35	0.850582
D2_DN	RAB3A	0.849923
D2_DN	TCF7L2	0.848383
D2_DN	RNU6-611P	0.844485
D2_DN	LINC02303	0.839974
D2_DN	IL10	0.837785
D2_DN	KCNN2	0.837487
D2_DN	RNF215	0.832555
D2_DN	FOSL1P1	0.83234
D2_DN	KIAA0040	0.831854
D2_DN	RORA-AS1	0.831539
D2_DN	IER3	0.830867
D2_DN	CTRB1	0.826917
D2_DN	RPL37AP8	0.826713
D2_DN	BACE2	0.825262
D2_DN	DNASE1L2	0.819882
D2_DN	KCNQ4	0.819063
D2_DN	C22orf23	0.816938
D2_DN	RPL13P6	0.815153
D2_DN	FAM27C	0.813599
D2_DN	PIK3R2	0.813042
D2_DN	RDH10-AS1	0.810664
D2_DN	PLCD3	0.804436
D2_DN	OR7E24	0.804052
D2_DN	GCNT3	0.801889
D2_DN	VMO1	0.799468
D2_DN	MFSD2B	0.799317
D2_DN	KRT18P11	0.798264
D2_DN	ASS1P9	0.797435
D2_DN	MARCKSL1P2	0.792155
D2_DN	CLBA1	0.79132
D2_DN	TMEM191C	0.791186
D2_DN	DCBLD2	0.78896
D2_DN	AGBL5-IT1	0.786397
D2_DN	IL9R	0.782969
D2_DN	PRDM8	0.78277
D2_DN	MT-TE	0.782409
D2_DN	SH3BGRL3	0.782243
D2_DN	FDXACB1	0.78212
D2_DN	SDC4	0.781218
D2_DN	PCDH1	0.781095
D2_DN	ZG16B	0.780718
D2_DN	TMEM38A	0.778844
D2_DN	TNFRSF10B	0.775634
D2_DN	DPYSL2	0.775215
D2_DN	IGIP	0.77431
D2_DN	CAPN8	0.771286
D2_DN	TMEM158	0.771274
D2_DN	BEX5	0.767073
D2_DN	HOXB9	0.766909
D2_DN	KCNA7	0.765052
D2_DN	KRTAP5-10	0.7646
D2_DN	ARNTL	0.764558
D2_DN	C11orf24	0.761469
D2_DN	RPL23AP53	0.758036
D2_DN	LSMEM2	0.757857
D2_DN	HAGHL	0.75396
D2_DN	MT-TC	0.75221
D2_DN	INPP1	0.752067
D2_DN	BORCS5	0.750946
D2_DN	SOX10	0.750622
D2_DN	PKMP1	0.746388
D2_DN	GPR153	0.746182
D2_DN	PARD3-AS1	0.745304
D2_DN	FOXD3	0.743507
D2_DN	RSL24D1P6	0.742517
D2_DN	KRT18P33	0.73948
D2_DN	CLEC10A	0.738876
D2_DN	BTBD9-AS1	0.738472
D2_DN	KAZALD1	0.735388
D2_DN	SPRED1	0.73443
D2_DN	PRAG1	0.732568
D2_DN	NHLRC4	0.732485
D2_DN	EFNB2	0.731461
D2_DN	MROH6	0.731439
D2_DN	KLHL29	0.730071
D2_DN	EFNB1	0.728595
D2_DN	LNCOC1	0.727224
D2_DN	KIZ	0.726185
D2_DN	ARHGAP27P1-BPTFP1-KPNA2P3	0.725724
D2_DN	OSR1	0.724945
D2_DN	B4GALT6	0.724804
D2_DN	LRIT3	0.72268
D2_DN	KRTAP5-5	0.722145
D2_DN	ARHGEF38	0.721754
D2_DN	IFIT1	0.721343
D2_DN	TNFRSF21	0.719783
D2_DN	FCMR	0.719492
D2_DN	FICD	0.719351
D2_DN	SHB	0.718992
D2_DN	S100A6	0.718591
D2_DN	MYRF	0.718525
D2_DN	C22orf15	0.71849
D2_DN	GPD1	0.718127
D2_DN	PTCH1	0.716856
D2_DN	RABAC1	0.715836
D2_DN	ARHGAP29	0.714904
D2_DN	LINC00514	0.71416
D2_DN	TGFA	0.714095
D2_DN	CLCN3	0.713717
D2_DN	SERPINB1	0.712481
D2_DN	EPAS1	0.712053
D2_DN	BANK1	0.710342
D2_DN	AGRN	0.707419
D2_DN	LCA5L	0.707281
D2_DN	MTRNR2L3	0.705748
D2_DN	C3orf18	0.705715
D2_DN	KBTBD3	0.703003
D2_DN	MFAP3L	0.701422
D2_DN	RUNX3	0.700191
D2_DN	AATK	0.698246
D2_DN	NPAS2	0.697512
D2_DN	PDXP	0.69739
D2_DN	PAOX	0.696205
D2_DN	DGAT1	0.695057
D2_DN	FSCN2	0.693224
D2_DN	CEMIP	0.69321
D2_DN	ST3GAL2	0.691693
D2_DN	PLEC	0.691647
D2_DN	ASIC1	0.691264
D2_DN	LTB4R	0.690412
D2_DN	LAGE3P1	0.689359
D2_DN	RFESD	0.689239
D2_DN	LINC00471	0.688474
D2_DN	OSBPL5	0.687086
D2_DN	FGFR2	0.68653
D2_DN	MAFG-DT	0.684549
D2_DN	LINC00963	0.683657
D2_DN	TSC22D1	0.683513
D2_DN	SLC2A1	0.683313
D2_DN	SLC9A3R2	0.68039
D2_DN	SLC22A24	0.679
D2_DN	FUT8-AS1	0.677821
D2_DN	CDNF	0.677064
D2_DN	CADPS	0.676916
D2_DN	ANKRD29	0.676818
D2_DN	GRK5	0.676618
D2_DN	CYSTM1	0.675005
D2_DN	RINL	0.674444
D2_DN	LINC01356	0.674029
D2_DN	TRBV25OR9-2	0.673355
D2_DN	NEAT1	0.672296
D2_DN	ELOCP19	0.669552
D2_DN	BMP1	0.666649
D2_DN	AHCYL2	0.66605
D2_DN	IFI27	0.66531
D2_DN	TNFRSF1B	0.66473
D2_DN	NMRK2	0.662411
D2_DN	GBP3	0.66169
D2_DN	BMS1P11	0.660753
D2_DN	POFUT2	0.660359
D2_DN	RPL23AP18	0.657633
D2_DN	TAS1R3	0.657082
D2_DN	ZFHX2-AS1	0.656921
D2_DN	PTPRJ	0.655625
D2_DN	CLHC1	0.655588
D2_DN	MYRFL	0.655488
D2_DN	KCTD1	0.654392
D2_DN	TMEM150A	0.654192
D2_DN	HLA-J	0.652903
D2_DN	C2orf70	0.652439
D2_DN	CMBL	0.651161
D2_DN	DBN1	0.647993
D2_DN	ALG1L9P	0.647964
D2_DN	TBC1D3	0.647633
D2_DN	MNAT1	0.647629
D2_DN	CACNA1C	0.64735
D2_DN	MAP3K5	0.647073
D2_DN	EPHA2	0.64665
D2_DN	BFSP1	0.643837
D2_DN	RPL23AP25	0.643398
D2_DN	ITGB4	0.641413
D2_DN	DAD1	0.637439
D2_DN	TMEM63B	0.633917
D2_DN	RRM2B	0.633311
D2_DN	GNMT	0.632596
D2_DN	TRIB2	0.631623
D2_DN	C18orf32	0.631526
D2_DN	KRTAP5-1	0.630971
D2_DN	SLC6A7	0.63072
D2_DN	LAMC2	0.629683
D2_DN	PRR7-AS1	0.629066
D2_DN	ITGA3	0.625683
D2_DN	BLACAT1	0.625232
D2_DN	PLD3	0.624595
D2_DN	AK1	0.622943
D2_DN	GCC2-AS1	0.622102
D2_DN	SLC23A3	0.621487
D2_DN	HR	0.620992
D2_DN	TRPT1	0.620796
D2_DN	CFL1P1	0.620575
D2_DN	MAST3	0.620009
D2_DN	LINC00476	0.619303
D2_DN	ZBTB37	0.618881
D2_DN	FLNB	0.618729
D2_DN	WFS1	0.618359
D2_DN	MCF2L-AS1	0.617746
D2_DN	BMP2	0.616687
D2_DN	AQP7P2	0.616666
D2_DN	STXBP1	0.616255
D2_DN	WDR35	0.614368
D2_DN	MMP25-AS1	0.614258
D2_DN	TVP23B	0.613974
D2_DN	NKAPP1	0.613431
D2_DN	SKIV2L	0.610564
D2_DN	ALG1L2	0.609965
D2_DN	AAK1	0.609781
D2_DN	DRD4	0.609701
D2_DN	HRH1	0.609237
D2_DN	BDNF-AS	0.608341
D2_DN	ITGB1	0.607907
D2_DN	CCDC9B	0.607755
D2_DN	FAM219B	0.606635
D2_DN	PHLDA2	0.606348
D2_DN	RILP	0.605563
D2_DN	GPX1P1	0.603499
D2_DN	SLC46A1	0.602686
D2_DN	S100A1	0.601994
D2_DN	TMEM191A	0.601309
D2_DN	MICAL2	0.601108
D2_DN	TTLL3	0.600885
D2_DN	MHENCR	0.600205
D2_DN	KRT8P12	0.598437
D2_DN	SRA1	0.598088
D2_DN	JAG1	0.59792
D2_DN	SH2B2	0.596941
D2_DN	ZP3	0.595907
D2_DN	LINC02035	0.595514
D2_DN	PHLDA1	0.595167
D2_DN	MFSD3	0.594143
D2_DN	KCNN4	0.593717
D2_DN	ADORA2B	0.593192
D2_DN	C16orf95	0.592997
D2_DN	RPL24P8	0.592403
D2_DN	SOX9	0.592382
D2_DN	MGLL	0.592134
D2_DN	SERPINB8	0.591693
D2_DN	SH2D2A	0.589795
D2_DN	CDKL3	0.589792
D2_DN	MIB2	0.588016
D2_DN	SLC35A1	0.587807
D2_DN	COX6A1	0.587564
D2_DN	LIPT1	0.587372
D2_DN	LINC00294	0.586487
D2_DN	ELOA-AS1	0.585955
D2_DN	CROCCP4	0.585634
D2_DN	ATP6V1D	0.585442
D3_DN	TCF15	1.20971
D3_DN	RPL31P12	1.14193
D3_DN	SERPINA4	1.08381
D3_DN	HSPB1P2	1.0443
D3_DN	RPL12P19	1.02801
D3_DN	ST6GALNAC2	1.02654
D3_DN	TMEM154	1.00337
D3_DN	CACNG6	0.997448
D3_DN	CT62	0.987455
D3_DN	RHCG	0.976136
D3_DN	SEMA7A	0.974337
D3_DN	PDLIM4	0.962675
D3_DN	CCRL2	0.962214
D3_DN	SPINT3	0.960749
D3_DN	BEGAIN	0.959659
D3_DN	SYNGAP1-AS1	0.953246
D3_DN	RPS7P4	0.947856
D3_DN	FN1	0.926203
D3_DN	IDH1	0.923671
D3_DN	NEU1	0.920039
D3_DN	PSAT1P3	0.918945
D3_DN	SLC36A2	0.914347
D3_DN	SLC25A35	0.90155
D3_DN	RPL13AP2	0.89678
D3_DN	CRLF2	0.883785
D3_DN	FADS2	0.877812
D3_DN	MOG	0.877179
D3_DN	HNRNPA1P67	0.864655
D3_DN	CDHR2	0.863607
D3_DN	ACTG1P14	0.859697
D3_DN	RPL34P31	0.849406
D3_DN	KLF7	0.849298
D3_DN	CDA	0.848694
D3_DN	SLC25A5P2	0.844353
D3_DN	HEXB	0.844239
D3_DN	G6PC	0.836147
D3_DN	RPL13P2	0.83365
D3_DN	RN7SL368P	0.83296
D3_DN	UNC93B5	0.831883
D3_DN	FXYD5	0.830625
D3_DN	VASH1	0.829106
D3_DN	DRD5	0.827861
D3_DN	TNRC18P2	0.827842
D3_DN	CREG2	0.822975
D3_DN	RPS10P5	0.822002
D3_DN	TBC1D7	0.817853
D3_DN	LINC01436	0.811199
D3_DN	TTC39A	0.807725
D3_DN	ETFDH	0.806737
D3_DN	CCDC194	0.806606
D3_DN	KANSL1-AS1	0.802016
D3_DN	RNU7-52P	0.801957
D3_DN	TCEAL3	0.793327
D3_DN	CYP4F11	0.790856
D3_DN	EEF1A1P17	0.79066
D3_DN	EEF1GP5	0.789081
D3_DN	PPP1R18	0.785865
D3_DN	FNDC4	0.783599
D3_DN	S100A14	0.782863
D3_DN	P2RX4	0.77794
D3_DN	PLAUR	0.775864
D3_DN	RPSAP29	0.774979
D3_DN	FUT3	0.774868
D3_DN	VAT1	0.77155
D3_DN	MICAL1	0.770116
D3_DN	RPL5P22	0.769249
D3_DN	CTSL	0.767788
D3_DN	ACE	0.764886
D3_DN	RPL3P7	0.762483
D3_DN	MCCD1	0.761343
D3_DN	LY96	0.758003
D3_DN	PDLIM7	0.757924
D3_DN	RPL36AP45	0.756601
D3_DN	AQP7P1	0.756443
D3_DN	RTN4R	0.754197
D3_DN	ACTBP13	0.753412
D3_DN	MAP1LC3B	0.752814
D3_DN	HLA-G	0.752357
D3_DN	SLC25A4	0.752034
D3_DN	INPP5J	0.746176
D3_DN	SND1	0.745874
D3_DN	RNF19B	0.745745
D3_DN	RPL7AP11	0.745311
D3_DN	MT-TM	0.745164
D3_DN	SCX	0.742008
D3_DN	ISG20	0.740098
D3_DN	GCAT	0.739463
D3_DN	FZD1	0.739284
D3_DN	CRAT	0.735593
D3_DN	EIF2S2P3	0.734691
D3_DN	MIR4653	0.732179
D3_DN	AGA	0.728466
D3_DN	HES4	0.72833
D3_DN	ARPIN	0.722342
D3_DN	EIF3LP2	0.721491
D3_DN	SCDP1	0.721087
D3_DN	ATP2B4	0.716505
D3_DN	PRSS8	0.713856
D3_DN	MICA	0.711441
D3_DN	RSL24D1P1	0.710084
D3_DN	PPP3CC	0.709488
D3_DN	PHF11	0.708619
D3_DN	EMP3	0.708237
D3_DN	C1QTNF1	0.70735
D3_DN	PPIAP43	0.706619
D3_DN	GOLGA2P8	0.705048
D3_DN	TPP1	0.7005
D3_DN	PCTP	0.699025
D3_DN	LIN7B	0.697144
D3_DN	VAMP4	0.692866
D3_DN	RGS10	0.692493
D3_DN	GSTA4	0.692087
D3_DN	SLC20A2	0.691192
D3_DN	SLC50A1	0.690903
D3_DN	CRYL1	0.690658
D3_DN	TNFRSF1A	0.689302
D3_DN	NAAA	0.68826
D3_DN	LINC002481	0.686613
D3_DN	FKBP9P1	0.686603
D3_DN	TRAPPC12	0.685241
D3_DN	GTPBP1	0.684705
D3_DN	ZSWIM6	0.683661
D3_DN	B4GALT1	0.683307
D3_DN	SLC2A13	0.682612
D3_DN	HELZ2	0.682293
D3_DN	IFI35	0.680923
D3_DN	SMPD1	0.680609
D3_DN	ARV1	0.679808
D3_DN	SEPT10	0.679322
D3_DN	CDC42EP1	0.679269
D3_DN	RORC	0.679218
D3_DN	HNRNPA1P50	0.678879
D3_DN	TUBBP1	0.678797
D3_DN	SEPT7P4	0.677394
D3_DN	SARAF	0.675186
D3_DN	NUCB2	0.675151
D3_DN	MKNK2	0.674793
D3_DN	RTN3P1	0.674234
D3_DN	VKORC1	0.672474
D3_DN	LRRC75B	0.67215
D3_DN	GLCE	0.671462
D3_DN	LHPP	0.670442
D3_DN	ENO2	0.670086
D3_DN	TSPAN13	0.668641
D3_DN	AMY1A	0.668183
D3_DN	MAGED4B	0.667317
D3_DN	ANXA5	0.66683
D3_DN	RPS27P29	0.666737
D3_DN	TMSB4XP1	0.66654
D3_DN	TSTD3	0.665264
D3_DN	SEC22B2	0.66353
D3_DN	LINC00957	0.661989
D3_DN	SGK3	0.661793
D3_DN	HLA-K	0.659406
D3_DN	MTND4P12	0.659314
D3_DN	PLEKHH3	0.658297
D3_DN	SEC22B3	0.657643
D3_DN	HLA-C	0.655961
D3_DN	TRMT112P6	0.6543
D3_DN	RHOF	0.654213
D3_DN	NIT1	0.653409
D3_DN	RNPEPL1	0.653257
D3_DN	CAMLG	0.652668
D3_DN	RPL13AP20	0.65238
D3_DN	DNAJB2	0.652368
D3_DN	GNB3	0.652301
D3_DN	SDC3	0.651336
D3_DN	TMEM65	0.650537
D3_DN	HNRNPA1P7	0.649813
D3_DN	ASS1	0.647439
D3_DN	NPM1P39	0.646512
D3_DN	ZFP36	0.646142
D3_DN	RPS7P3	0.646002
D3_DN	MTCO1P2	0.645213
D3_DN	ADAP2	0.644663
D3_DN	AKAP7	0.643821
D3_DN	TMEM54	0.643046
D3_DN	GRHL1	0.640546
D3_DN	SOCS3	0.639736
D3_DN	HLA-H	0.639315
D3_DN	GRIA3	0.63806
D3_DN	RPL7AP30	0.637388
D3_DN	NAMPT	0.636818
D3_DN	CUTC	0.636162
D3_DN	ATG4A	0.635364
D3_DN	B3GNT3	0.634773
D3_DN	G6PD	0.634029
D3_DN	AQP11	0.632795
D3_DN	HLCS	0.631966
D3_DN	DENND3	0.631955
D3_DN	HLA-B	0.627823
D3_DN	HLA-A	0.626279
D3_DN	GUSB	0.625142
D3_DN	MTFR1	0.625111
D3_DN	CDK18	0.624762
D3_DN	TSTD1	0.621047
D3_DN	WSB1	0.620683
D3_DN	CCDC28A	0.620357
D3_DN	PLEKHM1	0.61995
D3_DN	HLA-E	0.618938
D3_DN	GAPDHP40	0.618384
D3_DN	DOK1	0.618345
D3_DN	HSPA5	0.61815
D3_DN	RPL3P2	0.618046
D3_DN	RPL29P33	0.615587
D3_DN	CCDC92	0.614608
D3_DN	BRI3	0.614026
D3_DN	UNC13B	0.613786
D3_DN	FAM83E	0.613476
D3_DN	ALDH6A1	0.613444
D3_DN	TMEM56	0.613327
D3_DN	ABRAXAS1	0.612146
D3_DN	LGALS3BP	0.612038
D3_DN	PGLS	0.611526
D3_DN	CD58	0.609934
D3_DN	ARHGAP44	0.609216
D3_DN	SSR3	0.609172
D3_DN	DNASE1L1	0.608827
D3_DN	MT-ND2	0.60864
D3_DN	GLUD2	0.607934
D3_DN	GALNT3	0.606956
D3_DN	IMPACT	0.60556
D3_DN	CSRNP1	0.604954
D3_DN	MT-ND4	0.603741
D3_DN	HPCAL1	0.603711
D3_DN	CORO2A	0.602755
D3_DN	TANGO2	0.60202
D3_DN	IER5	0.60186
D3_DN	CSNK2A3	0.601802
D3_DN	TMEM159	0.601663
D3_DN	KIF1B	0.601646
D3_DN	RHOC	0.601474
D3_DN	CRELD2	0.600487
D3_DN	KLF4	0.598857
D3_DN	TPMT	0.598458
D3_DN	TMEM184B	0.598334
D3_DN	TMEM132A	0.598201
D3_DN	NAMPTP1	0.597451
D3_DN	RSAD1	0.597258
D3_DN	PNRC1	0.59492
D3_DN	PAQR5	0.594211
D3_DN	SEC22B4P	0.59376
D3_DN	AP5Z1	0.593074
D3_DN	PIWIL4	0.592046
D3_DN	PINK1	0.590138
D3_DN	BBS4	0.58955
D3_DN	PABPC1P3	0.589352
D3_DN	FBXO6	0.588963
D3_DN	BPGM	0.586906
D3_DN	ANKRD9	0.586164
D3_DN	PMM1	0.58567
D3_DN	SPATA2L	0.585147
D4_DN	CD244	3.35639
D4_DN	CICP17	3.21503
D4_DN	ZCWPW2	2.52307
D4_DN	OR7E154P	2.44366
D4_DN	LINC00982	2.35896
D4_DN	LINC01841	2.31864
D4_DN	RNF180	2.30447
D4_DN	LINC02568	2.30017
D4_DN	KCNE1B	2.18136
D4_DN	TIAF1	2.18068
D4_DN	RMRP	2.07886
D4_DN	LINC01320	1.99879
D4_DN	OPN1MW3	1.99012
D4_DN	ERG	1.9742
D4_DN	LPA	1.96523
D4_DN	OPN1MW	1.92038
D4_DN	ITGA11	1.91783
D4_DN	KCTD16	1.90356
D4_DN	SULF1	1.8861
D4_DN	CCDC7	1.88364
D4_DN	TUSC3	1.83929
D4_DN	SETBP1	1.8165
D4_DN	SEMA5B	1.80431
D4_DN	PAPPA2	1.80177
D4_DN	CALN1	1.78043
D4_DN	ZNF735	1.77383
D4_DN	TMEM132D	1.75478
D4_DN	ZFP82	1.72483
D4_DN	TMTC1	1.7137
D4_DN	COL25A1	1.62179
D4_DN	ZNF337	1.58117
D4_DN	RET	1.56735
D4_DN	RF01518	1.53592
D4_DN	RPS2P45	1.50913
D4_DN	BHMT2	1.49611
D4_DN	TMPRSS7	1.4881
D4_DN	C5AR1	1.45593
D4_DN	VN1R4	1.4449
D4_DN	SPACA6P-AS	1.4375
D4_DN	KLRD1	1.42414
D4_DN	SYNDIG1L	1.41366
D4_DN	ADRA1B	1.39555
D4_DN	RF00026	1.34935
D4_DN	DGKI	1.33638
D4_DN	GJA5	1.32677
D4_DN	FAR2P4	1.312
D4_DN	VAX2	1.29297
D4_DN	CERS4	1.27081
D4_DN	NPY6R	1.24793
D4_DN	HEPACAM2	1.24491
D4_DN	HAND2-AS1	1.23928
D4_DN	LINC01474	1.23559
D4_DN	GABRA2	1.23458
D4_DN	RIIAD1	1.22798
D4_DN	CDH13	1.22392
D4_DN	TF	1.21294
D4_DN	CETP	1.20738
D4_DN	FGF20	1.20476
D4_DN	MGARP	1.20461
D4_DN	SHISA6	1.19811
D4_DN	CHRNA7	1.1937
D4_DN	LINC02572	1.19368
D4_DN	LINC01686	1.19114
D4_DN	EGF	1.17213
D4_DN	MSI1	1.16534
D4_DN	LBX1	1.15801
D4_DN	RNU6-353P	1.15684
D4_DN	KLHL38	1.15409
D4_DN	BVES	1.15224
D4_DN	EYA4	1.14449
D4_DN	TDRP	1.1296
D4_DN	LBP	1.12561
D4_DN	TAS2R38	1.12319
D4_DN	LONRF2	1.12072
D4_DN	LCN1P1	1.11972
D4_DN	SHANK1	1.11424
D4_DN	RAB39B	1.11372
D4_DN	SUN3	1.11336
D4_DN	ECEL1	1.11051
D4_DN	ARG1	1.10979
D4_DN	LINC00237	1.10434
D4_DN	LINC01624	1.09982
D4_DN	MTRNR2L1	1.09964
D4_DN	MGAT4C	1.09664
D4_DN	GUCY2GP	1.09479
D4_DN	GOLGA8G	1.08435
D4_DN	A2M	1.08358
D4_DN	CHRFAM7A	1.08312
D4_DN	RASL11B	1.07885
D4_DN	REM1	1.07674
D4_DN	FAM71E2	1.07668
D4_DN	LINCR-0001	1.06649
D4_DN	FIGNL2	1.06325
D4_DN	CHRNB4	1.05706
D4_DN	LINC02280	1.05655
D4_DN	RN7SL541P	1.05609
D4_DN	ZFHX4	1.05569
D4_DN	MEF2C-AS1	1.05546
D4_DN	LINC01632	1.05212
D4_DN	USP32P2	1.05205
D4_DN	GUCY2D	1.04252
D4_DN	ST8SIA4	1.03973
D4_DN	POU2AF1	1.03753
D4_DN	RN7SL75P	1.03677
D4_DN	LRRC2-AS1	1.03151
D4_DN	ARHGEF33	1.03098
D4_DN	SCTR	1.02776
D4_DN	CYP2A13	1.02731
D4_DN	LINC02421	1.02599
D4_DN	EIF1P6	1.02539
D4_DN	G0S2	1.02534
D4_DN	MYCN	1.02307
D4_DN	ZNF536	1.02144
D4_DN	FAM66A	1.01997
D4_DN	CABCOCO1	1.01875
D4_DN	TSPAN32	1.01845
D4_DN	SDC2	1.01746
D4_DN	IDI2-AS1	1.01744
D4_DN	STRCP1	1.01587
D4_DN	LRCH2	1.01179
D4_DN	RB1-DT	1.0101
D4_DN	C9orf106	1.00896
D4_DN	ROCK1P1	1.00622
D4_DN	LINC00937	1.00596
D4_DN	TSPEAR	1.00449
D4_DN	TAL1	1.00437
D4_DN	GJB6	1.00407
D4_DN	PRKN	1.00181
D4_DN	LINC00484	1.00171
D4_DN	TFAP2B	1.00094
D4_DN	TBXT	0.997254
D4_DN	CCL25	0.996268
D4_DN	CTAGE1	0.992576
D4_DN	PZP	0.989378
D4_DN	CXorf58	0.988906
D4_DN	ITIH3	0.986223
D4_DN	RPL23AP12	0.985787
D4_DN	SLC47A1	0.985555
D4_DN	KLHDC8A	0.98531
D4_DN	CCDC144A	0.984885
D4_DN	ANKFN1	0.982236
D4_DN	LNX1-AS2	0.98105
D4_DN	CXXC1P1	0.980183
D4_DN	DUX4	0.979285
D4_DN	COLEC11	0.978534
D4_DN	NME5	0.977596
D4_DN	CALCR	0.974417
D4_DN	DEFB109D	0.973922
D4_DN	CLCN3P1	0.972204
D4_DN	PDC	0.970299
D4_DN	RNA5SP202	0.970109
D4_DN	PTH2R	0.970086
D4_DN	ISL2	0.969788
D4_DN	ZMAT1	0.969627
D4_DN	FAM163A	0.969614
D4_DN	RIC3	0.96821
D4_DN	TAF11L12	0.966472
D4_DN	LRRTM4	0.965231
D4_DN	KLF8	0.957832
D4_DN	HSPA8P14	0.955855
D4_DN	DLC1	0.955001
D4_DN	CALCA	0.953402
D4_DN	RPL23AP49	0.95226
D4_DN	SPATA17	0.952068
D4_DN	FAM209A	0.951478
D4_DN	MTRNR2L6	0.951363
D4_DN	ENPP7P12	0.950839
D4_DN	CASC11	0.949287
D4_DN	DMRTA1	0.948165
D4_DN	MARK1	0.948087
D4_DN	TAS2R19	0.947871
D4_DN	RPL5P3	0.944935
D4_DN	SMTNL1	0.944267
D4_DN	KANK4	0.944134
D4_DN	CYP4Z1	0.941523
D4_DN	PPP1R16B	0.939709
D4_DN	EMID1	0.939366
D4_DN	IPCEF1	0.939177
D4_DN	LINC01237	0.939117
D4_DN	SLC6A15	0.938643
D4_DN	C11orf21	0.936925
D4_DN	CCDC36	0.936444
D4_DN	LINC00208	0.935711
D4_DN	ADAM20P1	0.93536
D4_DN	SMIM17	0.934485
D4_DN	GSTM1	0.932807
D4_DN	ZNF229	0.931202
D4_DN	H19	0.931006
D4_DN	RNU5B-2P	0.929908
D4_DN	KLF2P2	0.92704
D4_DN	TREML3P	0.926705
D4_DN	HK3	0.925292
D4_DN	NFATC2	0.923682
D4_DN	VSX2	0.922883
D4_DN	MATN1	0.921588
D4_DN	OSER1-DT	0.919429
D4_DN	MIR1-1HG	0.917413
D4_DN	LINC00639	0.916515
D4_DN	SYNGR1	0.910942
D4_DN	MRPS30-DT	0.910319
D4_DN	IL15	0.909422
D4_DN	C15orf53	0.908818
D4_DN	PRAM1	0.90859
D4_DN	PRCD	0.907152
D4_DN	C2orf73	0.906505
D4_DN	ST8SIA6	0.905957
D4_DN	AMBP	0.903762
D4_DN	STMN1P1	0.903199
D4_DN	HHIP-AS1	0.90317
D4_DN	GPR179	0.902915
D4_DN	MOCS1	0.902017
D4_DN	LINC00907	0.901327
D4_DN	LINC00313	0.900951
D4_DN	SHOX	0.900187
D4_DN	PRSS3P3	0.898696
D4_DN	LCMT1-AS2	0.898383
D4_DN	GABRA4	0.896033
D4_DN	THSD8	0.890869
D4_DN	PEX5L	0.890732
D4_DN	GOLGA8Q	0.889827
D4_DN	C7orf61	0.889814
D4_DN	LINC02097	0.889802
D4_DN	SATL1	0.88928
D4_DN	SV2A	0.888903
D4_DN	MAGOH2P	0.888471
D4_DN	LDB2	0.886811
D4_DN	ENPP7P6	0.886305
D4_DN	PCDHB12	0.884905
D4_DN	RPL23AP61	0.883798
D4_DN	BACH1-IT2	0.882489
D4_DN	PGF	0.882236
D4_DN	SYCP2	0.881727
D4_DN	APOF	0.881622
D4_DN	RAPGEF4	0.879471
D4_DN	FAM182B	0.879192
D4_DN	LENEP	0.879163
D4_DN	WDR72	0.878839
D4_DN	IGFBPL1	0.877781
D4_DN	WDFY3-AS2	0.877694
D4_DN	BNC2	0.875111
D4_DN	ANKRD34C	0.874123
D4_DN	NKAIN4	0.87358
D4_DN	TMEM269	0.872665
D4_DN	HMX3	0.872395
D4_DN	SMIM38	0.871796
D4_DN	MIR616	0.870377
D4_DN	RN7SL384P	0.867222
D4_DN	EVI2A	0.866854
D4_DN	ARHGAP28	0.866764
D4_DN	ARF4-AS1	0.866068
D4_DN	LUARIS	0.865786
D4_DN	BOC	0.865499
D4_DN	RP1L1	0.863923
D4_DN	DKFZP434K028	0.8627
D4_DN	UBOX5-AS1	0.86194
D4_DN	PNMA8A	0.861067
D4_DN	CICP16	0.860547
D4_DN	ACSM4	0.85975
D4_DN	CHAD	0.859573
D4_DN	SNORA59B	0.858451
D4_DN	PPIAP45	0.858447
D4_DN	LINC00707	0.856478
D4_DN	TAF11L10	0.855843
D4_DN	CASC15	0.855424
D4_DN	ZNF135	0.854134
D4_DN	ZEB1	0.853169
D4_DN	NPIPB7	0.852919
D4_DN	ADAMTS7P1	0.851935
D4_DN	WTAPP1	0.851304
D4_DN	UNC5B-AS1	0.848905
D4_DN	WDR93	0.84884
D4_DN	CCDC110	0.84594
D4_DN	ARID3C	0.845446
D4_DN	CXorf21	0.845128
D4_DN	MS4A4E	0.841943
D4_DN	ZAP70	0.841867
D4_DN	CCDC180	0.841845
D4_DN	RDM1P5	0.841824
D4_DN	LINC02076	0.841681
D4_DN	LINC01219	0.841637
D4_DN	KLK4	0.836719
D4_DN	VPS33B-DT	0.835913
D4_DN	DLEU1	0.834316
D4_DN	VSX1	0.830594
D4_DN	PCDHB18P	0.829821
D4_DN	OR6D1P	0.828489
D4_DN	KCNQ5	0.827341
D4_DN	AMHR2	0.823892
D4_DN	ZRANB2-AS2	0.822146
D4_DN	LINC01545	0.822108
D4_DN	STAC2	0.818697
D4_DN	GOLGA8O	0.81818
D4_DN	MAGI2-AS3	0.817937
D4_DN	ZNF483	0.816911
D4_DN	LCN12	0.815893
D4_DN	RNA5SP317	0.814075
D4_DN	EOMES	0.813633
D4_DN	GRIN2A	0.813578
D4_DN	SLC8A3	0.813387
D4_DN	NADK2-AS1	0.812509
D4_DN	FAM242E	0.811061
D4_DN	LY9	0.810906
D4_DN	CNGA4	0.808076
D4_DN	MCTP1	0.807445
D4_DN	SNORA5A	0.807438
D4_DN	SBK3	0.807323
D4_DN	FAM182A	0.807284
D4_DN	SYTL1	0.801505
D4_DN	LINC00595	0.801388
D4_DN	TMEM150C	0.801226
D4_DN	KLF2P4	0.800214
D4_DN	CCDC191	0.800053
D4_DN	UNC93B6	0.799257
D4_DN	ZNF541	0.799183
D4_DN	LINC02267	0.798957
D4_DN	CERS3	0.798489
D4_DN	ERFE	0.797258
D4_DN	ARHGEF25	0.797219
D4_DN	CYP2C8	0.795249
D4_DN	FAM66E	0.794831
D4_DN	GOLGA6L4	0.79351
D4_DN	DHRS4L1	0.793325
D4_DN	HIST1H1D	0.793174
D4_DN	PCDHGB8P	0.792679
D4_DN	BEX1	0.791721
D4_DN	OR5AN1	0.790309
D4_DN	TUBB8	0.790072
D4_DN	FBN3	0.789869
D4_DN	QRICH2	0.78971
D4_DN	SERHL	0.788598
D4_DN	CCBE1	0.788281
D4_DN	PRDM9	0.78584
D4_DN	RF00322	0.7851
D4_DN	CCER2	0.783929
D4_DN	REC8	0.782977
D4_DN	AZIN2	0.782955
D4_DN	STX17-AS1	0.782911
D4_DN	GOLGA8N	0.781166
D4_DN	MCPH1-AS1	0.78075
D4_DN	OR2A42	0.780686
D4_DN	POU6F1	0.778757
D4_DN	ATP2A1	0.778574
D4_DN	BCL2	0.778312
D4_DN	DLGAP1	0.777655
D4_DN	SPI1	0.77693
D4_DN	COL6A4P2	0.776049
D4_DN	DLL1	0.774061
D4_DN	TEX26	0.773542
D4_DN	FAM66C	0.773038
D4_DN	VASH1-AS1	0.76876
D4_DN	SMIM1	0.768546
D4_DN	RN7SKP173	0.768323
D4_DN	HAS2-AS1	0.76768
D4_DN	RN7SKP80	0.767093
D4_DN	LHX5	0.764189
D4_DN	RPS17P2	0.764003
D4_DN	ZNF382	0.763605
D4_DN	ITGAL	0.761826
D4_DN	HIF3A	0.760647
D4_DN	HSP90AA5P	0.759793
D4_DN	NDST3	0.759195
D4_DN	ALG13-AS1	0.75697
D4_DN	CAMK2B	0.755656
D4_DN	PFN1P9	0.753493
D4_DN	ADCY4	0.753034
D4_DN	RPL26P19	0.752698
D4_DN	TTC28	0.749226
D4_DN	PFN1P8	0.748823
D4_DN	SLC5A4	0.74824
D4_DN	FRG1GP	0.745323
D4_DN	GOLGA8S	0.745125
D4_DN	PDE1B	0.744596
D4_DN	OR5P4P	0.74443
D4_DN	RPL21P136	0.744107
D4_DN	MAPK8IP3	0.744098
D4_DN	LMF1-AS1	0.744054
D4_DN	TMEM151B	0.743371
D4_DN	HCLS1	0.74331
D4_DN	UGDH-AS1	0.742658
D4_DN	MIR100HG	0.741687
D4_DN	UBAP1L	0.740496
D4_DN	DOCK11	0.740189
D4_DN	SYT17	0.739684
D4_DN	ZSCAN30	0.739506
D4_DN	KRBA2	0.739498
D4_DN	SUMO2P19	0.738783
D4_DN	BTF3P4	0.738395
D4_DN	LINC00862	0.738083
D4_DN	GOLGA8EP	0.738052
D4_DN	ERVW-1	0.737156
D4_DN	ANKRD53	0.735549
D4_DN	ATP2C2-AS1	0.735104
D4_DN	RSPH10B2	0.73476
D4_DN	IFRD1	0.733542
D4_DN	NF1P7	0.733216
D4_DN	NCF2	0.733017
D4_DN	RPS10P28	0.732646
D4_DN	SCRT2	0.730805
D4_DN	CTAGE3P	0.729722
D4_DN	ERVH48-1	0.729388
D4_DN	ZNF890P	0.727271
D4_DN	COL4A2	0.723924
D4_DN	LINC01226	0.723263
D4_DN	RPS27P21	0.72111
D4_DN	L3HYPDH	0.720562
D4_DN	GOLGA6L5P	0.719636
D4_DN	TUBG1P	0.719532
D4_DN	ZNF469	0.71947
D4_DN	FAM66B	0.719413
D4_DN	SH3BP5-AS1	0.71866
D4_DN	PI4KAP2	0.71843
D4_DN	FZD2	0.718377
D4_DN	EGLN3	0.718189
D4_DN	PBX1	0.716193
D4_DN	HHIPL2	0.715654
D4_DN	WDR5B	0.713081
D4_DN	SNAI1	0.712325
D4_DN	NAGS	0.711237
D4_DN	NUMBL	0.708916
D4_DN	HPN	0.707962
D4_DN	AMY1B	0.707804
D4_DN	NEUROD2	0.707531
D4_DN	MRPL23-AS1	0.706078
D4_DN	DOC2B	0.704935
D4_DN	TNFRSF25	0.7035
D4_DN	GOLGA8IP	0.702218
D4_DN	PRSS27	0.701487
D4_DN	BTF3P7	0.700632
D4_DN	C6orf163	0.700627
D4_DN	PLXNB3	0.698982
D4_DN	DNMT3B	0.697134
D4_DN	ANKRD20A2	0.697017
D4_DN	C21orf62-AS1	0.696879
D4_DN	NPM1P37	0.696648
D4_DN	ZDHHC8P1	0.696441
D4_DN	RPL26	0.694127
D4_DN	NANOS3	0.694092
D4_DN	NIPSNAP3B	0.693754
D4_DN	SNAP25-AS1	0.693349
D4_DN	CNR2	0.693207
D4_DN	TAS2R5	0.692148
D4_DN	CCNT2-AS1	0.692053
D4_DN	IGF2BP2-AS1	0.691315
D4_DN	GP6	0.69049
D4_DN	SLC26A8	0.689812
D4_DN	GGT7	0.689365
D4_DN	CYP2D7	0.688995
D4_DN	MAPK12	0.687546
D4_DN	TAF11L7	0.686991
D4_DN	ZNF420	0.686857
D4_DN	LRP1	0.68673
D4_DN	PKD1	0.686566
D4_DN	SMIM8	0.685807
D4_DN	EFCAB6	0.684176
D4_DN	GNAL	0.683809
D4_DN	MERTK	0.683329
D4_DN	ABCB6	0.683159
D4_DN	EIF4HP2	0.682901
D4_DN	CKMT2-AS1	0.681204
D4_DN	OBP2B	0.681142
D4_DN	RIMKLBP2	0.680145
D4_DN	GPRC5D-AS1	0.677642
D4_DN	PPP1R3B	0.677113
D4_DN	CDK5RAP3	0.676939
D4_DN	ZNF585A	0.675572
D4_DN	RPS28P7	0.675368
D4_DN	CYP2F1	0.675366
D4_DN	MIR22HG	0.675335
D4_DN	CFAP45	0.675321
D4_DN	CICP19	0.674529
D4_DN	ARIH2OS	0.674509
D4_DN	DNAH1	0.674056
D4_DN	YJEFN3	0.673354
D4_DN	CAPS2	0.672238
D4_DN	PLAG1	0.672043
D4_DN	KLHDC1	0.671613
D4_DN	SP5	0.671252
D4_DN	FAM78B	0.670574
D4_DN	CRYBB2	0.669964
D4_DN	SLC26A11	0.6695
D4_DN	FAM71D	0.669209
D4_DN	KTN1-AS1	0.669201
D4_DN	RPL21P40	0.668776
D4_DN	MDK	0.668422
D4_DN	ALDH8A1	0.667669
D4_DN	RPL5P30	0.667098
D4_DN	PDCL3P4	0.663443
D4_DN	CHCHD10	0.661901
D4_DN	RPLP1P6	0.661744
D4_DN	RPL21P1	0.661253
D4_DN	RPL19P16	0.661204
D4_DN	ATP9B	0.660864
D4_DN	RNF144B	0.660462
D4_DN	GPR135	0.659538
D4_DN	ANKRD20A3	0.658882
D4_DN	ZDBF2	0.658333
D4_DN	ANKRD30A	0.656157
D4_DN	TSPYL2	0.655641
D4_DN	CDK20	0.654372
D4_DN	FRG1JP	0.654349
D4_DN	RPL5P12	0.65425
D4_DN	SLC16A6P1	0.654004
D4_DN	LAMA1	0.652598
D4_DN	ADAM32	0.652548
D4_DN	JHY	0.65251
D4_DN	GAD1	0.65215
D4_DN	EXD1	0.652148
D4_DN	SNHG25	0.651897
D4_DN	EVL	0.65158
D4_DN	RPS29P3	0.651079
D4_DN	EIF4EBP3	0.649282
D4_DN	DNTT	0.648769
D4_DN	RAB34	0.648732
D4_DN	GNG3	0.648622
D4_DN	ZNF815P	0.647246
D4_DN	WNT5B	0.64718
D4_DN	PALM3	0.64629
D4_DN	DISC1	0.645575
D4_DN	TEKT4P2	0.643588
D4_DN	ADRB1	0.642887
D4_DN	KLF12	0.642813
D4_DN	TBC1D3B	0.642416
D4_DN	LNX1	0.641295
D4_DN	POLI	0.641156
D4_DN	TCAP	0.639663
D4_DN	USHBP1	0.639361
D4_DN	LINC00174	0.639015
D4_DN	PROX2	0.637358
D4_DN	C1S	0.636832
D4_DN	STAR	0.636434
D4_DN	FAM157A	0.636087
D4_DN	RDH16	0.63588
D4_DN	FCER2	0.635552
D4_DN	HHIPL1	0.635278
D4_DN	ZNF441	0.634984
D4_DN	RPL4P4	0.63492
D4_DN	PRDM6	0.634025
D4_DN	DCDC2B	0.633392
D4_DN	TEX22	0.632537
D4_DN	C17orf113	0.632312
D4_DN	THAP9-AS1	0.631743
D4_DN	RPS3AP30	0.630843
D4_DN	RPS3AP33	0.630728
D4_DN	SLC25A36	0.630643
D4_DN	MTND4P14	0.629967
D4_DN	LINC01006	0.629652
D4_DN	CSAD	0.628623
D4_DN	DNAJC9-AS1	0.627721
D4_DN	COL6A4P1	0.626508
D4_DN	ZNF197-AS1	0.626415
D4_DN	TPD52L1	0.625871
D4_DN	MIR3936	0.625781
D4_DN	RAB20	0.625425
D4_DN	RPS20P14	0.624711
D4_DN	GPR155	0.624251
D4_DN	RAB24	0.623557
D4_DN	WASH5P	0.622657
D4_DN	DBP	0.622638
D4_DN	HEIH	0.622407
D4_DN	NBPF13P	0.622161
D4_DN	THORLNC	0.62184
D4_DN	IRF2BPL	0.62103
D4_DN	PRLR	0.620339
D4_DN	WBP2NL	0.61999
D4_DN	NAP1L4P1	0.619768
D4_DN	EPHB3	0.61946
D4_DN	GVQW3	0.619426
D4_DN	FAM41C	0.619404
D4_DN	TMPRSS3	0.619138
D4_DN	U2AF1L4	0.619067
D4_DN	MIR3936HG	0.618732
D4_DN	ZNF501	0.618248
D4_DN	SLC38A6	0.617869
D4_DN	YPEL3	0.617806
D4_DN	RAB40AL	0.617383
D4_DN	GNRH1	0.617159
D4_DN	TMEM266	0.617035
D4_DN	RPL29P11	0.616216
D4_DN	IL11RA	0.615994
D4_DN	PPM1M	0.615875
D4_DN	WDFY2	0.615708
D4_DN	LRRC43	0.615552
D4_DN	LINC00663	0.615513
D4_DN	ZNF473	0.614412
D4_DN	NTSR1	0.613506
D4_DN	LAMTOR5-AS1	0.613389
D4_DN	ZNF117	0.613181
D4_DN	SCML2	0.61307
D4_DN	DOCK6	0.612917
D4_DN	MTND4P24	0.612433
D4_DN	PER2	0.6123
D4_DN	ZNF233	0.612147
D4_DN	LINC01280	0.612084
D4_DN	ELN	0.61196
D4_DN	KIF9-AS1	0.611689
D4_DN	EFCAB13	0.611018
D4_DN	TXNP6	0.611
D4_DN	FAM161B	0.610937
D4_DN	ARAP3	0.610717
D4_DN	PFN1P2	0.61066
D4_DN	ZNF674	0.610504
D4_DN	SPDYA	0.610307
D4_DN	PRRT1	0.610128
D4_DN	SPATC1L	0.609672
D4_DN	TMEM240	0.60938
D4_DN	ZNF862	0.609128
D4_DN	RPL32	0.608647
D4_DN	ASB3	0.608387
D4_DN	CICP18	0.608109
D4_DN	PSMD6-AS2	0.607406
D4_DN	ZNF808	0.607045
D4_DN	RIT1	0.607006
D4_DN	CLN3	0.606796
D4_DN	C12orf45	0.606533
D4_DN	FRG1DP	0.606456
D4_DN	NLGN3	0.606016
D4_DN	ZFP3	0.605767
D4_DN	THBS3	0.605495
D4_DN	NTAN1P2	0.60355
D4_DN	CALML6	0.603267
D4_DN	TCEA3	0.603233
D4_DN	ETS2	0.60276
D4_DN	ODF3B	0.602448
D4_DN	RPL38	0.600672
D4_DN	USP49	0.600415
D4_DN	SEPT1	0.599514
D4_DN	EMCN	0.597367
D4_DN	PKD1P6	0.597272
D4_DN	ZNF579	0.596536
D4_DN	PRH2	0.595136
D4_DN	CHN2	0.594843
D4_DN	GMDS-DT	0.594542
D4_DN	SEC63P1	0.593609
D4_DN	RPL21P39	0.593091
D4_DN	MINCR	0.591271
D4_DN	KIF27	0.591249
D4_DN	FBXO2	0.590403
D4_DN	IFT43	0.590264
D4_DN	L3MBTL3	0.590202
D4_DN	SURF2	0.589814
D4_DN	RPL32P3	0.589742
D4_DN	HGS	0.589656
D4_DN	JMY	0.589358
D4_DN	KIFC3	0.589258
D4_DN	TMEM81	0.588184
D4_DN	SPIRE2	0.587932
D4_DN	SDHAP3	0.587261
D4_DN	ZNF311	0.587031
D4_DN	ZNF44	0.586333
D4_DN	SPNS1	0.586152
D4_DN	OSER1	0.5859
D4_DN	PLEKHG5	0.585279
D5_DN	LINC01554	4.00346
D5_DN	CHMP4BP1	3.77093
D5_DN	GDF7	3.40639
D5_DN	PKP4-AS1	3.06791
D5_DN	AGGF1P2	2.92275
D5_DN	GPR45	2.86424
D5_DN	CYP27C1	2.81429
D5_DN	PTGER4P2-CDK2AP2P2	2.31023
D5_DN	DDX11L16	2.26737
D5_DN	GRHL3	2.18468
D5_DN	PGLYRP3	2.17494
D5_DN	CHRM2	2.13801
D5_DN	EDN1	2.09962
D5_DN	THBS1	2.07122
D5_DN	CCDC158	2.07095
D5_DN	FAM172BP	2.06906
D5_DN	MCAM	2.06297
D5_DN	LGALS9B	2.00115
D5_DN	PRDM13	1.98182
D5_DN	C3P1	1.98132
D5_DN	MROH2A	1.95945
D5_DN	LGALS9C	1.95022
D5_DN	CAGE1	1.93519
D5_DN	MMP20	1.9298
D5_DN	FAM111B	1.89691
D5_DN	SUSD5	1.84751
D5_DN	E2F8	1.83617
D5_DN	DDX11L5	1.80535
D5_DN	GNG13	1.78333
D5_DN	PID1	1.77114
D5_DN	MYBL2	1.76497
D5_DN	SPINK4	1.7563
D5_DN	C2CD4A	1.73189
D5_DN	MCF2	1.7214
D5_DN	MUC12	1.71434
D5_DN	AKAP5	1.7075
D5_DN	LINC01168	1.70632
D5_DN	C1orf147	1.70063
D5_DN	TSHR	1.70037
D5_DN	HDAC2-AS2	1.69396
D5_DN	PLA2G12B	1.68472
D5_DN	SCEL	1.6803
D5_DN	TK1	1.6755
D5_DN	FAM131B	1.67448
D5_DN	ADAMTS18	1.66783
D5_DN	CCL28	1.66773
D5_DN	GINS4	1.66674
D5_DN	CCNE2	1.66361
D5_DN	COL21A1	1.66169
D5_DN	MYH15	1.65951
D5_DN	ACE2	1.65539
D5_DN	LINC02577	1.64737
D5_DN	CLSPN	1.63758
D5_DN	LINC01204	1.62588
D5_DN	C4BPB	1.62537
D5_DN	UGT2B27P	1.61928
D5_DN	SFTPA2	1.61346
D5_DN	HHLA2	1.60422
D5_DN	LINC01224	1.60047
D5_DN	LINC01132	1.59532
D5_DN	TNFAIP8L2	1.59068
D5_DN	FAM83C	1.58764
D5_DN	LINC02251	1.58669
D5_DN	LINC01962	1.58224
D5_DN	SLC17A4	1.55877
D5_DN	NBEAP1	1.55031
D5_DN	RRM2	1.54912
D5_DN	E2F2	1.53965
D5_DN	EXO1	1.53542
D5_DN	GLIPR1	1.53404
D5_DN	ATP8B4	1.53096
D5_DN	PHLDB2	1.52645
D5_DN	MGC32805	1.51621
D5_DN	ITGAM	1.5161
D5_DN	UGT2B15	1.5114
D5_DN	ABCG8	1.50864
D5_DN	CENPI	1.50783
D5_DN	TMEM217	1.50739
D5_DN	ASF1B	1.50442
D5_DN	KIF4A	1.50162
D5_DN	C16orf54	1.49521
D5_DN	ESCO2	1.48931
D5_DN	CNGB3	1.48697
D5_DN	LRRC15	1.48508
D5_DN	DOCK8	1.47304
D5_DN	PPP1R42	1.46714
D5_DN	CEP55	1.46282
D5_DN	MMP24	1.46248
D5_DN	CACNB4	1.46228
D5_DN	GTSE1	1.45833
D5_DN	CYR61	1.45765
D5_DN	CIP2A	1.45657
D5_DN	RIBC2	1.45216
D5_DN	SAMD3	1.45165
D5_DN	GALNT5	1.45135
D5_DN	HELLS	1.44395
D5_DN	SHCBP1	1.4438
D5_DN	ALDOB	1.44366
D5_DN	MCM10	1.44142
D5_DN	NINJ2	1.44014
D5_DN	LINC01555	1.43935
D5_DN	APOBEC3A	1.43853
D5_DN	DDIAS	1.43751
D5_DN	ERCC6L	1.43646
D5_DN	ALOX15B	1.43326
D5_DN	TP73	1.43213
D5_DN	SYN3	1.42958
D5_DN	KCNB2	1.42901
D5_DN	MUC13	1.42459
D5_DN	TPX2	1.41236
D5_DN	SKA3	1.41213
D5_DN	RAD9B	1.39753
D5_DN	CHST4	1.39448
D5_DN	CDCA5	1.38958
D5_DN	XRCC2	1.38935
D5_DN	CARD16	1.38716
D5_DN	ARHGDIB	1.38666
D5_DN	KIF18B	1.37894
D5_DN	LINC01348	1.3729
D5_DN	STAB1	1.37193
D5_DN	TICRR	1.3698
D5_DN	SLC51B	1.36856
D5_DN	OR7E108P	1.36547
D5_DN	ANLN	1.36138
D5_DN	CDKN3	1.35978
D5_DN	FAM83D	1.35793
D5_DN	LMO3	1.35599
D5_DN	APOBEC3B	1.35448
D5_DN	BRCA2	1.35183
D5_DN	HMMR	1.35056
D5_DN	NR5A2	1.34785
D5_DN	HCAR1	1.3468
D5_DN	NXPE1	1.34583
D5_DN	LINC02474	1.34472
D5_DN	SGO1	1.34296
D5_DN	ATAD2	1.34017
D5_DN	RDM1	1.33683
D5_DN	NCAPH	1.33327
D5_DN	NCAPG	1.33275
D5_DN	PCLAF	1.33145
D5_DN	KCNC2	1.32371
D5_DN	CDK1	1.3212
D5_DN	SH2D7	1.31947
D5_DN	NOX1	1.31813
D5_DN	ERICH5	1.31801
D5_DN	LEF1-AS1	1.3136
D5_DN	NMUR1	1.31074
D5_DN	MRTFA-AS1	1.30606
D5_DN	FLG	1.29898
D5_DN	ARRDC3-AS1	1.29876
D5_DN	LINC02029	1.29631
D5_DN	CENPW	1.29339
D5_DN	GINS1	1.29319
D5_DN	CDCA3	1.29171
D5_DN	ZWINT	1.28796
D5_DN	POLQ	1.28508
D5_DN	RAD51AP1	1.28195
D5_DN	MBOAT4	1.28081
D5_DN	MGAT3	1.2799
D5_DN	KL	1.27637
D5_DN	CENPM	1.27528
D5_DN	DTL	1.27391
D5_DN	ZNF695	1.27337
D5_DN	SH2D1B	1.27153
D5_DN	DSG4	1.26931
D5_DN	P2RX2	1.26904
D5_DN	CTSV	1.26464
D5_DN	GGT2	1.2643
D5_DN	FANCB	1.26379
D5_DN	PPP1R12A-AS1	1.2632
D5_DN	IQGAP3	1.2623
D5_DN	NCKAP5	1.26227
D5_DN	ONECUT1	1.2604
D5_DN	SPAG5	1.26036
D5_DN	MTFR2	1.26004
D5_DN	PLK1	1.25581
D5_DN	ATP10B	1.25514
D5_DN	TRAV41	1.25344
D5_DN	C17orf53	1.25243
D5_DN	NEIL3	1.25109
D5_DN	GINS2	1.24909
D5_DN	LINC02223	1.24899
D5_DN	CCDC150	1.24805
D5_DN	S100A2	1.2474
D5_DN	GABRP	1.24491
D5_DN	HIST1H2AJ	1.24366
D5_DN	TMPO-AS1	1.24356
D5_DN	CARD6	1.24202
D5_DN	TACC3	1.24185
D5_DN	BIRC5	1.24175
D5_DN	TOP2A	1.24169
D5_DN	C9orf66	1.23945
D5_DN	AADACL2-AS1	1.23935
D5_DN	CENPE	1.23624
D5_DN	DEPDC1-AS1	1.23543
D5_DN	UGT2B11	1.23447
D5_DN	TCF19	1.2308
D5_DN	SMIM32	1.23015
D5_DN	NCAPG2	1.23007
D5_DN	MS4A8	1.22922
D5_DN	MGAT3-AS1	1.22759
D5_DN	MANCR	1.22758
D5_DN	LINC00518	1.22611
D5_DN	KIF23	1.22434
D5_DN	TPM1-AS	1.22066
D5_DN	FSTL1	1.21967
D5_DN	NEK2	1.21889
D5_DN	LINC02582	1.21776
D5_DN	SPC25	1.2175
D5_DN	DLGAP5	1.2173
D5_DN	MOGAT2	1.21684
D5_DN	ZEB2	1.21595
D5_DN	SPC24	1.21576
D5_DN	CLCN1	1.21393
D5_DN	CENPK	1.21298
D5_DN	RRM2P3	1.21179
D5_DN	OIP5	1.21173
D5_DN	MELK	1.21164
D5_DN	DHFR	1.21035
D5_DN	UHRF1	1.20867
D5_DN	KLHL4	1.20846
D5_DN	BRCA1	1.20796
D5_DN	UST	1.20792
D5_DN	MYBL1	1.20636
D5_DN	LRRC4	1.20478
D5_DN	E2F1	1.2025
D5_DN	TTK	1.20023
D5_DN	HMGA1P4	1.19976
D5_DN	MTBP	1.1964
D5_DN	CDC20	1.19463
D5_DN	STIL	1.19234
D5_DN	TMC8	1.19063
D5_DN	KCNV1	1.18891
D5_DN	HJURP	1.1855
D5_DN	LINC02263	1.18484
D5_DN	KRTAP3-3	1.18477
D5_DN	HEXA-AS1	1.18295
D5_DN	PTOV1-AS1	1.1799
D5_DN	LINC02026	1.17988
D5_DN	PEG10	1.1795
D5_DN	HSPB3	1.17835
D5_DN	BLM	1.17773
D5_DN	EGOT	1.17745
D5_DN	LINC00327	1.17703
D5_DN	RNVU1-6	1.17554
D5_DN	ISPD	1.17484
D5_DN	TRPM6	1.17444
D5_DN	CDC25C	1.17251
D5_DN	TMEM252	1.17225
D5_DN	SNAP23P1	1.17187
D5_DN	UNC79	1.17151
D5_DN	PTPN22	1.17069
D5_DN	CSTF3-DT	1.17062
D5_DN	CDC20P1	1.17015
D5_DN	CLVS1	1.16947
D5_DN	ANKRD2	1.16896
D5_DN	VTCN1	1.16879
D5_DN	LINC01510	1.16777
D5_DN	DLX5	1.16767
D5_DN	H2AFB2	1.16581
D5_DN	LINC02321	1.16441
D5_DN	CLVS2	1.16386
D5_DN	BARD1	1.16335
D5_DN	CDC45	1.15944
D5_DN	CDT1	1.15831
D5_DN	TM4SF18	1.15624
D5_DN	CACNG4	1.15607
D5_DN	CHRNA9	1.15591
D5_DN	CERNA2	1.15287
D5_DN	LINC01836	1.15266
D5_DN	GLDC	1.14982
D5_DN	ITGA9	1.14955
D5_DN	RMI2	1.14883
D5_DN	MCM4	1.14762
D5_DN	PF4V1	1.14725
D5_DN	AURKB	1.14531
D5_DN	RFC3	1.14504
D5_DN	SRPX2	1.14435
D5_DN	OR2S1P	1.14432
D5_DN	KRT128P	1.14385
D5_DN	VGLL1	1.13996
D5_DN	SLC26A9	1.13794
D5_DN	URAD	1.13718
D5_DN	CHST5	1.13602
D5_DN	OR10H1	1.13589
D5_DN	GPR19	1.13589
D5_DN	CFTR	1.13544
D5_DN	UGT2B10	1.1341
D5_DN	SIGLEC10	1.13371
D5_DN	ADAMTS9	1.13283
D5_DN	RNASE7	1.13249
D5_DN	RTKN2	1.13009
[truncated: 1,842 more rows]
