# Supplementary material for: Drug repurposing screening and mechanism analysis based on human colorectal cancer organoids
Source: Protein Cell. 2023 Jun 22;15(4):285–304. doi: 10.1093/procel/pwad038 (PMC10984622; doi:10.1093/procel/pwad038)
Supplement: pwad038_suppl_Supplementary_Table_S4 [file pwad038_suppl_supplementary_table_s4.xlsx]

## Sheet: Readme
Sheet list	Description
P2_5Fluorouracil	Up- and down-regulated genes of patient 2 derived-organoids (in vitro) and paired PDOX (in vivo) treated with 5Fluorouracil
P2_Bortezomib	Up- and down-regulated genes of patient 2 derived-organoids (in vitro) and paired PDOX (in vivo) treated with Bortezomib
P2_Fedratinib	Up- and down-regulated genes of patient 2 derived-organoids (in vitro) and paired PDOX (in vivo) treated with Fedratinib
P2_Tamoxifen	Up- and down-regulated genes of patient 2 derived-organoids (in vitro) and paired PDOX (in vivo) treated with Tamoxifen
P3_Mocetinostat	Up- and down-regulated genes of patient 3 derived-organoids (in vitro) and paired PDOX (in vivo) treated with Mocetinostat
P3_Romidepsin	Up- and down-regulated genes of patient 3 derived-organoids (in vitro) and paired PDOX (in vivo) treated with Romidepsin
P3_Selinexor	Up- and down-regulated genes of patient 3 derived-organoids (in vitro) and paired PDOX (in vivo) treated with Selinexor
P3_Trametinib	Up- and down-regulated genes of patient 3 derived-organoids (in vitro) and paired PDOX (in vivo) treated with Trametinib

## Sheet: P2_5Fluorouracil
Vitro_UP	Vivo_UP	Vitro_DN	Vivo_DN
CA9	CHORDC1	TUBB	HNRNPA1
PPFIA4	AP000648.3	ASAH1	AP1M2
PCK1	HSPH1	YY1	EEF1A1
CDHR1	HIST1H2BD	TCHP	CSNK2A2
MIR210HG	HIST1H2BG	CCT3	ACP1
PPP1R3G	AC133540.1	PISD	COPA
OLMALINC	HIST1H2BH	PRPF6	TXNL4A
NALT1	DNAH11	CHCHD7	MRPL10
CLDN2	HSPD1P4	HDAC1	DCTN1
B3GALT2	DNAJB4	GCLC	STAMBP
PCAT6	SPRY4	IWS1	TRPC4AP
LNP1	HSP90AA2P	HPS1	RPS13
APCDD1	AL354702.1	NUP214	COA1
SUSD3	HSPA1B	WIPI2	ZDHHC9
AC087491.1	KBTBD8	MLX	ZC3H7B
MRPL23-AS1	AC068946.1	NLK	CEP89
NDRG1	AC069528.2	EXOSC10	DCTD
MMP11	AC006538.1	SMU1	OXA1L
HBQ1	HSPA1A	C11orf49	RAB4A
RGR	HIST1H4H	PAIP1	TRIM44
GUCY2EP	IFI44L	SET	RPL15
CLYBL	DNAJA4	LAMTOR1	HIF1A
SMOC2	HIST1H2AC	ALYREF	GSTK1
HSD17B8	WT1-AS	ERCC6L	RPS19
OPRD1	SUMO2P1	PHF2	PARN
INSM1	CRIP2	ITGB1BP1	STRIP1
STRCP1	RPS23P8	FAM53B	RPS14
CR769775.4	AC083843.3	GMPR2	APP
AL035458.2	AC013268.3	CRK	CAPN2
FZD10-DT	SNORD14E	ARFIP2	NUDT19
PRKN	DNAJA1	AKIRIN1	SAMD4B
AC131009.2	AC027309.2	FAM45A	EIF2B1
FBLN2	ADM5	ITFG2	PLAA
KLF15	AC140479.2	SPOP	RETSAT
ADAM11	AP003469.4	NARF	PEX5
PRDM16	BHLHB9	PNPO	PSMB4
AC091812.1	DCAF4L1	ABHD12	RPS8
AANAT	NAALAD2	RPN1	GSTO1
SATB2-AS1	PLA2G4A	ATP1B3	ADI1
KIF19	NHEJ1	METTL14	OTUD5
AC106772.1	AL049844.2	BEX3	RPL27A
ARHGAP22	AOC2	PPP3R1	CDK4
AC055717.2	RBM8B	PSMB3	SAP130
AIFM3	N6AMT1	PPP5C	CHMP4B
AC004877.2	ABBA01000935.2	C6orf62	RPS7
AL136418.1	PRR29	NAE1	GRHPR
GABRA2	QRICH2	MTX1	UBE2J1
ZNF710-AS1	AC009087.1	MAPK3	CRCP
ANO7	LINC01068	TMEM87A	LAMP2
PRDM12	FAM78A	PRKAG2	TPT1
FGF3	HNRNPA3P3	CRCP	CRTAP
EPHA8	TAF1A	DCUN1D1	FBXO7
ADA	AREG	SLC23A2	STX4
LINC01219	PFN1P1	DNAJB6	MAPKAPK5
ZC3H6	RPSAP15	MANBAL	FBXO34
MAFTRR	RPL7P32	NR1H3	CHRAC1
LINC01252	HSP90AB3P	ACAA2	COX4I1
LINC02568	HSPA4L	PAIP2	GNB1
ACRBP	RPL21P39	SH2D4A	RPL4
OLFM2	AL109618.1	CHMP4B	AFDN
AC079466.1	TAPT1-AS1	MARCH5	COG5
PDIA2	RPS27AP16	ASB8	HEXB
RGMB-AS1	AL663070.1	MDH1	RPS11
AC026471.4	AC107075.1	ZNF263	KCNK5
SNORA12	MIR222HG	TRIM24	PDCD6IP
ALDOC	TNFRSF10A-AS1	SPSB1	ERLIN2
AC009061.1	KDELC1	WBP11	ZADH2
PRAM1	STAB2	PPID	RNF220
C1QTNF4	RF00003	FOXO3	PRKACA
LINC00957	SEMA3A	TIMM10B	SMAD3
AL109615.3	AC026979.4	ZNF326	SUMF1
ZMIZ1-AS1	CDIP1	SYNJ2BP	COQ4
GEMIN7-AS1	SERPINI1	SPEN	SMARCC2
PAQR6	KRT17	TERF2IP	TOM1L1
FABP1	ATP1B3-AS1	PRKAA1	TSPAN3
PTPRN2	YWHAZP3	MRPS10	RPL10A
SLC9A3-AS1	AC007228.1	POP4	ASXL1
AC016831.5	AC097523.1	XRCC5	POLR3C
NEUROG2	FKBP4	KLHL7	DALRD3
AQP5	GPR180	YTHDC1	RPS16
LINC00173	HNRNPA1P35	KCTD10	ADIPOR1
HSD11B1L	TGFB3	INTS4	SNAP29
DHRS2	TMEM81	DLG3	SF1
MIR210	OVCH1-AS1	TMEM41A	KCTD2
AL354694.1	AL031775.1	PURB	CEP57
CCDC188	HSPD1P1	MICU2	ANKRD11
AL136162.1	HIST2H4A	MRPL13	CEP192
DCST2	AC018629.1	IFNAR1	SYMPK
SCART1	EIF4A1P10	CDC7	NOSIP
LOXL1	AL354714.2	FLOT1	DGUOK
AC112907.2	HIST1H2AG	NSD2	SPG21
LINC00299	BCYRN1	PHRF1	RPS15
C19orf73	RPS2P55	CEP57	SZRD1
AC005034.5	EREG	SH3RF2	EEF1B2
SNORD20	AC073073.2	SSH2	PABPC1
AC140479.7	CTD-2201I18.1	BRAP	PXMP4
AC013268.4	FUT1	TPGS2	RBBP7
SNORA66	CD24P4	SETD3	RPL12
AL137145.1	JMJD6	USP33	RPLP1
AC073111.1	HAUS6P3	ASB6	NTPCR
DRD4	RPL41P2	SMC3	IP6K1
AC026336.4	RFTN2	AMZ2	BCOR
TMEM143	SLC39A10	HEATR5B	MED29
ARHGDIG	HIST2H4B	CREB1	COX19
FUT11	RGPD1	NUP107	RARS2
AC010913.1	EEF1A1P9	ATP6AP2	GATA6
SLC9A3	DYNC1I2P1	PPP2R5A	RREB1
TOB1-AS1	AC138028.6	KLHDC3	DNAJC5
PCK2	AC067930.5	PRPS2	MED24
STARD4-AS1	MYBL1	CTDSPL2	CHMP4C
SYNE4	DNAJB1	GABPB1	PPIF
STPG3	PABPC3	RPRD2	RPLP2
AL353747.3	PLGLB1	CDCA4	SPG11
HIST1H2BF	EYA3	PRPF40A	MTMR1
ATOH7	AC063976.2	UBE2L3	ADH5
AC106772.2	AL031719.2	PPWD1	MBOAT7
SNORD100	AC000123.2	ATP6V0E1	GALNT11
AL391987.6	POTEKP	GRK6	METTL9
AC022144.1	PPIAP11	BACE2	ATXN10
AC008132.1	KCNJ14	CDKN2C	PI4KB
MAPT	PPM1K	SPRED2	DDB1
AP000547.3	YJEFN3	AC103702.2	AKT2
PCSK9	LHFPL3	GTF2F1	DDOST
LGALS9B	MIR1244-3	SDF2	MAPKAP1
TIPARP-AS1	ZNF586	RELA	BACH1
AL139246.5	AC091825.1	MRPS7	IGF2R
ASIC1	CEP19	PGS1	EIF2A
PIR	QRFP	ZC3HC1	PICK1
AC073073.1	DISP1	TSPAN13	DLST
KCNJ2-AS1	ZGLP1	MICU1	PSMD13
HIST3H2A	ACR	FBXO42	PRPF31
UNC93A	AC022968.1	COPS5	MYO18A
INSIG1	OAS2	NANS	OCIAD2
ZNF436-AS1	HNRNPA3P6	MACO1	OPA1
AP000785.2	RGPD2	GPS1	NCSTN
MAPK15	EEF1A1P19	EIF4A3	NAE1
MAMDC4	AP003068.4	KIF16B	CNBP
OR2I1P	AC079250.1	NUDC	TBCD
MFSD3	BAG3	PSMD4	BAX
FCAMR	COL1A2	PLEKHA3	ITM2B
STRA6	HNRNPCP1	CFAP20	PI4KA
ST8SIA6	RPS10P3	SPINT1	HIBADH
Z84485.1	RPS26P8	CNPPD1	MRPL37
IDH1-AS1	EEF1A1P25	ATN1	PTTG1IP
AP001469.2	INHBA	STAM	DIP2A
AP003119.1	LHFPL3-AS2	PGGT1B	ACOX1
CGREF1	AC012065.5	STRAP	TMEM87A
DCST1-AS1	AC103591.4	CLEC16A	LITAF
AC058791.1	AC007969.1	RFFL	CC2D1B
LINC01168	AC011979.1	MTG2	RACK1
RAB26	SLC23A3	ATG3	PEX1
PLCB2	HSP90AA1	MTHFSD	ALDH18A1
LMF1	RPS13P2	EMSY	GANAB
ABCA3	TMSB4XP4	CEP89	TMEM259
TRIM74	HOMER1	USP8	CGREF1
CCER2	TSNAXIP1	DROSHA	CTDSPL2
AC135279.1	RPS3AP38	MESD	SNRNP200
MRPS18AP1	AC090114.1	KIF22	PIGT
STPG3-AS1	EGR1	AKTIP	RNF169
PIF1	AC107952.2	CLINT1	NIPAL2
CYP2W1	SERBP1P1	MVP	NPC2
AC069222.1	AL390066.1	SLC37A1	SUN1
SNORA33	SERBP1P6	AKIP1	CTBP1
AL132765.2	CKS2	TRIB3	ZSWIM5
DBH-AS1	TNS4	POLDIP2	H2AFY
MSMO1	AC073335.1	PPFIA1	CDIPT
AC010463.3	AL391058.1	NIPBL	BEX3
AC007614.1	TNNT2	SMURF2	EXOSC10
ASPDH	AC007823.1	BFAR	GIT1
AC024558.1	MT1H	ACBD6	PSMB8
AP004609.3	AC080013.1	SUPT20H	PODXL
PAX7	RGS17	SYT7	RNF38
PNPLA3	UQCRBP1	LPCAT2	FAM177A1
CCDC180	RPL24P4	ERLIN2	VSNL1
LINC01126	COL3A1	CDCA8	GATD3A
RPL3	RPL29P11	VOPP1	NEK6
C1RL	ATP5MC1P4	TIPRL	RPL28
AQP12A	RPL7P1	XPO7	WBP2
CAMKK1	EGR2	GPN1	NRDE2
AL137145.2	HSP90AB2P	ATP6V1A	UVRAG
AC104794.3	NEMP1	TMEM38B	ZNF746
BTN1A1	KLK7	ELF2	PRR5
MBNL1-AS1	LRRC6	TOB2	MGMT
ICAM5	AL627402.1	RAD1	FERMT1
LINC00513	AL034370.1	PRPF38A	TMED4
TMEM74B	FBN1	ZNF680	SCARB2
KCNJ10	PPID	PPP2CA	HEBP1
AC106038.1	AC068134.3	KLHL8	IFT57
CLDN15	PEG10	U2AF2	SRPK2
TOLLIP-AS1	SNRPEP4	CBX5	PHF2
GLDN	SLX1A-SULT1A3	KDM4A	CAMSAP3
GAS6	LOX	GRB2	ETFB
TMEM59L	SLX1B-SULT1A4	PHF6	USP19
ALDH1L2	PMAIP1	SPATS2	VAMP3
AC091181.1	ZBED8	YRDC	FBXW8
AC006042.3	AC018475.1	GRHL2	RAPGEFL1
HIST1H2APS4	RBM14	ZNF431	BAHD1
STAC3	RBMXP2	NUP62	PRKCD
SNORA73B	EXTL2	BMP4	MARCKSL1
TRIM73	DHRS2	RNF4	UBE4A
AC008608.2	MIR3189	SRP54	FAM122B
FBXL22	AC011468.1	STX12	CAPNS1
AL162274.3	PLCG2	VAMP7	COPG2
AQP2	ZNF137P	BAG3	RPS28
TH	TUBAP2	AK3	RPL9P9
AP001059.2	EIF2S2P4	DCAF5	EIF3D
HIST1H3H	KCND1	C11orf24	CERS5
STAB1	ADGRG6	SLC6A9	PRCP
AC084824.5	AC022762.2	SAMM50	NDUFB11
AC002553.1	GLS	FOXRED2	XAB2
AC025181.2	RPL7AP66	NMT1	IL13RA1
B3GALT1	UBE2D3P1	HS1BP3	WASHC2A
MACROD1	FLRT1	SF3B4	PGAP2
GOLGA6L22	KHDC4	MPDU1	MCRS1
AL158837.1	POTEF	TIFA	STK24
AC136475.3	EGR3	SZT2	RFXANK
UMODL1	ASPN	GLS	FBXO21
SLCO1B3	AL592114.1	BAP1	WASHC2C
SLCO5A1	AC004069.1	PSMD5	SETDB1
ABCA2	RPL7P23	GNAQ	TEX264
AC087741.1	FAM198B	ATL2	HEBP2
AL132656.4	SNORD99	MAL2	SCAF1
AL390719.2	AC009779.2	LYN	FBRSL1
HSD17B13	CARD9	DHDDS	CPSF1
MSS51	MLKL	LIMK2	GPS1
AC010168.2	NOC3L	TDG	SPIDR
AC132872.1	RPL17P50	REPS1	RPL8
TPTE2P5	RPS7P11	SMAP2	SNTB1
AL031432.3	TNFRSF11B	TAOK3	NEDD4L
CAPN12	LSAMP	UBLCP1	EHMT1
AL513477.2	JAM2	ASNSD1	STX3
AP001469.3	COL1A1	RRAS2	RALY
LGALS9C	LEAP2	XPO1	RAB5A
AL691403.2	EEF1A1P13	BMI1	CCNY
AC083809.1	TBC1D32	DNAL1	PRKCZ
IGF2	AP001324.1	ANAPC13	SCAMP2
CCDC146	VDAC1P6	UBE2I	SQSTM1
LYRM9	RPSAP54	METTL17	TGOLN2
LINC01315	EIF4A2	TINF2	RALBP1
DDN	PROX2	PTPN12	TACC2
C19orf57	SMIM3	INTS6	LARP7
ALG1L12P	ACTBP2	CALM1	NRAS
CCDC121	AC016734.1	IFT52	MAZ
AC114811.2	AP000936.3	CENPB	MRPL43
FAM166B	PFN1P3	STAU1	RBMX
AP001029.2	AC000123.1	TCOF1	DUS1L
MDM4	RPL13AP20	ACOT7	HDAC3
AL139289.2	BGN	HARS2	KLHDC4
RGS11	H3F3BP1	MAML1	ZNF768
PLK5	AL117339.5	EPDR1	VSIG10
AC107884.1	EEF1A1P7	ELMO2	SLC35D2
FOS	TPI1P1	WHAMM	AGAP3
KLF7	DUSP19	TOM1	GGA1
LDHD	AC016831.1	IKBKG	DIAPH2
LINC01431	MTCO2P12	CTBP1-DT	SIMC1
NDUFV2	TFAP2E	ERCC3	DSG2
FCGBP	CUZD1	DENR	ARF3
ZNF775	XAF1	CTPS1	ACBD6
AL359232.1	TUBD1	TMEM209	MTMR4
PARD3-AS1	THBS4	POLB	VPS26B
ZFP2	AC145098.2	DLGAP5	MTHFR
RNA5SP18	AL132780.5	PKP4	CTSA
UPK3A	HIST1H2BE	HTATSF1	ADCY6
COX5BP6	GDF15	SNX9	SPPL3
AC006077.2	FBN2	HIPK1	ARHGAP18
AC005551.1	SNORA65	HMOX2	TAB2
DDIT4	NETO2	POP7	UBL4A
AC091982.3	RPL14P1	NCAPH	LRRC42
SLC27A1	CARNMT1	SETD2	SGF29
MUC5B	TCAP	GMPPB	C1orf35
RSAD1	RIMBP3	PDPR	JOSD1
PDK1	AL136115.2	CDK2AP1	HS1BP3
LRRC4B	TSACC	TMEM176B	PGRMC1
RHBDL1	SOS1-IT1	SLC43A2	ELK1
AC069234.5	YWHAZP2	SIN3A	VGLL4
PODNL1	AC122129.1	ERAL1	TMEM62
RF00072	SRSF7	CCNYL1	TRMT2B
DNHD1	EIF4A1P2	CPPED1	G6PC3
RCOR2	KCNIP2	TRIM44	CTSS
MCCC1-AS1	AL513165.1	TMEM19	EIF3L
LINC-PINT	RPS2P46	ACTL6A	FAM189B
LTBP4	RAD52	CRB3	YY1AP1
AQP12B	POTEJ	C9orf85	SCRIB
AC068896.1	CDC42P6	SEC61A1	C11orf1
HNRNPA1P27	POTEE	MTERF4	C16orf58
GRK1	VIM	WDR20	CD164
WNT10B	TSPOAP1-AS1	YTHDF3	TADA2B
DET1	AHSA1	EIF4G2	B4GALT4
MISP3	FGFBP1	NMNAT1	ATXN7L1
C1orf229	FGF17	IPO9	CLSTN1
NT5M	RPL10P16	GOLGA5	KIAA1191
PTPRS	DYNLL1	ASNA1	IRF2BP1
PRSS56	EIF3LP2	RILPL2	WLS
TKFC	AL138689.2	NIPAL3	TRIM29
PTP4A3	SPRED1	DCTN4	GSTZ1
AL031848.1	TBCK	GPATCH2	PSD3
AC009812.1	CACYBP	ORC3	GDE1
CCDC114	RGS9BP	AUP1	DCAF11
DUSP9	CXCL3	RIC8A	COMMD4
EXTL3-AS1	AC087343.1	PTK2B	EP400
MYH7B	EEF1A1P16	ACAA1	ANKRA2
RXFP4	ZNF585A	POGK	ATP13A1
LENG9	TRPS1	UTP14A	RNF128
HIST1H4C	AC092140.2	ZNF317	USF2
AC022400.7	INTS13	MOV10	THAP12
HPDL	F3	PRDX2	ZNF689
AC079174.2	AC005822.1	SEPT7	TTC38
HES7	MTCO3P12	RAB11A	IQCE
C10orf95	HNRNPA3P1	APPL2	CIPC
AL035530.2	TRMT1L	RNF216P1	SPINT2
AL590723.1	LMAN2L	PPP2R2A	MAP4K3
AC026368.1	PNRC2P1	LACC1	PPP1R14B
AC105429.1	STC2	PIGX	C12orf43
SLC39A5	TRMT13	MED13	ASPH
AC010733.1	LINC00622	GPRC5C	RTN3
IL3RA	HIST1H4E	MED18	KRTCAP3
AL136099.1	AC084117.1	DEGS1	CDK2AP1
AL513477.1	ZFHX2	SH3PXD2A	WWOX
AL691482.3	LSMEM1	CTBP2	PATL1
BHLHA15	HSPB1P1	CDC45	GMDS
ADAMTS13	AC098591.2	TSNAX	LUC7L2
AC018529.2	CBLN1	GTF3C5	SCCPDH
SNORA13	RPF2	ABCC5	SH3RF2
SLC9B1	Z98884.2	SAV1	HDGF
LARGE2	TWIST1	SLC35A2	CDC42BPB
HIST1H3E	CCDC117	CSTF1	KHNYN
AL442663.4	TBX3	HUS1	PDLIM1
ADRA2B	AL158166.2	BROX	ARFIP1
ENOX1	AC008467.1	PNP	SLC37A3
MIR429	ZNF540	DUT	TMC4
AC007490.1	HSPE1	GAS8	IMPA1
Z73417.1	GPR75	PES1	ETAA1
ART3	PPIAP40	LGALS8	LETMD1
IL12A	HIST2H2BF	TICAM1	TCEAL8
PHOSPHO1	AC105285.1	GOLM1	HLA-F
TMEM91	MTND1P23	MINDY3	TXN2
AL596244.1	LMLN	KLHL25	EPB41L1
LINC01003	TEX30	TAB2	ZSWIM6
AL355987.5	RPL4P4	SH3BGRL2	ZFP91
AP001056.2	CAP1P2	ACACB	BRD9
AC016949.1	AC064799.1	PTPDC1	DGKD
AC144652.1	LARP4	DYNC1I2	MUL1
SNX22	RGPD4	URM1	NOB1
ESRG	NR4A3	EXD2	RPS5
AC104823.1	AC010260.1	ZNF131	INTS11
ABO	TUBBP1	LAMB1	NUP214
AL022328.4	OAS1	DNAL4	KLF13
AC019257.1	THAP10	COPRS	SMARCB1
AC105345.1	RPL26P19	FN3KRP	IP6K2
AC105760.2	AC245060.5	TMEM43	NET1
SLC43A1	COL5A2	SLC35B3	FOXRED1
KLHDC9	MEIS1	RIN2	RPSA
NOXA1	HIST2H3A	ACTR1A	NCLN
SCGB1B2P	EML5	DDX19B	MARC1
AL035413.1	AL358777.1	MOAP1	GTF3C5
LINC01637	RASSF9	PPP2CB	RIOK3
RASA4DP	KBTBD11-OT1	WAC	PRAG1
AL391839.2	AC024293.1	SETDB2	ATPAF2
STRC	UBE2SP2	TMEM176A	CYFIP2
ASH1L-AS1	RPL5P4	GSK3A	SELENOO
AL022069.1	ZNF248	FAM3C	SOS2
HNRNPA1P26	C17orf67	DR1	NIPSNAP3A
MIR200B	BRWD3	BRMS1L	BAG6
KCNJ9	MANF	USP38	PNRC1
AC129507.4	NKIRAS1	C7orf50	MAGI1
AC008760.1	PPIAP19	ASB7	ATP13A2
VEGFA	POLR3G	ARFIP1	OS9
AC091563.1	FER1L5	CDC25B	EPDR1
SOX12	GCNT3	MAT2B	WDR37
SLC37A4	AL365440.1	CC2D1B	PMPCB
AP001033.2	RF01210	NSD1	SLC5A1
ACSS2	FKBP1C	PDCD6IP	DOCK1
AL359962.1	CREB5	DPY19L4	ATG9A
ACVR2B-AS1	AC104563.1	NOMO3	MAPKAPK3
AL162311.3	STIP1	VDAC3	SERINC5
ISM2	AC005326.1	NUDT16L1	DCUN1D2
COL18A1	SVIL2P	RBBP4	MAPK13
SNAI1	ANXA2P2	AHR	EIPR1
HAGHL	EIF2S3B	FOPNL	RPUSD2
CCDC196	UBE2SP1	C12orf29	PCNT
TMEM129	AC103740.1	PPP1CA	KIF1C
ACY1	PPIAP31	GRN	ASNA1
ALG1L8P	UBFD1	KRBOX4	EIF4H
JARID2-AS1	CDH11	ATP6V1H	PFDN1
TTLL10	UTP14C	FKBP3	EIF3C
ADAMTS2	AC114728.1	EXOC1	COMT
ODF3L2	CACYBPP2	RGS3	PNPLA6
BANF1P2	EGR4	TBC1D13	FASN
LINC00622	TRA2A	ZNF7	MAML2
PAXIP1-AS1	CRELD1	MRPL9	SLC25A43
EPB41L4A-AS1	RF00422	HNRNPUL2	GUCY2C
AC234582.1	AC018926.2	KIAA0355	CLUH
SNORD59A	AC026979.3	TNIK	TMEM109
SLC9B2	CYR61	ACAT2	FUCA2
ENG	KBTBD6	ST13	VPS4B
CHRNG	ATP8B2	ZCCHC17	ANAPC5
SLC6A6	SNORD100	DYNLT1	B4GALT7
ARV1	HSD17B7P2	PLEK2	EIF3CL
SLC25A6	PCLO	HAUS5	IDH3G
AC007249.1	HIST2H3C	CTNNBL1	ABCB10
SHOX	FOS	TCP1	ARHGDIA
N4BP2L2-IT2	PRPF39	CUL3	ZDHHC13
GNG7	ADAM19	ZNF146	DGCR2
NFE2	AC093157.1	PTER	NSFL1C
NEBL-AS1	GSDME	UBE2D2	GTF2F1
AL133367.1	AL035411.1	HPS3	PPP2R3C
AC069307.1	HIST1H4K	DPP9	ABR
MT-TC	AC017104.5	TCEANC2	COG2
PLIN4	EEF1B2P6	GABARAPL2	USP3
MYC	RGPD3	RAP1A	MYH9
LINC02475	ENSAP2	FAM136A	KEAP1
AC092168.2	AP002449.1	H2AFY2	AGPAT3
GADD45G	EEF1A1P8	FRAT1	TRAF4
CHST13	C2orf42	RMDN3	FAM102A
QPCTL	AC016588.2	BCL7B	AP3D1
TMEM231	AL080243.2	PRDM2	STIM1
AC005154.2	HIST3H2BB	TMEM30B	SMAD1
AC005921.3	HRH1	AMMECR1	SLC20A2
NREP	SCD	ELOC	FGGY
FPGT-TNNI3K	AL080317.2	GGNBP2	SRSF8
NRN1	RBBP4P1	POLR2C	PML
PPM1J	MMP2	PSEN1	STAT6
SLCO3A1	EEF1A1P17	CYB5R1	JUP
WFIKKN1	AL033519.2	CASP4	MAGEF1
HIST2H2BE	EFCAB10	TET2	FP565260.6
AL136981.2	AL356968.2	PDHX	RINL
RPL12P4	RPL35P5	UBE2H	RANBP10
SPACA6	GRHL3	IRF6	CLASRP
MHENCR	IGIP	TOMM22	TSG101
AC006128.1	COX20P1	PIAS1	AP4E1
TREH	RND3	CIT	CIB1
DERL3	AL080317.3	PHAX	FAM204A
SOX1	AC004585.1	PMM1	IFT22
NAGLU	DBT	LRWD1	RAB27A
RLBP1	THAP2	DHX15	KIAA0930
SMOC1	CXCR6	LMNB1	FBXO9
ST8SIA6-AS1	MTRNR2L12	NAP1L4	LIMS1
ELOVL3	DUSP6	TRAPPC4	TAF5L
AC021188.1	AC069222.1	AP1G1	RNF216
AC005261.3	SERBP1P5	DAD1	TSEN34
AC015802.3	STXBP4	GOLGA2P7	TAF1B
ABHD14B	AL096677.1	STAG2	MAN1A1
MLANA	FOXC1	PSMB6	HMGXB4
KNDC1	TCIM	CXorf40B	ENTPD6
AL121820.1	AC009245.1	SAP130	FAU
TMEM8B	ZCCHC2	NCOA5	LEPROT
AC074212.1	AC105250.1	RBM17	SUMF2
AC019330.1	NME2P1	KAT6B	RARA
ENTPD2	GCNA	PAQR3	CCNDBP1
HNRNPA1	ADSL	EMC10	TTC19
PPP1R32	SNHG25	SLC25A46	NAPA
FJX1	FAM173B	FDX1	DOLPP1
AC104958.2	AL080317.1	DDX56	GBA
ANO9	LRRC69	ZNF252P	FCHSD2
AL022069.2	AC025265.1	RNF8	IKBKG
CXorf21	RBM39	CENPX	ZNF316
AC005225.3	AL034417.4	SMUG1	ZNF438
RNU6-925P	SLC13A4	PPIP5K2	GALNS
SSBP4	TOP1	MCM6	VPS26C
GP2	AMH	ASF1A	CTSB
TMTC4	C11orf42	METTL23	HCFC1
UVSSA	PHLDB2	CARHSP1	DYM
NEK8	AC006378.2	SMCHD1	HPS4
AL355001.2	LRIF1	USP6NL	LTO1
AC104534.1	AC025048.6	MMD	CNTROB
KIAA1324	OCLNP1	NOC3L	C1orf226
SNORA26	CGAS	COPB1	CPSF7
RPL11P3	APOE	CCDC6	CBX4
VWCE	AC124319.1	WDR74	CASP7
SLC29A2	A1CF	TATDN2	PLCB3
VAC14-AS1	IFIT1	C1orf109	SIAH1
AC027097.1	NUP58	ARHGAP6	PRXL2A
SCRN2	RHEBP2	SFXN3	NCOA1
AC245884.3	RPS3AP47	CBLL1	PLP2
GNB4	PCMTD1P3	DAXX	BTC
STX1B	AL008721.2	PURA	B3GAT3
KYAT1	CHSY1	BLOC1S6	CCS
AC068473.5	PPIAP9	NUDT15	SLCO3A1
LRRC32	C17orf51	PLEKHM1	RHOT2
PNCK	PRPF38B	EMB	SAMD10
BTN3A2	SUMO2P17	TIMM21	SETD1B
TEX45	AC008897.3	CCDC120	HR
GPT	RPSAP53	KRT15	SEMA4G
ASIC3	EIF1P7	CDC42BPG	RRAS2
KIF12	CFL1P4	SEC62	FN3K
ERCC2	RAB23	AGPS	FLYWCH1
AC254562.1	AC093297.2	PIK3C3	CBX2
LENG8-AS1	TBCAP1	OSBPL8	ZNF33B
AC097103.2	YBX1P2	CDK5	PSAP
AC025287.2	MYL12BP1	ZDHHC3	RAP1GAP2
TBC1D3K	AC245100.4	AC026412.1	NEU1
HEXD	PREPL	GOSR2	SKIV2L
AC018638.1	ATG4C	CHD1	DCLRE1C
AC010618.3	WDR4	RDX	DNPH1
DOC2B	IFI44	PPP4R3A	ACAA1
NCLP1	AL163540.1	PLAA	TRAF7
C3orf18	RPL7AP6	KRT4	LIMK1
CDPF1	C1orf162	NEDD9	TMPRSS2
AC011472.2	AL604028.2	RNF214	HINT3
SUMO2P19	AC004253.1	KPNA4	NOSTRIN
AL359715.2	IGFL4	CTSH	CRACR2A
AL162731.1	ZNHIT6	MPHOSPH6	LGMN
RASA4	ARMC10P1	SOCS6	TMEM250
AL035563.1	AC090519.1	DEF8	FN3KRP
LCN12	BX470102.2	HEBP1	POLE
AC133919.2	CD274	FLNB	LPCAT3
FZD2	RPS3AP5	USP36	AKT1S1
THOC6	HIST1H3E	GNL2	RPL3
NPIPB4	HMGB1P1	HCG18	MARCH7
TNFAIP8L1	AF201337.1	TRIM39	TINF2
PDE9A	MIR3682	SYS1	FHDC1
AP001178.2	TGFB2	NUDT4	TCAF1P1
POU6F1	ZNF420	ECD	SPAG7
AOAH	AMY2A	C1D	KDELC2
AC105052.1	CXCL8	RAB18	ANXA11
RASA4B	ETNK1	PI4KB	CIR1
AFDN-DT	FTH1P16	ACOT8	ELOB
PYCR1	ASIP	TRMT1L	USP22
C14orf28	TRNT1	VSIG10	ZBTB45
AC244033.2	FRRS1	ASRGL1	BRF1
AP001469.1	ZBTB21	CYB5B	TAF6L
AC089999.2	ZNF594	SDHAF2	RAB11FIP3
DLG2	AL132780.4	DDRGK1	PTDSS2
AC017071.1	AL662795.2	MRPS35	SLC25A5
AC245100.8	CYCSP34	KIF23	PALLD
AC092171.5	HELB	ELMSAN1	TIMP1
ACADS	AC007390.2	LYRM2	GRAMD4
AC015813.1	TCF4	ZNF282	IBA57
SPAG4	SNORA75	AKR1B10	RGL2
TXNRD3	FOXD2-AS1	BET1L	RAPGEF1
HIST1H2AE	ABHD6	MRPL49	GIPC1
FALEC	BNIPL	SPOUT1	RPS3
COX18	HCLS1	PLEKHA5	URM1
PFKFB4	AC099560.2	RBX1	NAGA
AL138820.1	TRNP1	ZNF644	TMEM144
AC104692.1	AC244502.1	GINS2	DGLUCY
AC005840.2	SAMHD1	EIF2B4	UBE4B
CCDC78	OSTM1	HOXA9	PARP8
AC008280.3	AL031777.3	CPSF3	ZFAND3
TRAPPC6A	UBE2MP1	MRPS18B	HECTD3
SYCP2L	CCDC102B	KLHL22	PCGF2
RFX3-AS1	RPL7P9	AP3M2	PHF13
GBP4	EEF1A1P6	MTERF1	PAXIP1
SNORD12C	MTERF3	HIF1A	KIAA1217
CR2	TTPAL	EMC8	MAGED2
AC105942.1	RPL7AP60	RAB21	PLPP2
KCNK15	KRT18P11	AIMP1	TCF7
NPIPB13	AC246787.1	ESCO1	QARS
SNORD14A	MITF	RPP25	RNF185
XPNPEP2	AL162595.1	LMAN2L	FDXR
LINC02600	ZSCAN12P1	TIMM17A	ZFYVE27
GALNT12	AP001000.1	HERC2	PHB2
SFRP5	MEIS2	DNAJB11	TMX4
CEBPA-DT	GKAP1	RIPK2	CDK10
PARVB	FAP	MED6	C7orf43
AC008897.3	GSN-AS1	CIAO2A	TADA3
LINC02418	TIGD4	PXMP4	SND1
ENPP7P11	RGR	VPS72	UBAC1
TMEM158	RPS3AP26	BLOC1S3	ESYT2
THBS3	PARP14	BLCAP	ACTN4
AC146949.1	CDK5R1	NRAS	EXOC3
CALY	MKNK1-AS1	GINS1	PRR13P5
AL442125.1	AL590867.2	CLASP2	EMD
DUSP19	CYCSP45	EXOSC9	NOX1
TBC1D3	CEPT1	CENPBD1	MGRN1
AL513534.1	HERC2P10	SMC6	WASF2
AP001029.1	HSPD1	FLAD1	SLC45A3
ANGPTL6	KLRG1	CGGBP1	CTTN
AP006621.3	DLC1	ZNF777	NHLRC1
SNHG3	PHLDA2	FANCM	MVB12A
SMIM38	PHLDA1	GIT2	LINC01578
MZF1	RNU1-106P	ABHD17C	PUF60
NOTUM	HIST2H2BE	NBN	SYF2
FAM229A	GAS7	SH3TC2	SMARCD1
AC131009.1	SKIL	NUP153	POM121C
HFE	ASB3	CHSY1	GPR107
RPL12	SUMO1P3	UBE2V2	ZNF444
C1orf162	ZNF32-AS1	BSG	USE1
AC027097.2	AL450405.1	SMIM15	ALG1
CPSF4L	TLE4	SLC4A1AP	REX1BD
RCN3	IGF2BP3	ZFYVE16	HNRNPL
PCDHB13	AC005912.1	NT5C3A	CYB561D1
EFNA2	AC080013.6	ARHGEF3	VAC14
HDAC4-AS1	SPARC	SGPL1	ZNF277
KLK3	BANP	PIGK	GPC4
MYO16-AS1	AL109614.1	MCL1	UROS
CACNA1F	PMS1	PITHD1	DNAJB12
MVD	HSPE1P2	RELB	ZNF217
NDUFA4L2	TPTE2P1	SLC12A7	DANCR
LINC02609	ADAMTS2	CTNNAL1	MYO9B
AL163051.1	AL157713.1	AZI2	TUBGCP2
D2HGDH	C2orf76	ZNF584	TPD52L1
EFEMP2	ITGA10	CCDC127	ZNF764
AC112907.3	RSRP1	CDC26	NUCKS1
C6orf223	TIAF1	MARCH7	APH1A
RPL36A	INTS2	GNAI3	PHYH
ASCL2	AL034379.1	MRPS15	TSEN54
DOCK9-DT	AP002907.1	FGD5-AS1	RPL10
AC023024.1	AC098869.2	TCF7	SLC41A3
UCP2	SPATA17	THAP5	NFRKB
GALNT9	HIST1H4J	PLEKHA7	SARM1
PDXDC2P-NPIPB14P	ALOX15P1	FLCN	GCLC
SLC16A13	DIPK2A	MYO1D	CHMP3
AC008443.4	TAF13	CYTH2	STXBP2
AL118505.1	GATM	SLC25A44	PTPN9
IGHV7-81	GDPGP1	DTX3L	ASB1
MARCH1	MON1A	NFATC2IP	GFER
P4HA1	MRC2	ARPC5	RNF4
FAM86HP	GPD1	DDX24	LGR4
AGAP9	ZEB2	INO80E	ZFP64
NPIPB3	AL590139.1	DCTN2	PRUNE1
F7	HOXD13	CYB5RL	CCM2
AC135506.1	LRRIQ3	ZNF250	RFC3
PRR7	ZNF461	ACOT9	ANKDD1B
CTAGE9	LINC01232	MRPL15	MPND
AC111170.3	RPS2P5	BCL2L11	AKT1
DNAJB13	GLIS2	COPS9	ZNF552
EBPL	SAMD5	ELOVL5	SFSWAP
ALG1L6P	SRSF1	CES2	STAG3L1
GDAP1L1	RPLP0P6	TRMU	FNIP2
LINC01293	AC253536.6	TTK	SLC25A40
SNHG4	MYO5A	KIAA1143	ALDH16A1
ESPNP	BCL11B	FAM76B	JUND
Z99129.4	WDR89	PRPS1	IRF2BPL
FBXL16	AC020612.1	AP001972.5	MED9
DLL4	THBS1	USP47	MDH2
AP000894.4	PPIAP29	HEXB	RAD51D
COLCA2	HNRNPA1P54	BPNT1	TNIP1
NIPSNAP2	RNGTT	SLC26A6	MVB12B
NPIPB5	AC099336.2	MBNL1	HTATIP2
YPEL2	PARP15	MCUB	COQ7
AC027808.2	CDR2	HPS5	INO80C
AGAP6	APAF1	FAM32A	ABHD14B
AC106897.1	AL133477.1	DAGLB	PARVA
FDPSP2	CSRP2	KAT6A	PHC2
DBH	TRAPPC12-AS1	ZNF394	ZBTB7B
AC093788.1	TMOD2	RBBP5	GLB1
CFLAR-AS1	CHRNA10	USP15	PHRF1
LINC02043	PSMA6P1	CEP85	CSNK1G2
ZNF862	PCOLCE2	SHQ1	WDR1
DLX6	EIF5AL1	IKBKGP1	COMMD2
HIST1H2AG	AC004943.2	CDIPT	GGT7
EPHB3	ZBTB11	PLCE1	ZMYND8
MME-AS1	COX6A1P2	PIGC	LINC01588
AL355488.1	AC092017.1	C2orf49	ARRB1
SHC2	LINC00685	GEMIN6	PAFAH1B3
CLDND2	LPAR6	ESYT2	KLHL23
AL136307.1	SHLD2P1	TTC1	PPCDC
FBXO24	FABP5P2	H3F3B	EIF3B
AC012676.3	MIR1244-4	LIG1	XK
H1FX	VPS35P1	ERRFI1	ATP6V0D1
CYP2T3P	MIR559	NAV2	H2AFJ
FERMT3	ERCC4	TIMELESS	RPL18
AC139887.2	EEF1B2P3	STYXL1	GTF3C2
STARD4	LYST	ARL6IP1	SLC38A10
SEMA6B	WFIKKN1	ABHD12B	CHID1
CR769775.1	HOXB6	METTL4	SSU72
TTLL1	BTF3P4	HMCES	APRT
BCL11A	EEF1A1P11	TOMM34	PSMG4
MIAT	PIGN	MEAF6	POR
TEKT4	AC005104.2	CHRAC1	HDAC11
AC064836.3	ZNF780A	ASB9	KLF11
TTLL2	PDIA3P1	HACD2	ICA1
AC007608.1	VDAC1P1	PIK3CA	MRPL55
FTCDNL1	ZNF546	SUGT1	PYCARD
AC007342.5	ZDHHC6	CTCF	LINC01819
TH2LCRR	EEF1A1P14	DTNBP1	MPI
FHIT	AC005840.2	GPX1	DPH1
AC105052.4	ZNF638	TSPAN17	PTBP1
AC126474.2	AC133435.1	TTC30A	SLC38A7
FP565260.4	RPS7P1	CCDC32	FZR1
PSMG4	SLC6A10P	CLASP1	RFNG
LINC00894	SOCS2	TNFAIP8	F8A3
AC110285.7	AC079203.1	SNX8	NLRC5
HLA-DRB1	AL136454.1	DCDC2	LLGL2
SCX	MSMO1	TENT4B	SORD
JAK3	AL391095.3	XRCC4	EFHD2
SGSH	NOCT	UBXN2A	ARL8A
AL513174.1	TENT5C	COA3	HACL1
CD164L2	ZNF615	RBM42	SDHAP1
DTX1	FOSB	TNS3	RPL13P12
CYP4V2	PRR5L	GAB2	PPFIBP2
AP005899.1	SUGT1	IFI35	GHDC
FBXO2	AL356056.3	ARPC4	MPDU1
FBP2	SMIM13	FBLIM1	MOV10
LINGO3	BGLAP	ZDHHC6	MINDY1
LSS	HOXB-AS3	SUPT6H	CGN
ECH1	BTF3L4P2	CPTP	PRADC1
CERCAM	SACS	DDX20	MAP2K5
DHCR7	MARVELD2	XRCC2	GNPTG
NUDT13	RAC3	AGPAT2	ING4
AC109347.1	CYCSP55	PSMC4	CXXC5
MIR503HG	FRK	GALM	TRAPPC10
METTL27	RPL13AP7	SECISBP2L	TMEM53
RASA4CP	AEBP1	HAX1	SDF4
PFN1P6	TUBBP2	ZNF324	NFIX
AL359955.1	HSPA8	WASF2	TRAF3IP2
C2CD4D	MRM1	UBR1	MAU2
MAML3	RPSAP36	C16orf91	TGIF2
RAB33A	TAF3	WDFY3	ADGRA3
ZNF460-AS1	BANF1P3	PITPNC1	ARAF
PLCB4	SQLE	HNRNPC	CD59
PDIA5	AL596244.1	CENPI	TYK2
C1S	AP4B1-AS1	CASP2	PEX7
ADRA2C	CORIN	LINC01819	RPL39L
PDE2A	MIR1244-2	SKAP1	MICAL2
AL356652.1	AVIL	GPN2	EXD3
GUSBP2	RSRC2	SUSD6	PRPS2
AC072052.1	PSPN	PON2	DSC2
NUDT3	AC017104.4	CNIH4	NDUFB7
AC242842.1	PRELID1P1	AIFM2	LZTS2
AL603750.1	SGK494	DMAP1	SCYL3
AL359878.1	RIMBP3C	RIT1	AKAP8
RPL5P30	ASNS	LAMP2	TMEM98
AGBL5-AS1	PDIA2	PIP5K1A	USP35
LINC01089	KRT12	CACNB3	GINM1
CCDC18-AS1	HNRNPA1P30	CCNF	PRXL2B
AC007952.4	GFAP	GTPBP10	RPL13A
DARS-AS1	TUBE1	GOLT1B	ACP6
AC020765.3	AC079336.2	SYNRG	HSF1
CACNA2D2	NUDCD1	HDAC2	SMPDL3B
AC114812.2	YBX1P1	ARPC2	BCAP29
EFHD1	RPL3P2	ZNF518B	MRPS18B
MT-TS1	RN7SKP116	KIF15	PLA2G4F
AC091304.1	CRLF3	NFE2L1	TMEM131L
URAD	SEC22B4P	CNOT10	BTBD9
AC068620.3	AC005261.1	BIRC5	CLPX
AP003119.3	SNORD101	SEPT11	PTPRE
AP005233.2	CLC	CWF19L1	WDFY1
MEGF6	MGA	NUP160	SLC38A5
AC079089.1	KRT8P10	PPP4R3B	TMEM179B
SNHG5	C21orf91	ARID5B	PRDX5
ANKRD34A	MRPL18	ZNF506	MED15
CDX2	RAB6C	DGCR6L	DCPS
CYP2D7	CIART	INPP5F	DEF6
GOLGA8H	SUPT4H1	KLHL20	MBP
SAPCD1	PCYOX1L	SREK1IP1	RAB15
AC139834.1	LBX2	AC245060.4	ZSCAN25
MBLAC2	RPL12P4	TMEM87B	ANAPC2
ACVR2B	LYSMD3	ZNF576	PLEKHG3
SSBP3-AS1	NUP43	DNAJA2	EIF5
AL021578.1	UCKL1-AS1	MAP3K5	BPHL
LRIT2	HNRNPCP2	COMMD1	TPCN1
AC022211.2	RNF5P1	PPP1R11	EAPP
LINC00893	GDA	CCSAP	OGFOD3
RNU6-353P	KBTBD7	CAMK2D	RPL18A
SREBF1	AC068533.3	USP49	FARP1
C1GALT1C1L	RPL10P9	SYNJ2	GALNT6
MOGAT2	UBASH3B	FBXO9	DNAJC30
AC008481.2	AC138392.1	SIDT1	NELFE
AC134407.2	AKAP4	TUT7	POLL
AC090527.3	TRA2B	ZNF646	SEPT10
LINC01869	AL031274.1	VBP1	TMEM115
FAHD2A	RPL4P6	GTF2F2	FTL
AL732372.3	AC009487.2	CTNNA1	AC004656.1
AJM1	SULF1	ACTR8	ZNF747
IFT140	AL133520.1	PBK	UCKL1
AL033527.3	PARD6B	NEBL	NUDT14
AC018628.1	AC073861.1	FAM50A	RUSC2
AL354892.2	RIC8B	MCU	FBLIM1
LINC01144	AC024060.1	NFE2L2	KLHL24
RPL9P29	DNAJC6	MTX1P1	ZNF789
NKX2-3	R3HDML	ITSN2	DNPEP
IGHV4-80	BMP4	CD47	MTA1
SNORA3B	RPL21P93	CHAF1A	HSD17B11
SLC22A18	SLC5A3	VPS26A	CTDSP1
SMIM10L2A	EEF1A1P10	MARVELD2	PIGS
SH3RF3	TENT4B	WDR34	AGBL5
AC027307.2	NNAT	E2F3	TNIP2
MTND5P28	ZNF286B	SRFBP1	DVL2
WWC2-AS2	AC010468.1	TBPL1	PAX8-AS1
AP000254.1	BRCC3P1	DDI2	ACTR1B
HNF1A-AS1	FAM78B	KLHDC10	ASPSCR1
PRORSD1P	RRAD	IKBKE	DDA1
AC093620.1	AC107027.3	SERINC5	CCDC25
AC093535.2	HBEGF	PIN1	SWAP70
AC069234.4	SNORA3B	ZNF761	GMIP
ADCK5	RPE	ZNF319	BLVRB
PIGHP1	AC020904.2	GPAT4	INPPL1
AC011472.1	AC079880.1	LIN52	KDM4B
AL132780.5	TSSK5P	CTNS	MICU1
AC010300.1	IGFBP5	FEM1C	AC124067.4
BTN3A1	ZNF132	LIMS1	ITPK1
NCAPGP1	RPS15AP10	ZBTB17	WDR81
GABPB1-IT1	TAF5	COPA	GPATCH3
LINC00685	HS3ST3B1	MTCH1	POM121
FAM201B	AL137077.2	MRTFA	ATP5F1D
AC007383.2	KCNB1	KEAP1	MED13L
SNORA75	AC006504.8	TJAP1	MTMR14
AC006378.1	SNRPGP10	TXNDC16	LRRC14
TRIL	AC103706.1	MRPL21	AP1S1
SOD3	DLG4	IFI27L1	METTL26
ATG16L2	NAPEPLD	LAMC1	FUK
ADGRB1	SERTAD1	C1orf21	TRAPPC6A
AL845472.1	AC027373.1	SEC31A	LINC00540
HMCN2	ZBTB41	INPP5D	MUC13
TMEM52	AC092910.3	PHF20L1	AK3
AC145124.1	GAPDHP65	LMO7	BAP1
PAH	NPM1P37	CKAP2	RGS14
KMT2E-AS1	GEMIN5	PPP4R1L	BOLA2B
AL359715.1	CD226	HS2ST1	GJB3
FRMD6-AS1	MID1IP1-AS1	PPIE	AL133216.2
PROCA1	H3F3C	HNRNPH1	IRF5
HIST1H4E	AC023509.3	CGN	KIF13B
CTHRC1	AC135782.1	PTPN9	AP2S1
LINC00852	AC092597.1	SNHG11	C19orf48
TTC39B	FFAR4	MAPK1	APPL2
ATP5F1D	SNORA33	CDH1	RPS6KA1
AP001619.1	PCBP2P1	PMS2	GNA11
AL611929.1	KCTD15	ZNF100	C10orf99
MCM3AP-AS1	CXCL5	SYPL1	UROD
AC140134.2	KLHL28	TUG1	FAM120AOS
DHODH	VWA5B2	SIK3	YPEL5
NPW	AL162231.2	DNAJA3	MARVELD3
CTBP1-AS	CXCL2	TP53	CUTC
CAVIN2	AC097263.1	HAUS1	POLD4
FLJ38576	RPL29P33	SLC25A40	TSEN2
PLEKHH1	RPL23AP7	ARFGAP3	MPPE1
AP003108.5	ATP10D	NFU1	MAF1
CA6	VCAN	ARL5B	PXN
LINC00663	LINC00205	PPP6R1	SIRT2
H6PD	AP001505.1	SORBS3	MYL6B
CCDC183	GP2	GFPT1	MAPKAPK2
PSMD10P1	RPL3P4	SLC35B1	MRPL41
MIR200A	NFS1	BCAN	FAM98C
TBC1D3H	AL136116.3	RAB8A	TMEM234
AC005726.1	NRAV	NIPAL2	REPS1
SIDT2	AK6	HS3ST1	NDUFS8
CAPS	AL121672.2	UQCRH	PSMD9
AC011912.1	FGF11	CD63	ERCC1
AC145207.9	AC020898.1	KALRN	CREB3L4
AL355987.4	IRX5	STRN	BAG1
LFNG	TRIP11	SAR1B	CAMK2D
AC006141.1	GLRX3P2	CARMIL1	GUSB
C22orf15	CHRNA5	WIPF2	ARSE
SMIM19	NXPE1	TUBB2A	NECAB3
PALD1	FLRT2	SRP68	SLC29A1
AMY2B	KRT8P12	STXBP4	DCTN2
DDX11L2	AL121672.1	RCAN3	MLXIP
DLX4	PKD2	NUP155	ELAC1
LEAP2	RPSAP58	EIF4EBP2	ARHGEF12
CCDC61	TEK	TGFBR1	TMEM59
AC092171.1	EXOSC3	SMG7	ZNF319
FASN	RPS2P7	SLC9A3R1	SMPD4
U73166.1	NCKAP5	PLS1	CEP112
AC079305.1	AC067904.2	PMAIP1	WARS2
AC011374.2	OMA1	USP39	PRKAB1
LHPP	OLA1P1	SLC48A1	ACO2
AQP1	CCDC30	RANBP1	RNF141
MAT1A	INTU	RALGAPB	TMBIM4
RPL13A	AC124016.2	CEBPZ	AGTRAP
AL109615.2	OXCT1	PDE4D	PARM1
FAIM2	AC005083.1	LGMN	SNRPA1
SERGEF	RPS7P10	FAM91A1	SLC25A1
AL161772.1	C12orf29	TTL	AKR1C3
ANKRD37	TUBGCP4	PLS3	FOXP2
AC026336.3	EEF1E1P1	ZC3HAV1	ST14
AL080317.1	AL357055.3	MCMBP	ARL6IP1
FOXA2	HSPA7	LINC01291	AP005018.2
AC107375.1	RFX3	NUDT5	CRIM1
P3H3	FBLL1	HINFP	FAM83F
AC097358.2	GLUD2	GPATCH4	MCF2L-AS1
AGAP12P	ARL10	NOMO1	BCAT2
BTN3A3	C19orf44	TXLNA	KATNB1
TMEM198B	UHRF2	IFIT5	ZDHHC7
RN7SL619P	AC125257.1	ALS2	PATZ1
NDUFAF3	PM20D2	GNAI2	FBXL6
EGR1	PSPC1-AS2	YTHDF1	RNF5
CUTC	AC005000.1	GSN	BSG
AC005070.3	MINOS1	ASB16-AS1	SIVA1
LINC01670	HSPA12A	JPH1	ZNF384
ABI3BP	WDR3	CYTH1	CDK9
AC008993.3	NXPE3	NEK4	USP43
AL360181.1	HSPA4	CCDC9	DAZAP2
FAM238C	NFYA	TSPAN12	PPP1R13B
FBN1	RN7SL132P	ZNF597	HKR1
SUCLG2	EEF1A1P4	CYB561D2	FASTK
MINAR1	ZNF770	POC1B	ACAP3
AC015726.1	CDK14	LINC01814	DUSP22
NTNG2	AL031708.1	CCNG2	SLC44A3-AS1
TMEM9B-AS1	IL11	EXT1	R3HDM4
IL9RP3	LINC00513	SLC46A3	HYLS1
SNHG16	PURA	MCTS1	ZNF3
PEX11G	NUDT9	BAZ1A	IL32
ITGB1BP2	AL359955.1	MKLN1	ZP3
EIF4EBP3	FTH1P10	TM2D2	ARHGEF1
CALB2	AC068946.2	C6orf106	VPS18
AC084036.1	AL137785.1	DCTPP1	OGFR
BAIAP2L2	HSPA6	PSD4	WSB2
KDM4B	SPDYA	DNAJC7	KDF1
HLA-DRA	AC107982.3	URB2	FAM129B
PIGZ	RBBP5	TMEM9B	RAPGEF5
AC002310.6	EYS	TTI1	WDR60
C11orf95	TAF12	PLA2G15	LTBP1
LINC00886	AC133561.1	ACTR2	INPP5K
AC010997.4	EIF5AP4	CHM	EIF4E3
PABPC4-AS1	KCTD6	POR	HIGD2A
RUBCNL	FSTL1	TTYH2	SNX4
STAG3L3	NPM1P27	RNFT1	CYBA
HDAC6	OLMALINC	SETX	CARD19
AL137060.1	IGF1	PBRM1	FOXK1
TRIM65	AC026368.1	KPNA1	ACBD5
MXI1	ZKSCAN3	RPS6KA5	LINC02001
CROCCP4	MIR7111	COMMD2	PARL
NPIPB11	E2F5	SNX3	TOMM20
JSRP1	KCNQ1OT1	TAF1B	PKD1P1
AC017104.3	TRIM7	GYG1	PRRG2
EGLN3	AC109449.1	PDLIM1	ZNF711
AP002754.1	RPSAP47	ZNF672	VOPP1
IMPDH1P8	GTF2E2	DCTN5	FAM160B2
AL022322.1	AC008026.1	MIDN	DVL1
DUOX2	C12orf60	PLIN2	SH3TC2
FBXL8	AL109811.1	NIP7	NIPSNAP2
CD40	C18orf54	RC3H2	NIPSNAP1
ZNF121	INTS6	ELL	TSPAN17
ERP29P1	AC015813.5	SPTY2D1	BBS4
NEUROD2	CACNB4	CCDC47	TRPM2-AS
TMEM141	AC009244.1	ZNF24	RBM42
LRIT3	AC022509.2	SPOPL	AIFM2
TERT	QKI	BORA	THOC6
AL445933.1	ARSK	POLK	NSMCE4A
AC069148.1	SWI5	LRR1	SORT1
CDH4	GPATCH2	OSGIN2	TBC1D25
AC026471.2	AC008105.1	ENKD1	SMURF1
SERHL	AC005726.3	ATG5	DELE1
AL354892.3	SELENOT	REXO4	TTC12
SMIM31	LINC00266-1	RAB22A	ARHGEF34P
U91328.1	RPGRIP1L	FBXO21	PHF19
AL031777.1	PTGES3P1	ANKRD13A	MAD2L1
FGF20	C3orf62	MCM7	STAP2
INHBC	IFIT5	AZIN1	PARP16
ASMTL-AS1	AC009404.1	SUPT16H	SLC52A2
LINC00884	GDAP1	HM13	MEGF8
USP2-AS1	AC026401.3	BORCS7	AC005332.6
FCRLB	AC007318.2	IL6ST	MYSM1
AC131392.2	AC025449.1	FAM92A	DIRC2
FGF19	FOXP4-AS1	RAB6A	PLEC
CYP2F1	FBXL4	DYNLL2	ITPA
PAPLN	AC012467.2	HOXA10	PYGB
RAD51-AS1	EPHB3	PLEKHA6	TSPAN1
ARRDC3-AS1	ZNF860	SRP9	MCM5
CPNE7	ADCY10P1	SCCPDH	VASP
ENPP3	FAM186A	CD27-AS1	ZNF500
AC245884.8	AC026877.1	ORC5	PLEKHG4
LINC00923	DAPK1	XYLB	QPCTL
AL021920.2	RAB31	DYNC1H1	TUBGCP5
SMAD9	THNSL1	SH3BP5L	ZMIZ2
GDPD1	EEF1A1P29	SIRT7	DHRSX
HMBOX1	ZNF830	PI4K2A	DNASE2
AC008610.1	AP001107.1	AC093909.6	RPL13
AC004890.2	AL359918.1	CHD8	MAN1B1
CCDC107	PABPC4-AS1	RNF167	RPS9
SLC2A4	AL162151.2	ATP6V0E2	FAM193B
CYP2D6	RPL7P21	ATG16L1	TBC1D15
AC092117.1	CD83	SGMS1	FAAH
GRID2IP	YBX1P10	SERPINB9	TOLLIP
C1QTNF1	TYW1B	VPS29	LIN9
DNAJC19P5	AP000974.1	SNRNP200	HK1
AL451050.2	AC007342.7	MFSD6	AC093323.1
AC021683.2	CDC37L1	MORC2	DIS3L
AL627309.6	HSPA5	COTL1	CASZ1
AC116407.4	SYNJ1	STXBP3	IL20RA
ANKRD30BP3	SNHG22	ILF2	ETV6
ACCS	AC010343.1	RNF115	MKRN1
SELENON	TAGLN2P1	PPP2R5B	CUX1
AC010761.1	AL365203.2	MCPH1	DPM3
DUSP8P5	FAM192BP	MEF2D	TRIM24
AL359504.2	AC105935.1	ORMDL1	AMFR
AC011247.1	AL021578.1	POLE	SIGMAR1
AL022324.3	AC096642.1	UMPS	ARFIP2
TMC4	MAFG-DT	ZMYND11	SNAPC2
G6PC3	TGFBI	MAP7D1	SUGP1
MYO1F	RPL13AP25	MDC1	ALG14
HRAT92	SLC33A1	ATP6V1B2	CCSER1
LINC01355	AC108448.2	ARHGEF38	REPIN1
AL691447.2	CCDC80	ANKFY1	KAT8
AC005261.1	DEGS1	VPS50	AOC1
NPIPB2	FAM72A	TULP3	RPS6KL1
AL157395.1	NPM1P6	VPS37B	DEAF1
RASGRF1	RPS26P15	SYNE2	GPCPD1
AC105219.2	GPR63	TMEM104	EPHX4
ADM5	FUT11	TMEM51	ZNF324
PHYKPL	RPA4	MED21	HDGFL2
FP325332.1	TRIB1	PARM1	DPY19L2P3
MROH7	NME1	SARAF	NPDC1
RPS10	HOXB-AS4	SMURF1	BNIP3L
PLAC1	GRIA3	CCDC28A	ZDHHC4
TST	AC002128.2	CNST	TMEM8A
AC007608.4	ATF7IP2	CRIPT	NDUFS7
HIST1H2BG	RBFOX3	C5orf24	LRIG1
FDFT1	XPO1	TRIM45	BCAR1
AC146944.1	TPTE2P5	ZNF251	POLM
NPIPA7	OSR1	SIRT1	CCDC9
PLEKHJ1	ZNF37A	SNX19	PPP1CA
ACSM3	KRT8P3	PPCS	ZNF782
AP003059.1	MCL1	MZT1	RNF7
CAMTA1-DT	NDUFAF4	CCDC91	VWA5A
AC084117.1	TBILA	PARP14	MCRIP2
CRELD1	MTCO3P43	C6orf89	HGS
AL353807.4	AC087284.1	OTUD7B	HNRNPUL1
TMEM132B	DOK3	ERBIN	TMEM8B
AL021331.1	AC079336.6	IL13RA1	OGFRL1
AC138409.1	NXN	PIM1	PMS2P1
AL627309.5	HIST1H1B	CYSTM1	HECA
AL627230.7	SNX16	SLC25A4	TWSG1
AC010883.1	AC034229.4	C2orf70	STK11IP
ELFN1	DYNLL1P1	RAD51B	CRYL1
MC1R	RN7SL5P	CDC123	AVPI1
TNFRSF13C	PGAM4	LUC7L2	N4BP2
LRP1	METTL4	SMG1	RFC2
CD177	Z74021.1	IK	RBM33
POU5F1B	RAD51C	TTI2	SF3B2
AC004233.2	AC239584.1	POT1	GMEB2
AK7	DUBR	ETV3	ORMDL3
OSGEPL1	AC026403.1	ZBTB42	LRP3
LINC01977	MSN	SCOC	EEF1AKMT2
GABBR1	CHAC2	PSME2	NOP14-AS1
AC007038.2	MINPP1	RAB3IL1	DDAH2
AL606970.3	AC004264.1	C16orf72	HLA-B
ESPN	AKT3	APMAP	RNF166
GABPB1-AS1	HOXB4	ABI1	PDK1
AC104170.1	ITGB1BP2	TFDP1	POMZP3
WIPF3	G2E3	PRKCA	GALNT12
IKBKB	BNIP3P4	SYF2	RPS2
AP003352.1	SERPINH1	CPT1C	PLXNB1
HNRNPA1P41	AC012313.8	RASSF1	ERF
SNORD83A	FOXA3	TRAK2	TMEM44-AS1
AC006001.2	ZNF547	RBM18	ZNF335
HIST1H3J	CPOX	FUCA2	STARD10
AC080080.1	CRY1	BRPF1	ABL1
RN7SKP23	AL512329.2	GTPBP8	ABRAXAS1
C10orf143	AL353796.1	RTKN2	SDHA
EGFL7	CCDC88A	KIF27	ADD1
MLXIPL	AC110994.2	ZNF697	FBXO25
AL117209.1	LOXL1	BAIAP2	ZC3H4
AC092164.1	BAG4	PDRG1	ZNF48
PLIN5	DDX55	COX14	ASCL2
RASD2	WWTR1	PMEL	NELFA
AP000697.1	HSD17B7	MMS22L	RELA
AF131215.7	AC016727.1	CAPN2	FLII
AC245060.2	EFNB2	LCN2	MARK4
FAM236B	LINC00665	MID1	CHST12
FAM236A	PPP1R2B	NOL11	UNK
AL157838.1	AC104823.1	IMPA2	CCNB1IP1
PLA2G6	GXYLT1	FAM210B	DNMT3A
GPA33	INTS8	NDUFAF6	AP2A1
SSSCA1-AS1	BAG2	EFL1	RNF44
CDRT4	RPL6P27	ACBD3	YEATS4
AC245140.2	VDAC1P2	HIRIP3	CHMP1A
AQP6	SLC25A1P5	RDH10	TMEM125
LETMD1	AL391095.1	TBC1D23	TMEM123
AC016405.3	FIBIN	OCLN	SRD5A3
HIST1H1C	AL163051.2	KIF11	DHTKD1
HYMAI	RANP1	TOP1	UCK1
AL136531.1	ERO1B	TMC5	ACAA2
WNT8B	PPAT	NAPA	SREBF1
AC024075.3	FLVCR1	TAX1BP1	ELL
MALAT1	AANAT	ZMYM4	MGAT3
ADGRD1	ZFHX4	ZC3H18	ASB9
ASMTL	AL773545.3	GMNN	OAT
AL353759.1	MIR196A1	GOLPH3L	DNAJC22
CHDH	MAF	LAD1	ATP1A1
NUAK1	IFFO1	EIF1	LSR
ADAM32	SERPINB5	DSTN	RBFA
LINC02395	ZMYM4	COQ6	ESRP2
AC244197.3	TBX1	FAM53C	HMG20B
HNRNPA1P16	AC243960.2	RNF185	THRAP3
SQLE	RPSAP19	UBE2L6	IMPDH1
AC138969.1	BRD7P2	SUPT5H	TRAK1
PCDHB9	KANSL1L	SCPEP1	ASB8
RPL3P4	HNRNPH3	ZNF720	BRAT1
RPRML	FDXACB1	DDX49	RHOC
ZNF25	OTUD6B	RAD18	CMTM4
AC022413.1	SNAI3-AS1	BCAR1	FRMD8
AC073389.3	SRPRB	NDE1	CCDC71
ACOT13	AC022167.2	PPP1R2	NEK8
PLIN1	ACTG2	HSCB	RPS6KB2
NUDT16	PCDHGA1	C12orf43	SHROOM1
SCARF1	AF127577.4	ING4	FLVCR2
AC090281.1	TTC4	FBXL17	VDR
AC006333.2	AC000089.1	NEURL1B	FAM171A1
PGGHG	KRT18P29	SEMA3A	SRRM2
AC134682.1	MRPL53	ELOVL7	CAMKK2
FAM86C2P	CEP290	KCTD9	NR1H2
AL512791.2	AC009283.1	PPT1	ZNF266
TMEM134	BTF3P10	ZNF197	CUL9
RUSC1-AS1	CD3EAP	TPM1	MFSD10
NPIPA9	AL117382.2	TNFAIP1	MISP3
AC090589.3	SCG5	ST20-AS1	RPLP0
SLC13A4	NES	SLC25A12	SYT17
AL136295.7	MFAP4	TXNIP	PFKFB2
AL353796.1	ACVR2B	PIGG	GOLGA2P10
NPIPB15	AC005089.1	LCMT2	TKFC
SLC7A11	PSAT1	SUZ12	SFXN5
OCEL1	TYW3	SLC25A14	OVOL2
FDXACB1	VMA21	STX5	ANO6
MIR4697HG	AC023886.2	PEF1	TBC1D14
TPM1-AS	AC005549.1	RPF1	FLJ37453
HOXD9	LPA	NR2C2AP	FAM114A1
TDRD3	FAM223B	EIF2AK3	SPAG1
RF01518	RF02246	AMBRA1	SESTD1
FTCD	RBBP4P2	UBE2M	DUSP12
NAT8L	SSBP2	C10orf88	NDUFV1
NFE2L3	ZDHHC21	CASC19	AC091057.1
AL365181.2	SLC16A13	APC	BCR
CCBE1	MT1G	ATMIN	SLC12A9
EDEM2	ITPR2	RGL2	CYC1
IDH2-DT	KIF21A	CBL	TMEM231
TEX52	AP000350.2	SLC30A6	TMEM128
AC093668.3	CETN3	MAGOH	NUBP2
HES6	VMP1	CWC27	LTBP4
RPL7AP11	AC116533.1	FANCD2	BORCS8
MYH3	TMEM39A	TRRAP	RNF157
TSC22D1-AS1	ZNF470	CASP10	THOC5
AC004967.1	GON7	GTF2H1	JMJD4
CELF5	LURAP1L	MEPCE	NAV2
AC003102.1	CRIPT	SESN2	SFR1
CELP	KRT20	NAMPT	C19orf54
AC012236.1	TTN-AS1	ZWINT	HNF1B
AL118558.4	AL353743.1	ERAP2	KALRN
CPT1B	VDAC1P3	COMMD5	SAE1
MAGED1	AC007292.1	LINC00920	LINC00265
AC007938.3	SH3GL1P1	TRMT13	ZNF324B
ADGRA2	AC018868.1	PPP1R12B	EIF2AK1
KLF3-AS1	SLX4IP	FAM200B	GALK1
HIST1H2BK	TRIM13	BDP1	THAP4
KDM7A-DT	RPS15AP12	GTF2A2	MAN2B2
CES4A	C6orf141	LRRC58	DNASE1L1
BCDIN3D-AS1	FBLN1	BIRC2	STK25
MMAB	ALG6	EED	WDR25
ARHGEF17	MYADM	NXF1	MTMR10
AC027644.2	SLC7A5P1	MED27	MPP7
DUSP1	AP002784.2	FAM118B	LINC00668
LINC00942	AC113404.3	CDC42SE1	TEAD3
ETFDH	CAVIN1	IL32	ARFGAP2
DEFA6	DUSP1	NCOA3	HPS6
ENTPD5	CALML4	TMCO3	ZNF503-AS1
ASLP1	ATRNL1	SNHG18	BICRA
HSPB6	CU634019.3	DCUN1D3	OTUB1
CRYL1	FP671120.2	PRRG4	FIBP
DCST1	AC027288.2	STAMBP	SLC24A1
GFY	AC010976.1	PDCD10	CALCOCO1
AL662844.4	C1orf216	RNF138	ECI1
AC024075.2	AC159540.2	MRPS22	RTF1
RPLP1P6	RPL24P8	RBM8A	ACD
ULK2	CDC26	CCDC74B	ABCD1
AL359881.1	SEC22B2	MAPK7	B3GALT6
AC104791.1	NRXN3	RBM23	SNAPC4
GK5	AC022018.1	ATP6V0A2	MAP2K2
BX649632.1	CDH16	BUB1B	NMRAL1
TSNARE1	AC104619.3	GHITM	ARHGEF5
FGF21	FBXL2	GPR137	NBEAL2
ARID3C	AC239804.1	ALKBH1	ZNF391
EPX	TIAM2	APPBP2	POM121B
AP000866.6	MTMR9	ZMYM5	GABRB2
PCDHB14	AL354760.1	ICMT	MRPL23
AL033543.1	AC011330.2	DNAJB1	TFCP2L1
AC087500.1	AC010834.3	TLE1	SGK3
AC073352.1	SNAPC1	MFN2	GLUL
IL27RA	ANPEP	HSPA14	MAST4
ALAS2	ACTA2	STX7	LRRC45
FAM3D-AS1	AP001273.1	BECN1	C4orf19
AC005034.3	KHDRBS3	SNRPC	ACOT2
AL031847.1	SLF2	ACVR2A	PACS2
DPH6	MAPT	TMOD3	GATD3B
AC010616.1	BTBD19	RPUSD1	C8orf33
MYB-AS1	MDN1	MTHFD1	SNHG7
AC005839.1	C8orf76	PSMD9	SUMO3
RPUSD4	AL353759.1	PREPL	ZNF486
NRTN	TTC33	ZNF841	FMN1
AC023886.1	RPS18P12	C9orf3	AP001107.9
RASL10A	FOXD4L3	PSME3	TBC1D9B
SMIM1	H3F3AP6	SPINDOC	EGFR
ENDOG	ANXA1	TYW1B	BIK
SNORD6	P2RY11	KBTBD2	TMEM120A
EPHX2	NFYB	NET1	ULK1
KBTBD7	AL110118.2	HELQ	LMTK2
AL590762.1	EIF5A2	NEDD1	HADH
PRMT3	Z95331.1	GLUL	KCTD10
KANK4	GFM2	PLPPR2	RFC1
EML3	TTI2	HSD17B10	TAF1C
MMAA	RNU1-1	EIF1B	C7orf50
AP000577.1	AC079922.1	WDR1	ZNF185
FGFR4	SAMD9L	CBFB	ZNF408
WDR59	AC004552.1	RAB33B	TANC1
LRFN1	C1QL3	CENPK	ZNF736
KIAA1614-AS1	MAK	PTTG1IP	SMIM19
C11orf71	AC036176.3	DHRS3	SLC17A5
LRSAM1	AC092718.3	ARL16	LHPP
RFX2	TECRP1	AP2M1	PCLAF
RASAL1	GEMIN7-AS1	FAM214B	AC097376.2
AC011481.1	FANCB	RPRD1B	TSTA3
EDDM13	SETP14	SERINC1	SCAMP4
PSD2	NCBP1	CRYBG3	CHCHD10
FAM221B	FAM135A	ARCN1	TAX1BP1
AC009902.2	GDPD3	SF3B2	ZBTB4
AC008533.1	C17orf80	FANCG	TSNAX
AL449106.1	AC090739.1	SASS6	NPLOC4
AC008443.1	XPOT	TMEM251	PRKCSH
AC011462.4	SGCE	TXNDC9	MIB2
EMC2	KCNJ2	EIF2B3	METRN
LRRC39	AC020978.7	ZNF398	MVP
AP001486.2	TDRD9	ASAP3	PRR12
AC053527.1	AC021205.3	ATP6V0A1	DENND1A
IL15RA	FTH1P7	ANKMY2	TNFRSF14-AS1
NLGN2	SEC22B3	VPS4B	DDX42
NRXN3	FAM223A	NRM	SMYD3
CHP2	SVIL-AS1	LIPA	MCM2
AC127164.1	STX19	COPS8	NUCB1
UPK1A-AS1	TMSB4XP1	COL4A3BP	AL035661.1
ALMS1-IT1	SCLY	MEF2A	CTBP1-DT
TBX10	SOCS4	CDC73	CISH
COL6A3	SLCO1B3	CTTNBP2NL	AUTS2
AKR7A3	AL031727.1	DOK4	CDC42EP4
CCT6B	RPS19P3	ZFP1	MRPL12
AC015971.1	AC079228.1	MAFK	ATP2B4
AC026471.1	DENND2D	KIF18A	COX8A
FAM3D	NUFIP2	KIF13B	PRELID1
CDH5	RWDD3	TJP1	TOR2A
TBC1D3F	AC005062.1	TLE3	LRPAP1
AL445228.2	GRK3	CLK4	FLOT2
NFYC-AS1	FST	FNBP1L	MED22
ODF3B	DOCK2	DNAJC2	TRIM8
GSTZ1	AXL	FIP1L1	BCAM
ARID3A	PIGF	HJURP	ZNF862
SCD	BNIP3P5	ZFP90	COL17A1
SOWAHD	AC130456.1	NCK2	TMEM52
TESMIN	PNP	CKS1B	TNFRSF1B
AL157813.1	AC092683.1	PRCP	PROSER3
LPCAT4	ZNF571	TSPYL4	BRD3OS
ECHDC2	Z92544.2	RSPRY1	BCL2L12
TUBA3D	BICD2	SSX2IP	HOXA9
PPP3CB	SLF1	MAU2	DENND1C
AC138393.1	NAB1	MARVELD3	AP003486.1
Z83851.2	ATF3	EP300	CEP131
S100A5	SLC30A10	SPEF2	TONSL
Z95115.1	BLZF1	RAB9A	MUC3A
ATG10	AC068491.4	SMG6	HEXD
QARS	EEF1A1P24	YKT6	NELFB
RGMB	AL390728.6	APEX2	PDXK
HAR1A	AL139095.2	KIAA0895	DCAF15
TPO	ASPHD2	MRPL33	CCL28
AC007878.1	PFDN2	SMAD5	WDR45
SNORA9B	AC016866.1	RACGAP1	MSRB1
PADI3	AC120053.1	XRCC3	B3GNT10
C18orf65	QTRT2	CROT	MOB2
MOB3A	TOB2	ZNF232	SNRPA
ACBD4	SMG1P7	KIAA1551	PI4K2B
OR7E38P	MFAP3	LSM1	ADNP2
PLEKHN1	SMNDC1	MKI67	EIF3F
AC132219.2	EIF4BP7	TCEA1	IFITM3
LRRC23	AC012676.5	E2F1	NADSYN1
RPS6KA2	CHCHD4	MUL1	NRBP2
AC002044.2	AL133243.2	MIER3	CLIP2
CFD	UBXN2B	ERCC6	DLG3
ZBTB12	AL356653.1	CU638689.4	GNG12
MSRB2	SLC5A4	TOM1L2	HNRNPDL
AC245060.5	SRSF10	CBX1	SBF1
AP003419.3	DMXL2	SLC39A14	PPP1R26
PALM3	LINC01355	ZNF561	RAP1GAP
LMNTD2	AC011933.1	DNAJC15	SLC2A8
AL591895.1	PTENP1	SRGAP1	TEX45
TBC1D17	FAM126A	REEP3	MAP4K2
CR381653.2	LIMCH1	PRR5L	ASL
RPL23AP42	KIF27	NCMAP	EPHX1
AL513550.1	RCN1P2	YBEY	MTURN
HIST1H2BD	SFRP2	CYB5R2	MCOLN1
AL669831.1	AC073342.1	MTRF1L	SCMH1
AL627230.1	RAB2B	DNAJC22	NMNAT3
SLC4A5	POLR1B	KIF3B	ANKRD28
PRX	SNORD72	SNRPD3	STAT5A
LINC01301	OCLN	RIF1	ZNF19
AL008727.1	SPAG5-AS1	PAFAH1B1	PQLC2
AL772307.1	STEAP1	C5orf22	ABHD17A
MIR647	FAM104B	C12orf75	RNF135
KCNQ1	CU633904.1	SELENOF	GAS6
SLC25A23	SRRM5	OSBPL10	SLC9B2
RF00004	BTG3-AS1	MLH1	CD99L2
EIF2D	NCEH1	KCNE3	CUL7
AL158825.2	PRKY	AC008771.1	WWC1
ADGRD2	SDHAP3	ATP6V0B	MAP3K11
AC092171.3	AC004148.2	CDCA2	KCTD18
TRMT9B	IKZF1	GALNT1	NBL1
AP003086.1	AL683813.1	CDC5L	SIDT2
AC026150.3	PEX12	DNAJC17	DPY19L1P1
AC073195.1	YWHAZP5	IKBIP	VPS37B
AC025265.1	OR2T2	ZNF592	ARHGAP44
DKK4	AC136632.1	RNF114	LPIN2
VPS37D	AC019330.1	HCCS	SUSD1
FMOD	RPL5P34	CLOCK	C6orf48
AL157938.3	TMEM263	CIZ1	POLR2A
C5orf52	LEO1	SIK2	ACSF3
WNK2	AC131212.3	SLCO2B1	DAP
SLC51A	GALK2	SNAP23	SBNO2
CBLC	NABP1	GXYLT1	ARPIN
SEC31B	RPS26P31	SPATA33	RAB17
RPL7A	THAP1	MAP7D2	TPRN
DICER1-AS1	KCTD12	LYSMD1	ABHD12
AC073111.5	FANCM	EXOSC1	CSRP1
AC000078.1	FAM98A	CSRNP1	TSPAN12
PMS2P6	AC078883.1	WARS	CCNB2
DNMT3L	DEXI	ZNF486	CLCN7
LIPG	ALG10	TRAPPC10	CU633906.2
MT1E	PFN1P2	DYNC1LI1	GARNL3
ST7-AS1	ZSCAN22	ZHX1	ZNF587B
AL022323.4	KIF1BP	CCT2	PIM3
AL358394.1	ERRFI1	DMTN	SCARB1
ITPR2	ARMCX5-GPRASP2	ZNF503-AS1	CCDC115
NPIPB12	FP236315.2	OGDH	FAM86B1
AC000123.1	LDLR	CCAR1	ZKSCAN1
AL512625.2	RPSAP12	LINC00909	ZNF16
ZNF426	C7orf61	PCSK5	TCTA
AC009299.3	TOGARAM1	S100P	NRIP1
AC010761.3	CTU1	PLBD1	RBM12
SCARF2	AC005224.1	ACVR1	ERCC5
AC004951.3	ARHGEF6	SPC25	INPP5A
AC099314.1	SMIM10L1	ZNF254	EPB41L4B
SPATA25	AL590438.1	DIS3	GRK2
SLC16A11	CEP83	TAOK2	ZBTB7C
ADAT2	AL645940.1	SSSCA1	LNX1
VWA2	HOXB5	FAS	TXNDC11
RPL10A	MTCO1P40	POC1A	MEF2D
ENGASE	RNU1-3	LSM8	DGKZ
SNORA55	ALDH1L2	ZNF268	WWP2
AC130324.1	TUBA1A	SNAPC5	AFG3L2
MEX3A	PRNCR1	RTF2	SETD9
PSD	PRF1	SAP30BP	PGP
OARD1	MANEA	CTNNB1	RPS6KA4
HIST1H1B	ANGPTL8	GMFB	CHAF1A
AL078587.1	NCOA5	SIRT2	ZNF318
SPTBN2	GVINP1	SUCLA2	CASP6
HTR6	PRPF3	ZNF227	HOXA10
GDF9	AC008026.3	SEZ6L2	STRN4
AC126696.3	AC135803.1	UBFD1	C6orf136
HIBADH	MANEAL	RPL39L	C1orf159
AC074117.1	AL161909.1	PSMA7	RAB25
B4GALT2	DEPDC7	TRMT61A	PCED1A
KANK3	CYCSP24	PUS3	PIEZO1
HMGCS1	TRIM52	PCMT1	ERGIC1
AL356273.3	TEFM	AC018647.2	NCAPH2
PCDHB15	NPR2	IFITM3	AXIN1
GUSBP5	DNAJB11	CNTLN	GGACT
NOP53	ARL6	PRKD3	ZNF778
AC011472.4	AC245014.1	MBD1	RBM15B
RPL29	INVS	CAST	SLC35B2
AL162458.1	AL691482.3	TSPAN8	CDCA5
REEP2	TBCCD1	SRGAP2	GPSM2
HOXA11-AS	UPF3B	CMC2	ANO8
CRAT	AP006222.1	MYL6B	CAV2
PPOX	LINC01011	GLRX3	PLEKHM1P1
GEMIN8	DGKE	VPS35	PTPRA
AL031595.3	CRNKL1	CEP57L1	FAM241A
LENG8	RNU1-4	ODC1	OTUD1
AC087289.5	LINC00649	ABRACL	F8A2
AL513548.1	AC068205.2	LRRC37A4P	TGFB1I1
STEAP3	FAM208B	BACE1	MLLT6
AC120053.1	SLC19A2	RALA	ARHGAP39
L3MBTL1	AGR2	COPS6	ZSWIM4
HIST1H1E	BRMS1L	RPS26	LPXN
AC093726.2	RANBP6	ZDHHC13	WDR18
TYSND1	ZFP14	MCUR1	SLC11A2
PWAR6	RAB6D	MSANTD3	SELENOH
DLGAP1-AS2	TMEM181	PPP1R10	SELENBP1
PGLS	FP236241.1	BARD1	GUK1
OSCAR	RPL4P3	ZNF620	IFNGR2
ZDHHC1	PFKFB3	RAB14	CHPF2
SLC17A9	C1orf52	POLR2J4	DHX32
AL023284.4	IQANK1	IPP	ULK3
MTCO3P43	SLC25A30	JPT1	MAP2K7
AC015883.1	TLK2P1	TSG101	VMAC
GRK2	AL034397.1	CMSS1	GTPBP6
LINC01770	PINX1	NDUFA13	EMC10
AC211486.1	ZNF284	BAZ2B	LENG9
USP3-AS1	PPME1	UFSP2	CAMK2G
ADCY10P1	RPL21P16	TSN	AL135925.1
AC018690.1	ZNF286A	HELLS	TRAF3
TMEM120B	FASTKD1	GAB1	RABEP2
AC090181.3	RPS19P1	CCNJL	PITPNM2
SULF2	AC021016.2	MACC1	RPH3AL
AC022201.1	AL049539.1	ZNF273	CPNE7
PFKL	MIR17HG	DTX4	ZNF554
PODXL2	FO393411.1	TNFRSF10A	CCDC71L
WNK4	AC007406.5	ZNHIT6	PDGFA
TEX22	CU633906.1	HHEX	CROCCP2
AC090517.2	SEC23B	INIP	FAM201A
AL359715.3	AL353807.3	SELENOS	RARG
DNM1	HERC5	SENP8	PHLPP2
B9D1	C1orf109	PGM2	ATG13
AP000845.1	MED31	TPRKB	HNF1A
AL139123.1	CEP170	MBD4	ZNF675
AC116351.2	TINAG	USP4	KIAA2013
ACTG1P17	AL033543.1	LMF2	AC026412.1
PRUNE2	SNORA26	GPSM1	TSHZ1
ZBTB45	HNRNPA1P8	RAD51D	QSOX1
AC092171.4	AL590705.3	ZC3H14	MZT2B
AC093673.2	MT-ATP8	EIF5	JARID2
AC005702.3	CCNJ	DDX23	DUSP8
LINC01342	ZBTB45P2	TRAPPC2L	DEGS2
EIF3E	FBXO45	NPC1	PBXIP1
SFXN2	RPS26P3	SREK1	TRIM66
RPL14	AC074117.2	FOXJ1	SFXN3
LINC01238	FAM238C	RNF223	HAUS8
NKPD1	SAP30	IQCK	MAGI2
SLC29A4	IL1RL2	AC098934.2	RIPK3
AC026124.2	RPSAP45	SEC14L1	MECR
DUXAP8	CDADC1	QRSL1	LRSAM1
RHBDF2	SPRY1	TMEM127	FAM221A
AC079684.1	NPM1P39	CASP8	HLA-C
H19	CU634019.1	RUNX3	NT5C3A
RABGGTA	MAFA	NAV1	CASC8
AC005332.5	NIFK	CHCHD3	CMIP
FUT1	HIST2H2AC	RAP2A	HMBS
FCGR2A	SMG1P6	TMPO	PPP2R1A
MEGF8	AL031777.1	DEK	GRIN2B
ADAP2	H2AFY2	AGTRAP	TTC22
STXBP6	GFRA2	AC007405.3	UNC119B
MIR616	SREK1	ZBTB8OS	LAMTOR1
EZH1	EED	DMXL2	EDEM1
FAM162A	IRF9	PCYT1A	ADCY3
TSEN2	BTAF1	STIM2	MMP14
POLRMT	AC120114.3	ZC3H8	MYBL2
JMJD1C-AS1	RPL13AP5	CEACAM5	EPS8L3
HMG20B	EPHA2	STPG1	SLC8B1
NUDT18	CXCL1	VRK2	SAMD13
AL356512.1	TWNK	ELOF1	CENPB
AC078962.1	ALG2	TANC1	USP30
PCID2	AC097721.1	PLEKHM3	TIGD5
GYS1	RPL15P3	DDR1	PKD1P6
GPR155	TM2D2	ACD	PLEKHA4
MIR17HG	TMEM64	PGRMC1	GALM
C1QTNF6	STK3	SH3BGRL	FBXL18
AC005696.4	ACTBP7	TRAFD1	OCEL1
C21orf58	RBMS3	SUV39H2	FEZF1
PTPRD-AS1	CLK1	ANXA5	BCL9
AC017116.2	ZNF573	LGR6	GTF2IRD2P1
ANKZF1	MEX3A	TMSB4X	MOAP1
BHLHB9	AC115223.1	ARHGEF4	NAGPA
MIR3153	UTP20	EXOC6	RHOD
AC011298.1	MEIOB	TFPT	NR2F6
AC005225.1	AC012513.3	DPF2	C11orf49
BCKDHB	SNX27	SERPINB6	C1orf198
SYCE1L	NUTM2B-AS1	SPON1	AC012306.2
AC107027.3	RBP1	EMILIN2	RUNX1
AC027031.2	SOGA1	CHAC2	PGLS
AC067838.1	IFI6	KCNK1	SLPI
VPS28	ABCB6	HLA-DQB1	BCL7B
SLC7A5P1	PDZK1P1	RP2	SHMT1
AC063965.1	NCAPD2P1	TRPM2	BEST1
AC068768.1	CASTOR1	PKNOX1	CTDP1
AC130650.2	TRIAP1	TPPP	NCK2
CLIC6	SNRNP48	ZNF408	WDTC1
MIR589	CCDC196	CENPP	DERA
LRRC73	CRYGS	ROMO1	SVBP
TMEM147-AS1	SULT1A3	FBXO33	MCM7
NAT16	GEMIN6	ARHGEF2	EWSR1
AC245060.6	UGDH	DLL1	C17orf100
STC2	DYNC2H1	STAT2	ENKD1
CEBPD	CEP97	C16orf70	RUBCNL
STAM-AS1	TIMM8A	KLHL2	CENPM
PCCB	SOX10	TWSG1	ATAD3A
CTAGE7P	GPRC5A	RFC4	GRINA
CCDC17	NOL11	ATP6AP1	DHDDS
OMG	POU5F1B	C19orf47	TMEM44
LINC01876	AC130689.1	TMEM222	PODXL2
AC007207.1	RXYLT1	DYNC1LI2	LRP5
SIGLEC10	ELOVL6	MYO1E	MGC32805
AL161421.1	INTS3	SCYL2	SIX5
CLEC11A	MYCBP2	PACSIN2	EPPK1
DHRS4L2	PIEZO2	PQBP1	TYMS
DEFA5	POLR2D	ZSWIM3	RNF31
SNORD104	CLK4	KIAA1671	GTPBP1
RPARP-AS1	LRRTM2	CCDC125	VWA7
AC008763.1	MED23	SNX2	HBP1
DCDC2B	PNO1	KPNB1	RAI1
PCOLCE	ANKRD46	RBMX2	PLIN3
PHKA2-AS1	PAK1IP1	MYO6	AP003774.4
EEF2K	PLEKHA8P1	FOXJ2	INSR
ZNF652	POMK	MALINC1	ZNF598
RPL18A	KLHL9	CD58	TTC7A
AC133552.5	ZNF355P	ZNFX1	GSDMD
SLC27A5	AC002310.6	FARSB	FCGRT
TM7SF2	ZNF189	CTNNBIP1	ABCC6
AC244197.2	TMEM132B	ANTXR2	SLC44A4
DBP	AC092279.1	ZNF384	WAC-AS1
AC018904.1	NOP16	PSMD8	CHCHD5
RPL13	RNU1-27P	KCTD2	MTX1
TTLL6	BX679664.3	ADRM1	VPS37C
AC002451.2	TCTE3	C2CD2L	COMMD9
IRAIN	HMGN2P22	FTSJ3	ANKMY2
AL049539.1	SGCD	RANBP9	LRRC61
NT5CP1	SIAH2	WASH5P	PC
LINC00665	KLHL6	DOP1A	CENPP
AC016394.1	DDX60	AREG	TLE2
BTBD2	MTHFD2	PAXX	SDC3
DHRS11	GPR75-ASB3	GKAP1	PLEKHH3
LRP4	AC015813.6	YWHAB	C14orf93
AP003119.2	ENTPD1	WWOX	TMEM141
FRA10AC1	AC025430.1	RPA2	PLA2G6
SNORA71B	ESCO1	UROD	PDE4A
AC018638.5	MORF4L1P1	USF1	TNFRSF11A
MASP2	ZNF30	OSER1	CAPG
GAA	RAMACL	ZNF26	RNF215
AL731533.2	RIOX2	IQCC	SLC35E3
TMEM161A	RNU1-28P	NSD3	COG1
DTD2	IER2	NEDD8	ZNF776
DUOXA1	PCNX4	ZNF44	HSBP1L1
TAPBP	CLCN5	BORCS5	ENDOV
SREBF2	ZNF239	RIOK2	PEPD
MZF1-AS1	TPP2	ARL8B	VPS28
AC103769.1	ZMPSTE24	KIF1BP	AC245452.1
AC020656.2	UQCC1	GUCY2C	FIS1
ANKRD9	PSPH	CRY1	COQ8B
DHRS4	DHX34	TBC1D2B	ATG4D
VENTX	CWC25	SF3A1	IL18
AC004803.1	FRMD5	ZNF678	GOLGA6L4
CDCA4P4	TP53RK	TAF13	PRR7
TTC3	PKNOX1	MRM2	SH3GL1
LINC01560	C15orf65	SMAD7	ATN1
APC2	RPL7P6	SCRN3	HMGCL
NEIL2	RAB1C	ZNF10	CD81
AC005829.1	TUBB2A	TMEM139	SPRYD4
BRWD1-AS2	ELP1	ZSCAN30	ZNHIT2
PLCH2	CIITA	AC068282.1	HID1
AL162586.1	POSTN	UBB	DOCK6
UBE2V1	RPL15P2	NIFK	PTPN23
FDPSP7	CEP41	BCL7C	POLE2
PFKM	PLSCR1	TRIM23	LRP1
AC018695.6	LINC-PINT	CYREN	PROS1
ASS1	SS18L1	SVIP	PMEL
AACS	IER5L	CHCHD4	AC073254.1
ABRAXAS1	SACM1L	SLC20A2	USH1C
GALK1	PTRH2	SMOX	ACCS
HRCT1	ATXN3	AKAP8L	AP001469.3
MFSD12	TNFRSF10A	PROX1	SRMS
AC009088.1	ANKRD13B	INTU	TCF3
LINC00339	ZNF322	MINOS1	SHARPIN
FAM189B	LINC02210	RMI1	FUS
RPL27A	AL031587.3	GABRB2	AC073111.5
TCEA2	ITIH2	RAB5C	ARRDC1
AC023509.4	FRG1CP	POLR2G	POLA2
SPACA4	SEMA4F	C1orf226	WNK2
C2orf48	MSANTD4	LAGE3	FOXP4
LINC00235	SPDYE16	CTR9	CNKSR1
DUOX1	AC010326.3	ZFR	FAM45A
LINC02535	SRSF3	COX6A1	MTX1P1
AC127024.8	CU633967.1	ITPRID2	TNS3
HLA-B	AC008764.6	PQLC2	KIF2C
IDUA	TRIM58	SOGA1	ZNF548
RINL	FAM161B	NKIRAS2	OPTN
FAM157C	SRFBP1	PARVA	CYP4X1
TGM1	AL928654.4	RNLS	RECQL4
TRPM4	BZW1P2	SKAP2	AL513550.1
AC130352.1	HNRNPA1P28	SDC3	C19orf47
AC064805.1	RNF111	ZC4H2	SP2
RPL13AP5	BRICD5	ZNF428	PORCN
ALG1L2	GSTCD	CEP135	FGFRL1
ZSWIM4	CCDC121	SARS	MAN2C1
AC009055.2	UTP6	DNAJA4	ZNF346
CCDC166	TTI1	PHTF1	NR3C2
TTC34	EPHA3	CIR1	PTPRF
PRR22	MAK16	EPC1	STK19
LINC02614	CREB1	ZNF664	ARHGAP23
HOOK2	RPS27P29	MED19	PPP2R3B
AL035071.1	BIRC3	CACHD1	MZT2A
ZDHHC19	TANC2	OXCT1	CYREN
BCL11B	HIKESHI	ZNF675	SNX30
DEPTOR	SLC22A7	SEMA5A	MYRIP
HYPK	MAP3K4	SERPINI1	CYB5R3
RPEP4	YARS2	TP53BP2	PCNX3
AL031727.1	WASHC3	SF3B3	OXGR1
MRM1	ITGAD	CBX2	UBXN1
PARD6G-AS1	YEATS2	PRPF4	S100P
MIF4GD	HELZ	JADE3	TLCD2
DUX4L50	AC098847.1	MAD2L1BP	TP53I13
YTHDF3-AS1	SMAD5	HAUS2	C19orf66
ABHD1	PPIAP13	ARHGAP21	ADAP1
BCAT2	AC008966.1	RIPK1	HMGA1
AL391684.1	ATR	CAPN7	FAM174B
KRTAP5-1	HNRNPA1P7	SP3	MSRA
H1FX-AS1	ZKSCAN5	CLBA1	PCSK7
EML2	PTMAP9	MCOLN1	C2orf68
NFIA	FTH1P8	NCBP1	SFI1
FBXO4	ZMAT3	DNAJB2	APLP2
ALX4	AMMECR1	HIP1	CDC25B
AL031282.2	RPSAP18	ZNF774	SPSB1
TMEM269	HNRNPA1P48	SMIM4	TMEM38A
ZNF449	CDH2	SNRNP27	AF064858.1
ANKRD16	MFNG	NR1D1	BCKDK
PEX7	SAMD9	NOSIP	NPRL3
AC022893.1	NAB2	PTPN1	SLC25A16
AC020978.7	MINDY2	FKBP5	AP5S1
MADCAM1	WDCP	CNPY4	STUB1
AC068205.2	ZNF616	IFT46	RAB40B
FOXK1	CAP2	EEF1AKNMT	ITGB5
AC233723.2	RPL15P18	POC5	STK11
LINC01001	TXLNG	IGSF3	DPP7
C17orf97	PTGES3	ARNTL2	SHKBP1
SLC50A1	CCT4	ZNF253	PRR11
KLK8	DTX3L	TIMP1	PPP1R13L
RN7SKP299	MED13	YWHAQ	DNAAF5
ANGPTL4	STARD4	CPSF7	ANKS6
SCARB1	EIF4EP2	CABLES1	ZNF337-AS1
AC092611.3	RC3H2	ZC2HC1A	CNPPD1
ZNF414	RLF	PLAC8	CDC14B
AL139424.3	TMSB4XP8	POLR3A	ARHGAP1
RASGRP1	DCAF17	PRPF19	THNSL2
KLHL31	PRRG1	MAX	KIAA1522
FAM86B1	TIMM21	PARP2	AGTPBP1
CYP2E1	ENTPD7	ABHD8	LLGL1
AC007191.1	USP31	ZNF669	HIP1R
TAGLN	AC083843.2	PLEKHG2	JMJD8
FAM222A-AS1	CNN3	DIABLO	ZDHHC12
AGRN	AC139887.2	ITGB8	DBNL
AC092718.1	EEF1AKMT4	SMARCE1	MFAP3L
FAM171A2	DPH5	PAF1	AC138969.2
ERMARD	ZNF2	PANK2	TEDC2
NME4	PCSK9	MAGED2	SLC22A23
AC138409.2	NEK5	EIF3C	PRSS3
FAM182B	ZNF443	L3MBTL3	SNX8
ZFP69B	RNF34	FNIP2	FADD
LINC01978	FGD1	SLC39A8	FCHO1
AP000553.5	ZNF566	UBR4	CCNG2
CPT1A	TERF1	CFDP1	TSC2
AL118516.1	SLC25A19	TGOLN2	ANK3
NUDT6	PTAR1	GZF1	NUDT16L1
AC148477.3	UCHL3	GCH1	ERBB2
SULT4A1	MFAP1	CIAPIN1	PGAP1
SLC19A1	CEBPB	SKA2	B4GALT2
HESX1	COL8A1	MAP3K9	DBNDD1
AP000253.1	JRKL	EIF3CL	SFXN2
HIC1	STYXL1	LSG1	RAB1B
OPLAH	TBX20	NTMT1	CHAF1B
HNRNPA1P48	RBM18	RAB38	MIEF2
PRKCQ-AS1	SLC22A5	PON3	RNF125
AL358472.5	AL365273.1	IGFL4	RAB36
DNPH1	ACTG1P14	ZWILCH	TMUB1
DBNDD1	BMS1P10	RNF111	CLTCL1
EXOC3L1	CCR3	SGO1	GNG4
AC241585.2	AC093591.1	LNX2	CHTF18
FAHD2B	LINC02211	EBNA1BP2	BMP1
CLDN10-AS1	RAB10	USP1	ZMYM3
HIST1H4I	BICD1	ZZEF1	ECE1
CSPG4	C3orf38	ARPC3	PEX19
SNORA80D	AP3M2	PEX3	CCDC162P
PRR7-AS1	ZNF449	NFX1	CENPV
PFKFB1	MTF1	ZNF48	ZHX3
AC073254.1	ZSWIM3	SYNM	ZNRF2P1
AC005775.1	MSANTD2	PIGA	PPP1R3E
RNPEPL1	AC002310.1	GFM2	REPS2
PHLDA1	WDR36	SHLD1	HSD11B1L
FAM157A	SPATA5	ZNF799	FAM86C2P
RTEL1-TNFRSF6B	DCP2	DENND3	ITGA7
AL139220.2	CPEB3	RNASEH2B	ZNF446
METRN	PRMT9	PPP1R8	TPK1
AC211476.4	ADAT2	CEP350	ARHGAP35
AC099568.2	RPAP2	PGBD1	TK2
TMEM178A	ITSN1	AC092070.2	NR1H3
ZNF514	CSGALNACT2	GNL1	SSBP4
AC139495.2	SNAPC3	NOTCH3	RTKN2
DCAF8	KIFAP3	NRIP1	ZZEF1
AC018766.1	PRKAR1A	YWHAH	DAZAP1
RALGPS1	ZNF589	PVR	ARMCX5
AC006504.1	ZNF343	MGST3	CTDSPL
AC011008.2	TMEM241	RAB23	SPINT1
RNFT2	PTMAP5	NT5C2	WDR34
NSUN5P2	CFAP298	RP9P	E2F8
AL157786.1	FAM92A	TICRR	PIP4P1
CYP4F11	FAM161A	OTUD6B-AS1	GAK
AP001107.9	ITPR1	GRHL1	CDCA7L
AP001362.2	PRKCQ-AS1	HOXA1	VAMP5
AC007342.4	KIN	BAG5	ZNF524
RAPGEF4	WDR12	C6orf47	MIR22HG
NME2	LIF	ZRSR2	DDX54
AC012181.2	COX10-AS1	PDZD11	GLB1L2
GTPBP6	SCARNA5	LINC01559	SOX30
UNKL	UPF3AP2	ZNF322	MCRIP1
ARRDC1-AS1	TMEM206	C17orf80	KIAA1211
AP000787.1	EPG5	MED8	GPR160
AL360219.1	MX2	CSTF2	NEO1
AC232271.1	HOXD8	PRPF18	NAPRT
ACTR1B	SMG9	KCNK6	CELP
HEMK1	CEP78	NRAV	TSR3
WDR60	NSUN6	ARHGAP42	PPP6R2
HMGA1P4	PEX6	DIRC2	CD99P1
AC005522.1	SPAST	ADPRHL1	FBXW5
FOSB	KLHL25	SLC44A3	TCEAL9
RPS9	ZBTB6	MUC13	AC108860.2
AC104653.1	HNRNPA3P5	CASC2	COQ8A
AC009927.1	RHOB	OSBPL3	LGR6
RNF122	STK4	ZFP37	ATF6B
LGALS4	RPS17	GALNS	AGPAT2
FAM53A	GCNT1	TSPYL2	MAN2B1
FMC1	PPP4R3B	DUSP3	MUC20P1
PIK3IP1	DSTNP2	FANCC	NBPF3
CC2D1A	FAM234B	MBOAT2	TELO2
AL591806.3	XKR8	PKN2	RASSF7
TARBP1	AL109945.1	ENO2	ZNF703
FAM131C	DCDC2	EFCAB7	MYH14
AC024560.2	ARRDC4	EAF1	ARFGEF3
HIST1H2BH	POLR1C	PKMYT1	DDX28
RNF183	RF02038	ITGA2	ZNF395
TLR5	GOPC	CCDC136	PCK2
BTG2	ZNF780B	MCFD2	ZNF581
AC069287.3	DUSP7	PBX3	OTX1
AC012615.6	LZIC	TMEM107	KANK2
FOXH1	SLC38A9	KRT18	ZNF658B
ZC3H12B	NUTM2A-AS1	ARSJ	ZNF710
HIST4H4	NEMF	ITSN1	RHBDF1
AC006252.1	POLB	ABHD5	STK16
AL158013.1	RPL17P36	ORC6	CIC
KLRG2	TMEM170A	MCM5	ENTPD2
PADI2	ELOVL5	ZNF189	GTF2IRD1
MORF4L2-AS1	LINC01226	BAK1	C14orf28
MTR	PTPRO	RHNO1	DENND6B
KDM7A	OTULIN	TMCC3	ASH2L
AC132938.1	B3GALNT1	UBAC2-AS1	CTSH
AC002470.1	BLOC1S5	CHD3	B3GALT5
KCNJ14	LRIT2	THAP1	LINC02035
CATSPER2P1	MFSD4B	MFSD4A	PMF1
TDRD5	HNRNPA1P10	RAB32	EMILIN2
AC004263.1	GOLPH3L	TRAIP	BET1L
IL21R	PDE4DIP	GINS4	PPDPF
HEATR4	EIF4HP1	DSP	TCEAL3
AC048341.1	BEND3	DLG5	PAQR4
ITGA2B	MED21	SRPRB	PLD6
AL355994.2	LYAR	ZNF92	FBXO41
LRP8	S100PBP	KIF2A	BAD
B3GNTL1	MSL1	GGCT	ATP8A1
SSPO	EDEM3	DUSP11	RCAN3
PABPC4	TMEM211	FAU	TMCO4
NUDT17	SNRPG	FMNL3	CPNE2
AL121658.1	RRP15	LINC00847	PIGQ
SNHG26	GART	SCRN1	DDR1
PVT1	AC079944.1	ZNF346	MORN1
AL355353.1	AC005020.1	MKNK1	SYNGAP1
ZNF8	UBE3D	PRPSAP1	MYO1D
NPTN-IT1	MAX	TC2N	EPHB2
PXN-AS1	PIGH	GOSR1	JAM3
MAGI2	CCPG1	TPD52L2	CIB2
UCN	GEMIN2	CXorf40A	LINC00863
EIF4A2	TBC1D3F	IFT81	ARF5
RPL22L1	MSL2	GEN1	RABGGTA
C15orf61	CGGBP1	CHRNA5	SPNS2
MLEC	ZNF607	ASTE1	TNFRSF14
NAP1L1P3	ZNF557	NAB1	PCDH1
DIS3L2	FAM72D	RYBP	ADAMTSL4
HGH1	STAT2	MBD2	LINC00888
ADCK1	Z99916.1	OS9	MAP3K6
SLC39A13	AGO3	ITGB6	ZNRF1
POLR3G	ARL5B	UBE2T	ASB16-AS1
SLC6A4	PURG	NUB1	ASPHD1
TAZ	AL137246.1	RHBDD2	MAPK8IP3
AC012358.2	AL139021.1	RIPK3	CCDC85B
AC005086.1	PAN3-AS1	TGFBR2	SH3BP2
PHKA2	PDE12	DNAH2	ZNF687
TBL3	LSM10	CCDC162P	GSTP1
MYOM1	ADAMTS15	COMMD4	UBOX5
THAP7-AS1	SLC39A6	SMC1A	CTDSP2
EEF2	IPO13	PXMP2	TMEM45B
MTMR4	TMEM200A	CDC42EP3	CAB39L
DIPK2A	LEPROTL1	STN1	MAGED1
ZNF395	CYP26B1	CASC3	FAM168B
TMPRSS5	WASF1	TMPRSS4	ZNF513
RPS14	FASTKD5	GPAM	HERPUD2
EXTL2	LTN1	MRPL51	ANKRD39
CHCHD6	EBF2	PHF19	EIF4EBP2
ALDH4A1	SNRPD1	BZW1	NIPBL-DT
PRRT1	PPIAP74	NCF2	SRPK3
AC068870.2	TOR1AIP2	TOX4	TRIM31
CAMKV	FBXO39	AC025171.1	VPS11
HES2	ESF1	SGF29	CACFD1
ATF7IP2	NIPA1	SIVA1	ZNF213
GIPR	MAP1A	ABLIM2	FXYD5
AK5	WEE1	NXN	GALE
TMEM145	ZCCHC8	MALT1	SUV39H1
C19orf71	KLHL20	ZDHHC5	TGFBRAP1
QTRT1	AC245060.6	RTTN	OSBP2
MIR6724-4	BOLA2	SLC12A6	CAMKK1
RNF128	TACC1	BTG1	C19orf57
LIPE	WNT2	POLR3K	TMED1
AL157888.1	DNAJC25	ARMT1	IRAK1
LINC00926	KLHL11	GPX1P1	ZNF517
NAP1L1	PRKRA-AS1	ATP7A	ITGA3
GATA6-AS1	TMA7	COPS4	CTAGE9
AP000696.1	HSFX4	CHAMP1	DBN1
TESC	B3GLCT	LARP4	GNB2
CNTF	RAB8B	RAE1	KCTD3
LRRC10B	SNRPB2	NGDN	TMEM54
AC104472.1	PVR	AP002884.1	EEF2
CPNE1	GRPEL1	SNRPG	CFAP410
CHST15	IL6ST	NFIL3	COX6B2
DUSP2	FAM72C	SNN	THRA
BBC3	PHF20	CHAF1B	PGAP3
AC073592.1	LATS1	TRERF1	IL22RA1
PCBP3	CLDN12	CLIC4	UAP1L1
AL359881.3	STON2	TRIM15	NAAA
NADK2	C9orf40	TMC8	C1orf50
LINC02473	TBPL1	DZANK1	H2AFX
AC116366.1	RPRD1A	IPO13	SLC6A8
AC008946.1	ELMO2	FMNL1	AP002360.1
MRPL24	OAS3	DNA2	LMF2
AC021016.1	KIF3A	ATP6V1E1	CLU
KIF20A	ARHGEF38	GPANK1	ARHGAP22
AC021534.1	PAQR3	YAP1	CYB561D2
TKT	USO1	ZNF622	PNKP
AC138749.1	WDR77	B4GALT6	DOK4
DIPK1B	CMTM1	MAP1LC3A	CTBS
RAB3D	PAWR	ISG20L2	FAM185BP
MPV17L	FAM169A	RAD54L	DUS4L
AK4	SNHG14	CELSR1	AL009178.2
ZNF575	PDZK1	TENT5A	TTK
RPL3P3	FABP5P7	C4orf46	SHANK2
CORO6	FNDC3A	KLK10	UHRF1BP1L
ZNF460	ITM2A	ZNF707	LRP10
VPS9D1-AS1	AC005726.1	PSMC2	MYLK
CBX3P2	RABEPK	SF3A3	SPACA9
AC140479.2	RPL23AP82	FAF2	SLC25A23
SLC25A21-AS1	C5orf24	KMT2A	FOXM1
ELK4	USP45	AC009244.1	SSBP3
AL627309.7	TBC1D24	NCAPG	RAB12
KANTR	GIN1	PPP1R12A-AS1	BORCS6
AC007249.2	FTSJ3	NME6	ABHD11
POLI	EXOC6B	TANGO2	DAPK2
HNRNPA1P6	ZC3H15	MSRA	REG3A
AP000866.4	C9orf152	B4GALT1	AL732372.3
AL161431.1	TUT7	TTC9C	ERMAP
REPIN1	ZNF674	ARMC7	TRAPPC9
CHCHD10	NAA15	MKRN2	MUC12
FLJ37453	AC024592.2	RNF20	R3HCC1
AC083798.2	SEC11C	TOR1B	IRS2
MCRIP2	MPDZ	TERF2	MPST
OR2A7	LYSMD2	SNRPGP15	AP000787.1
PTPN18	USP14	SMG5	CD151
AC137767.1	RRP9	RGS9	ZNF251
FAH	AC021106.1	TRIM68	WIPI1
REX1BD	ZCCHC9	BRF2	ZKSCAN2
MCEE	DR1	CXorf56	ING3
ACTR3B	FBXO30	EHD1	DENND5B
AP001528.3	KLHL15	KDM1B	ACOX3
SPPL2B	TMEM165	OSBPL11	VAV2
AC115989.1	SPEF2	NPL	NEK2
APOBEC2	B4GALT6	RIN3	PIWIL2
DHRS12	EIF2B3	RFC3	SEMA4D
RASA3	TUBB4A	ZSCAN12	SLC25A45
TAT	EIF1B	CHUK	TMEM9
LIG3	NLK	MTMR9	CAPN1
SMO	RHOV	RASEF	C4orf48
DYRK1B	RPS26P28	C12orf4	GRN
AL121832.1	RPL26	ZNF200	TDGF1
GLI4	SPOP	SBK1	NOD1
LINC00115	CU638689.4	ANKRD42	SELENON
RPL23AP10	TMC7	ESS2	DMAC2L
HLA-F	PCYT1A	IRAK1	CIT
NARS2	OPHN1	ACTR10	ASF1B
LONP1	UBN2	ARHGAP23	PTPRN2
KAZALD1	MACC1	NGEF	AC009055.2
LINC01311	STRN3	MRPL37	INF2
AC093227.1	COMMD10	ZNF14	AL162377.1
LINC00668	XBP1	MAPK8IP2	GAS8
DAPK2	TBC1D19	INPP5K	WDR90
ST6GALNAC1	MTRF1	TOR1A	PIMREG
AL031118.1	PDCD11	ASF1B	AC009506.1
RNF125	AC022306.3	NDUFAF1	PCIF1
AL359878.2	ACTR5	SOS2	PBX1
AL645998.1	ADARB1	PPP1R14D	TNS2
PRMT1	RPL5P9	DTX3	PLEKHM2
ARHGAP45	ERGIC2	HNRNPA3P5	SH2B2
B3GAT2	FAM126B	SHROOM3	ERN2
AC093157.1	TSC22D1	TOP3A	WIPF3
HK2	VCPKMT	MEAK7	NSMF
AC009118.3	AC007342.5	DPCD	CPT1A
FKBP11	ATP5F1E	PHETA2	CORO1B
APLN	TCP1	GET4	CLCN2
POLH-AS1	GSTM5	NFKBIB	CEP170B
ZBTB3	RHOT1	TMEM199	ZC3H3
OPN1SW	MAP2K1P1	KIF2C	CCNG1
AL353763.2	TMEM267	RPS19BP1	ZBED1
Z83851.1	UBP1	FBXO8	TCF7L1
CCNG1	AP1S2	ZHX2	FAM83H
PFN1P4	RAC1P2	PIP4P2	WIPI2
RNF43	INTS6L	SHOC2	CENPC
AL356481.3	SWT1	AP003068.2	TMEM178B
ZDHHC11	PPIL1	VIPAS39	MED25
GPR135	ASCC3	RPA3	AC073648.6
AHRR	TUBB2B	PLPP1	MARCH2
TMEM147	ZNF565	AMOTL2	HDAC7
LPIN3	RIDA	ADGRG1	GIGYF1
NLRP1	SLC35A1	DHX16	ZNF282
KLHL35	BATF2	CNP	KLHL26
AC098869.2	NGDN	SRGAP2B	NOTCH1
RPL15	APOLD1	LINC01186	AP5Z1
AC023632.6	DDHD1	TM9SF2	DGCR6L
VARS	AF131215.6	MIS12	STRADA
FO538757.1	GTF2H2B	PRIM2	EIF3J-DT
AC127496.7	ZNF182	BLZF1	ADAM15
CYP4F2	ZNF271P	TSSC4	LARGE2
CARM1	USPL1	RNF19A	PLD2
ALOX12	NCOA3	ERI2	AP002990.1
ADRB1	THOC1	MBNL3	TXNRD3
MXD4	ITGAE	LINC02313	ZBED3
RNF139-AS1	SCML2	DGCR6	ILVBL
HCFC1R1	RBM26	CHEK1	MAP3K8
TRAF5	INSIG2	EIF2B1	CTIF
MMP24OS	SLC9A7	NR5A2	SLC2A4RG
PRKCZ-AS1	PIP4K2B	CREBBP	AC126755.1
TMEM187	RPS26P11	ILDR1	LGALS9
TP53TG1	ZNF485	PPP3CA	DPEP1
AC008870.5	IARS	PRR13	KMT5C
MMP28	NUDC	DDX46	POFUT1
EVL	C12orf73	APOPT1	AC064807.1
AC091588.1	CEP104	S100A14	SNN
AC020661.1	EFR3A	NOP14-AS1	CCDC85C
NPEPL1	BTBD10P1	SMAD3	P2RX4
CLPB	SUV39H2	GIMAP2	TFDP2
AC079414.3	FGFR1OP2	NDUFA6	POC1A
URB1-AS1	BCORL1	SENP1	MAP1S
MEGF11	RNVU1-18	SH3BP5	RNPEPL1
UFSP1	FYTTD1	ZNF684	GXYLT2
AL031985.3	TMED5	RPAP3	INAVA
MIR6724-2	XRRA1	TMEM70	SH2B3
VAMP2	ODC1	MYEOV	ZBTB22
ULK1	PLK3	ENPP1	TAPBPL
AC092803.2	DUSP16	ADD3	TBC1D17
DHX58	DNAJB6	ZNF140	AIFM3
MST1	ZRANB2	SMC5	ALDH3A1
ALG1L9P	TMTC3	BTG3	HCFC1R1
SRSF5	DPY19L3	GNA13	TOR4A
TTC22	EIF2B4	MUC20P1	ABCC6P1
AC124319.2	LCA5L	SEMA3C	BTBD2
AL022157.1	NVL	SEC61A2	DNAH3
TDP1	GGCX	DHX8	ASB13
AKR7L	AC113935.1	GGH	TAB1
MOGAT3	IFI27	CHTF8	BSPRY
AL137002.2	AC018463.1	DCAF12	PLA2G12A
IMPACT	HPS5	NELFE	SOWAHB
KLHL11	SLC16A9	MANEAL	EPN1
LINC01023	PCGF1	UCA1	AES
AL445471.1	ZNF215	ZNF271P	ICAM1
GRIN1	YIPF4	TYMS	BRI3
AC021549.1	SKP2	AKAP13	GPX4
CDKN1C	CRYBG3	ZBTB21	ARID3A
MIR4449	GALNT4	CALM2	DCAF16
AC067750.1	TMEM99	CCP110	CBX7
RAB3A	ZNF697	TRIM21	AC093904.4
RPL4	EFEMP1	GPC1	SYT1
HOTTIP	AL158050.1	RAB36	GATD1
SND1	C18orf25	SPSB2	GYG2
AL158212.1	ACSL4	SOCS4	ZNF688
SDHAF4	PHF6	F2RL1	LINC00174
CITED4	DNAJB9	LAMP1	MHENCR
CDH23	BBS7	SMNDC1	TSPY26P
AC099343.3	NDUFB3	HIVEP2	DYRK1B
LINC00106	PRR34-AS1	NPTX2	RNASE6
EGFLAM	TOR1AIP1	ZNF585A	MAD1L1
AL360181.2	GTF2A2	SMC2	AGFG2
CHFR	UBQLN2	NANOS1	ALOX12
ACAT1	AL354798.1	TPX2	FKBP9
PCDHB4	NEDD1	EHBP1	GLYCTK
AL357033.1	PFDN6	HOXB4	PELI2
RPL10AP6	RNF145	LINC01224	NINJ1
ARSD	MIPOL1	MORC3	ORC1
ZNF337	RSPRY1	FGFR1	PRSS22
IZUMO4	SMN2	SH3RF1	LINC01978
ANKRD13B	CFAP36	PPP2R5D	SCNN1A
HTR7P1	EXD2	NOL8	SLC29A3
AC004754.1	ZNF654	MGME1	Z99129.4
AL137077.2	LANCL3	IP6K1	DUS3L
FBXO6	TMEM14A	AVEN	SLC43A2
STARD9	CARD8	SLC9A1	SIRT3
AC006960.1	TRIM36	DERA	LIMK2
SIRT5	S100A11	KATNA1	H1FX
CPSF1P1	MRPS23	HIVEP3	PCBP4
ATP6AP1L	MRPL52	JTB	INCA1
FAM95C	DDX52	FAM126B	FHOD1
AC016738.1	AC022819.1	CCDC82	CLDN15
PTPRD	EIF2AK3	HDGF	AL139246.5
TLCD1	TIGAR	IL17RB	PGPEP1
AC013268.3	ANKRD42	SHISA4	AC108010.1
NMRK1	ZNF341	NNT	NMT2
DEGS2	FAM117B	BLVRB	HLA-E
AL117336.3	SLC25A5P5	PET117	EEF1AKMT3
AC097534.2	PEX11A	MAP3K14-AS1	C1orf21
AC068888.1	ZNF81	USB1	AGO4
SARS2	KLHL2	SLC10A3	PACSIN3
AC109809.1	AC006971.1	DUSP14	PLB1
DUTP6	EEF1E1	AEN	KAT5
AC211486.5	ARL13B	ABCD3	KRTAP5-AS1
ENDOV	DDX10	WBP1L	SEMA3B
AL353622.1	DUSP10	DCBLD2	KBTBD4
AC008982.2	FBXO22	ARHGEF5	ALKBH3
RTN4RL2	ATF7	HEG1	SLC9A8
CROCC	PRPF4B	STK38	ACHE
AC093752.1	RPAP3	DDX52	FMO5
ANKAR	ZFC3H1	FANCB	CAPN12
AC141002.1	RANP5	TIGD3	C17orf53
KBTBD11	PPP1R10	LINS1	TMEM198
TMCO6	TIMD4	PIN4	TUSC1
USO1	SNHG12	VWA5A	LRRC27
NAPA-AS1	SELENOI	MAP3K1	MDFI
[truncated: 2,597 more rows]

## Sheet: P2_Bortezomib
Vitro_UP	Vivo_UP	Vitro_DN	Vivo_DN
FAIM2	TEX30	H2AFY	RPL15
CA9	HIST1H2BH	ERAL1	RPL10A
MUC5B	LINC02615	AP1S1	EXOC3
APCDD1	RPS27AP16	MARCH6	UBE2R2
DEFA5	NETO2	UBE2R2	FAF2
OLFM4	CDK5R1	LGALS3BP	NCKAP1
AQP1	IFIT1	ZC3H14	TMEM87A
AQP5	RPL26P19	ARFIP2	TMED4
INSM1	HSPD1P4	TOMM34	EFCAB14
CAPN6	HIST1H2BG	COPS6	NFX1
ART3	MYBL1	FN3KRP	ADIPOR1
ADCY1	SUSD3	ARPP19	SP1
AC244502.1	HIST2H4A	SNF8	DVL3
NOX1	HIST1H2BD	STAMBP	KBTBD2
AC087491.1	EIF4A1P10	ARF6	ANKIB1
KIAA1324	TIGD4	EMC8	OTUD7B
NDNF	HIST2H4B	NDUFAB1	MFSD1
ST8SIA6	HIST2H2BF	SLC35C2	EIF2A
DEFA6	AL080317.1	TNPO3	EIF3G
SMOC1	CHORDC1	TSPAN14	RPS3
DRD2	AL390066.1	VAC14	DUSP3
SMOC2	LEAP2	CCT3	RPS14
RGMB-AS1	LINC01234	DVL2	RNF4
PLEKHS1	N6AMT1	RAC1	ASAH1
UNC93A	IGFBP3	LRCH1	TOX4
SULF2	AP000648.3	PSMF1	TMEM30B
LIN7A	OAS2	NUMB	DPF2
B3GALT2	AC068946.1	METTL3	TRIM44
KIF19	C17orf99	RAB2A	GSTO1
AQP2	KDELC1	CUL4A	EIF2AK1
SATB2-AS1	SEC16B	ANKRD17	CLPX
PRDM16	IFI44L	TMEM192	KMT5A
SLC38A4	SAMHD1	AK3	CBLL1
PDIA2	AC026979.4	RPS6KA1	IL17RA
RGR	DPP4	SZRD1	KDM5C
OXGR1	HNRNPA3P6	NAP1L4	NECAP2
PLCB4	HOMER1	RPP25L	RPS5
FAM3D	TSNAXIP1	DHX36	CDC42EP4
PTPRD	HIST1H4H	CDC123	POMT1
LGR5	AC022968.1	AP1AR	ACAP2
FBLN2	KCTD12	NELFE	SOD1
CACNA1E	AC064799.1	PRPF3	GTF2F1
AL136162.1	DDX11-AS1	ITGB1BP1	PHF2
AC013268.4	BRD7P2	GALM	CHMP1B
HNF1A-AS1	Z98884.2	EMC10	CHMP4C
ARHGDIG	AC078883.1	GPAT4	ZBTB7A
PCK1	HIST1H2AG	CCZ1B	USP19
DWORF	AC073857.1	LAMTOR1	POLR3C
AC140479.7	COX6A1P2	MAPK8	CTTNBP2NL
LINC02568	VDAC1P1	CHTOP	ADNP2
AC055717.2	TSACC	COPS7A	COG5
LINC00589	LINC01226	CCAR2	YY1AP1
Z97192.1	ZFHX2	NCOA6	DNAJB12
AC025154.2	RPL7P1	TUBB4B	DELE1
ST7-AS1	CEP19	RTKN	BAZ2A
TERT	HIST1H2AC	RHOT1	FBXO34
SBK1	TCAP	PPIL2	EXT2
PPP2R2C	EREG	TRAPPC1	GAA
Z84485.1	THAP2	PTPN12	SAP130
FBN1	AL160314.2	PDRG1	RPL3
SOWAHA	HERC5	ZDHHC6	TMEM51
AL512625.2	CHN1	AFDN	SUN1
GPA33	CACYBPP2	DYNC1I2	RAB15
AC104958.2	PCYOX1L	GIT1	GSTK1
CLDN2	ZNF695	TFDP2	MAP1LC3B
PDE8B	RPL4P4	GSE1	RRBP1
CTTNBP2	OXCT1	SF3B2	RPL10
UMODL1	RPS3AP26	ADIPOR2	LIMD1
ERICH2	MNS1	VPS25	HIBADH
AIFM3	TUBD1	DDX1	KIAA1671
BTN1A1	AC245060.5	SRC	CHP1
KCNH8	MRPL53	CCT2	ZNF316
C19orf57	MTRNR2L12	SRPRB	MARCH7
AP003119.3	SETP14	DNAJB11	ATF6B
CAMK1D	AC093525.6	GTF2E2	ERGIC1
NUPR1	YWHAZP3	CALR	SUMF2
CYP2W1	GPD1	SSU72	CREBL2
CLDN16	RPL7P32	OPA3	MAVS
FZD10-DT	RPL14P1	SGTA	DOCK7
PTPRN2	GCNA	POLE4	PPFIA1
AC004754.1	VASH2	AXIN1	BCL2L13
PPP1R1B	PTPRO	RBM18	TRAF3
SUSD3	MIR1244-3	NUP88	MUL1
TRMT9B	TMEM249	UMPS	TMEM18
AL356512.1	RPSAP15	GABPB1	ZFP36L2
TSPAN2	HSP90AB3P	CUL1	LASP1
DACT2	MTND4P12	SSH2	RANBP10
AC110285.2	GABPAP	SNRPD3	DSG2
UCP2	AL161909.1	ZC3H18	STX4
ISX	RANP1	PTK6	UNC13B
CCDC188	AL132780.4	AGTPBP1	SLC37A3
ASB4	RPSAP58	CASP3	KRTCAP3
SFRP5	RAD52	PNP	SLC9A8
ACSM3	RPL10P16	TMEM120A	TRIM26
RASD2	PKD1L3	ZDHHC5	SCMH1
PROM1	RPS2P5	FXR1	GCLC
CCDC196	AC092535.4	HTRA2	NDFIP2
RDM1	PCOLCE2	CALM1	ANKRD52
C2orf81	SAMD5	ENTPD4	ERF
C1GALT1C1L	AC140479.2	ATG3	RNF185
AQP6	JAM2	UPF1	PHC2
TMEM211	VDAC1P6	CASZ1	RPL13A
PMFBP1	HM13-IT1	ANP32E	PARN
LRRC77P	SERBP1P1	BLOC1S4	MADD
COLCA1	SNRPEP4	SIL1	TMEM127
NKD1	HNRNPLP2	MFSD9	LRRK1
AC004890.2	CU634019.6	COG4	G6PC3
AL031118.1	AC134407.2	DNAJB14	TMEM123
COLCA2	KCNJ14	MIER1	USP3
AC008870.5	FKBP1C	ANAPC7	ZNF646
AL445645.1	RPL7AP66	FUT4	KDM5B
SLC6A14	XAF1	PARN	RNF38
LINC01168	AC012065.5	MBD4	ELOB
MYB	RPS23P8	MICU2	GTF2IP4
TMPRSS5	GEMIN7-AS1	VIRMA	SF1
NR2F1	DPY19L2P2	PES1	GALNT11
CAVIN2	DDX11L2	EIF4ENIF1	EMC10
REG1A	RPS2P46	TWF1	PRKD2
AC091043.1	RPL5P4	GPR108	TMEM59
MRPL23-AS1	ASB3	SLC25A43	IQGAP1
NFE2	GPR180	CORO1C	CCNC
SMAD9	ANXA2P2	SH3BGRL2	MAU2
ST8SIA6-AS1	CHST3	BTBD6	CASD1
HLA-DRA	EIF4HP1	E2F3	INO80
ARHGAP22	AL031777.3	API5	CCDC186
PDE10A	TMEM74B	MACC1	AMFR
TNFRSF11B	HIST1H3H	UCK1	MGAT1
AL022069.1	SERPINI1	YIPF6	KIAA0930
CLDN18	TPI1P1	MIA2	TRIM68
LINC01018	SMAD9	WAC	BCR
PNPLA3	PEG10	EHMT1	CASP7
AC073111.1	HAS2	FAM160A2	SUGP1
AL353747.3	AREG	BRF1	EXOC1
BX284668.2	AC092718.3	ORC3	ZNF800
AL590723.1	CCL24	LINC02210	PDIA5
AC019330.1	AC133540.1	SDF4	QARS
SOBP	HSP90AB2P	CBR1	ARHGAP32
DKK4	HIST2H3A	CIAO1	STK24
DBH-AS1	KHDRBS3	CCDC6	MAN2B2
AC016735.1	AL139095.2	TBCE	SULF2
TUSC8	CSMD2	DNAJA3	CDIPT
GRK1	HNRNPA3P5	BAG5	PRSS16
CBX3P2	ADM5	ELOVL7	CFLAR
MEX3A	UNC93A	UBTD2	WBP2
PRAM1	RPS2P55	MED21	MIA3
LINC01091	AC138028.6	CCZ1	NQO1
AC104692.1	HHAT	SH2B1	MID1
OLFM2	LAMP3	VPS4A	TSEN34
STARD4-AS1	AC006538.1	SETD6	FBXL14
BMP6	AC027309.2	ZNF581	PNPLA8
AC021106.1	AC009245.1	HPCAL1	TBC1D9B
ZNF710-AS1	AP003469.4	MKRN2	ICK
AC016205.1	SLX1A-SULT1A3	RRN3	PTTG1IP
MIR210HG	EIF2S3B	KIAA1191	PPP4R1
AC007490.1	EPOP	SLC37A3	SLC35B2
SPATA6	MIR222HG	FBXL12	UBL3
TPTE2P5	CFAP70	SRPK2	NEDD4L
DEPDC4	HNRNPA3P3	METTL14	RPL13
CYP4X1	CKS2	MRPS14	CASC4
AP001059.2	BCL11B	LRRC58	HEBP2
AC008555.8	SUMO2P1	SPPL3	INPP5A
Z73417.1	MX2	POP4	KCMF1
AC069234.5	HIST2H3C	CDS2	SH3GLB1
CR769775.4	AC246787.1	KDM4C	EP400
TTLL6	POLR3G	PUF60	CRCP
VCAN	SNORD14E	XPNPEP1	CTSA
PDE9A	AL109618.1	ARL6IP5	TBC1D25
AC005481.1	AL133520.1	ERO1A	ZNF746
DUX4L50	AC100814.1	WASF2	DNPEP
AC099792.1	AL031727.1	ELAC2	STAT5A
TNS4	EIF4A2	UBAP2	ABLIM1
GNAZ	CIITA	DUSP12	NUCB1
YBX2	AC013268.3	CAPZB	FAM168B
KCNJ10	LRRC36	MAPKAPK2	ASB8
AL109615.3	ZNF540	CPSF7	RABGGTA
PTP4A3	RPL3P2	TRIM27	PLBD2
ST6GALNAC1	WASF1	GZF1	FAM53B
NRXN3	RGPD1	PDHX	LPP
PTPRS	GAS7	AREL1	TRIM29
GABRB2	ADAMTSL5	CLPX	SCAMP5
ENPP7P11	AC233280.2	SPOPL	PLD3
AC104823.1	TSPAN18	CISD1	AP1S1
CCDC74A	AC084824.1	MAP7	BAG1
TSPAN11	LRRIQ3	HEBP1	OTUD5
TTPA	AIF1L	COX19	LNPK
ADRA2C	NHEJ1	SLC35E2B	NAGA
KLF15	CHRNA5	GLYR1	CAPN2
CDCA7	GREM1	RNH1	ZNF394
AC133555.4	FAM72B	NCLN	STRN4
NLGN2	MAF	EIF3I	TBC1D13
GUCY2EP	SRSF7	TRIM25	FOXO1
ENPP3	HSP90AA2P	GATAD2B	ELF3
SVOPL	FAM95B1	GATC	TBL1X
AC090181.3	B3GAT1	VPS37C	RPS6KA3
TRIL	RPS7P1	VDAC3	ALDH2
C21orf58	RPL12P4	SCYL1	MAPKAPK3
BHLHA15	AF131215.5	ENAH	WDR6
MAFTRR	TRPS1	NORAD	BCAS3
GPRIN3	RPL7P23	COG3	CCNB1IP1
AC091563.1	HNRNPA1P35	EIF3B	SUMO3
CLDN10	MINOS1	MKRN1	TANC1
LINC01301	GP2	SHC1	NMI
AGMO	AP001273.1	COA3	USP5
TRPM5	TENT5C	ATXN7L1	KAT8
GBP4	KCNQ1OT1	BTN3A2	DNASE2
AP001056.2	EDIL3	USP3	PNRC1
LINC00634	MTCO3P12	CDK5	LAMP2
VSNL1	PHLDA1	RNF115	CCNDBP1
FIBCD1	AL353622.1	HSF2	DERA
AL121790.2	VAC14-AS1	RAD17	CDK2AP1
FGF3	RPS18P12	MED25	R3HCC1
CSPG4	AC141586.2	SLC39A13	LGMN
PROM2	PLAC1	FAM135A	KMT2B
STRA6	SLX1B-SULT1A4	MYNN	ZFYVE26
KCNJ2-AS1	AC115223.1	ARL4A	PSME4
ARID3C	AL512306.2	STIM1	RPLP0
BANK1	MIR1244-2	MANBAL	AUTS2
GP1BA	RPS26P8	DTX2	MYD88
AL121894.2	ADSL	DYNLT1	STAT6
MGAM2	RPL13AP20	ABT1	APH1A
CCDC28B	ACTBP1	BIRC6	VAMP3
PODNL1	HNRNPCP2	CREB1	ANKMY2
PCDHGC4	ARHGAP10	TOGARAM1	GATD1
SYCP2	MEX3B	IMPA1	CCDC97
C2orf72	C4orf47	SRF	RNF44
AL022324.3	PTPRS	SPATA20	PATL1
SALL2	AC005912.1	TIMMDC1	FYCO1
CCL24	C19orf44	TMEM87A	TMEM259
AP002840.2	SNORD14A	AKAP8	KIAA1191
FMOD	LOX	C10orf88	RPL18A
AC135178.5	CHAC2	RAP1A	TGFBRAP1
DND1P1	ST13P18	NUP98	COG1
OPRD1	LINC01719	KBTBD2	SOD2
PBX1	BBS1	POMT1	BABAM1
PIK3AP1	AL353796.1	ITPRID2	DGKZ
MUCL1	SERBP1P5	MGA	MED13L
PPFIA4	RPL7AP6	ZSWIM1	RALBP1
SLC9A3	CNTLN	GSPT2	DDX54
KIF20A	FTH1P10	PPHLN1	MAML2
RASL10B	RPP21	PIN1	NET1
ADAMTS19-AS1	AC002128.1	MARF1	SDCCAG8
PCDH19	RPL21P39	DCUN1D1	ZNF318
TRIB2	TUBAP2	SPRYD4	DOCK6
HTRA1	NPM1P27	ELMO3	AXIN1
ZDHHC19	RGMB-AS1	ERBIN	IDE
FAM131B	RNU1-106P	PCGF1	PLXNB2
PDZRN3	LOXL3	PLSCR1	EIF3L
SLC6A4	AC079414.3	UQCC1	ITFG2
SERPINA5	CHSY1	GSDMD	STIM1
CHRNA7	WDR66	EIF3A	HIF1A
SMPX	FTH1P7	PPP6C	NUDT12
ARHGEF19	MIR1244-4	PON2	UBR3
FAM20C	STARD4	HERC2	RPS2
NT5M	PRR29	PHC3	JUP
PTP4A1	AL512791.2	ACTN4	CD63
AL445250.1	CDH16	TWSG1	SNX33
LINC02395	AL353150.1	NAIF1	DAP3
AC010913.1	PABPC1L	MTX1	RPS6KC1
VASH1	EPHB3	TMEM179B	BCL2L15
AADACP1	YBX1P1	YME1L1	AKT1
C2orf48	HLA-DRB5	SLC35C1	COMMD9
DDN	AL021707.6	ABLIM1	ZBED1
MMP11	AC024293.1	AC005288.1	SLC38A7
GPC3	AZGP1	ZBTB21	PSMD4
SOD3	ARL10	TBL2	KCTD10
SOX1	CTD-2201I18.1	SEC61G	ICA1
AC103974.1	AADACP1	GBA2	ATPAF2
LINC00622	AP1S2	NUP153	BAHD1
DCHS1	LUC7L3	ZNF654	CD59
SNORA12	CCDC196	FASTKD2	VPS18
ASIC1	FMNL3	KMT2D	GNPTG
COLGALT2	HIST1H4E	DNAJA2	WASHC2C
SMAD6	YWHAZP2	TVP23B	POM121C
SYCP2L	MIR17HG	DPY19L4	RAPGEF1
CASC15	RGPD2	PACSIN3	MTA3
LINC01670	HSPH1	ZCCHC10	AFAP1
CNTF	FAM72A	DPP8	FAM120AOS
FAM201A	AC116533.1	FN3K	MZT2A
DCST2	RHOBTB3	TERF2	IL13RA1
AC023886.1	AF127577.4	NUP62	NIT2
TOP2A	AC079250.1	CRYZL1	IRF2
KCNIP3	MANEA-DT	IL13RA1	NOX1
CLDN11	STX2	MRPL2	RNF141
SLC25A21-AS1	AC005822.1	ARFGAP2	MYO5B
NXPH4	RUSC1-AS1	PRKAR1B	DAZAP2
AC004656.1	AL365273.1	UTP11	ATF5
IGFBP2	KIF27	SAFB	IGSF8
FAM95C	HNRNPCP1	CCDC22	ARHGDIA
ELFN1-AS1	HLA-DRB1	SGCE	THRA
GP2	ZNF286B	PDCL	HEATR6
RCOR2	LSAMP	DNPEP	PNKP
MIR3189	AL513548.1	PHAX	CDK9
ST6GAL1	IFT81	FAT1	DHRS7
AL136307.1	TRA2A	TBCB	FLOT2
CCER2	RSRP1	CHMP4B	IRAK1
MYL12BP2	NKD1	CDC27	KDF1
C6orf223	DYNC2H1	ACIN1	POLR2A
AL590617.2	RPGRIP1L	NFATC2IP	WIPI2
FAM178B	ADRB1	RALA	CAPNS1
AC073508.3	CFAP44	NCK2	CTSS
AC106772.2	BBS5	MED23	RPS9
RARRES1	MIR6859-1	DESI1	PRKCSH
AL359715.1	LRRC6	SMG7	MKNK2
KLHDC7A	RPL7P9	MARK3	UBR4
SOSTDC1	TMEM99	SC5D	VDR
ZMIZ1-AS1	PABPC3	SEZ6L2	EAPP
SRGAP3	EEF1A1P13	FARSA	PLEKHG3
LFNG	EIF4A1P2	LHFPL4	PEX19
C16orf95	DNAJA1	MUM1	SHC1
VWA2	H2AFY2	TSPYL1	SMAD3
TMEM170B	PLA2G4A	ZNF766	ANKMY1
AL157813.1	RAC3	EXOSC1	RAB25
AL353708.3	MMP17	OAZ2	KLHL21
TAPT1-AS1	AC073861.1	MRPS10	LMF2
SERTAD4	RPL13AP5	RAB8A	TINF2
PIF1	EBF1	SLC9A8	WDR45
RIPPLY3	PGAM4	SELENOH	MED22
EVL	AC000123.2	GGA2	KDM2A
AC007998.4	AC004987.2	MON2	ZC3H4
AL590438.1	AC067838.1	MTRF1L	PPP2R1A
AC091057.1	ZNF546	FOXJ3	SIRT2
AC068831.7	AC024558.1	TMEM41A	ZDHHC4
PTPRD-AS1	KRT8P3	CACTIN	MBD6
FAM201B	PPM1K	C2orf49	PSAP
PNMT	NPR2	ABHD12B	SPTAN1
ZBED6	NEMP1	HM13	ANKRD13A
AP003108.5	MCM10	BAG6	PTPN9
AP001347.1	SMIM25	PPP2R1B	RRAGC
AP001610.2	INTS2	EIF4H	MMP24OS
CFTR	CD24P4	STX6	WASHC2A
CAMK4	DOC2A	MBOAT2	KANK2
MUC1	CDC42P6	ZSCAN29	CRIM1
DUSP9	BHLHB9	C1orf43	CYB561D1
CLIC6	CU633906.1	FAM110C	AC138969.2
PARVG	EEF1A1P19	SLC39A7	HERC2
NRTN	PASK	PPP4C	PTPN3
C7	ZNF670-ZNF695	PSMD9	MYO1D
CDHR1	AC005083.1	EIF4A3	FTL
DMRTC1	SLC15A1	GMPPA	ATN1
KIF15	RPL10P9	ORC4	PSMB7
CCDC114	AC125257.1	FBXO34	NGEF
KLHDC8A	EGR4	PRKCD	ASPH
B4GALNT4	AC122688.3	PRKCZ	BCOR
LINC01597	LINC01091	NIPBL	VPS28
LGALS9C	AC010834.3	WTAP	HIVEP1
AC239800.2	TANC2	ITPK1	SNX30
AC009061.1	TRAPPC12-AS1	ELF3	DOLPP1
SCARNA13	CAVIN1	PACSIN2	TRIM8
IHH	EIF5AL1	DSTN	FBXO31
AC005076.1	CYCSP55	DEAF1	KLHDC3
OFCC1	BMP6	RAE1	ZNF598
FAM72B	FUT1	NUDT16L1	ARHGEF12
DMRTC1B	RBM8B	ATP1B3	TP53I13
NREP	PLLP	CHD2	PLA2G15
RFX3-AS1	NME1	RAP1GDS1	PFKL
UPK1A	ADA	MTG2	TNFRSF1A
FZD2	FAM227A	ELMOD3	XK
PALD1	ZNF286A	KCTD20	PLA2G12A
CFAP300	SPDYE1	MEPCE	GLA
AL021920.2	MANF	CCPG1	TCTA
ESRRG	CETN3	TMEM206	RNF216
AL162731.1	SNORD6	TTPAL	GUCY2C
AC026336.4	PPIAP11	CDC14B	ARHGAP21
ARHGAP6	PAXBP1-AS1	NFRKB	FOXK1
AC009237.14	CBLN1	TAB2	RFFL
AL118505.1	AC093840.1	AP1S3	MKRN1
LYPD6	AC073585.1	NCK1	SLCO3A1
CEMIP	MAPT	MEAF6	NAGPA
RNASE6	CRYGS	ZNF346	GSKIP
FAM72A	PROM2	SURF1	TAF5L
LINC00668	FTH1P20	PRDX5	STAP2
TRDC	FGF9	LIMD1	PITRM1
WNK4	AL354702.1	STK3	XRN1
ADAMTS2	C21orf91	GCDH	EDEM1
C18orf54	ADGRL1	RHBDD2	FAAP100
KCNJ11	PLB1	RNPEP	IDH2
AL606970.3	STXBP4	ESYT2	PEPD
TMPO-AS1	EEF1A1P9	TDG	MAPKAPK2
HOXB-AS4	CPT1B	RUNDC1	IBA57
SLC35D3	INHBA	VPS72	ZNF319
CST1	PRELP	SNHG7	RBM42
SEPT3	PTMAP2	DAXX	RAB40C
PROX1-AS1	AC007614.1	BRD1	C15orf48
RASL11B	FLT1	DDX5	ZFAND3
ARHGAP33	IFT80	LNPK	TICAM1
ADAM11	AC092306.1	AGPAT5	AL161431.1
AC104088.1	POTEF	SEC62	BTBD2
AL355994.2	JMJD6	PLD3	CDC42BPB
KCNK15-AS1	LRP4-AS1	GON4L	SLC12A7
KIF18B	ARRDC4	ZNF646	GRINA
AC087500.1	NCBP2-AS1	GSTK1	NAMPT
HOXD13	PA2G4P4	MED1	PIP4P1
PLCG1-AS1	EXOSC3	ACTR3	SSBP3
NAV2	RPL29P11	NCKAP1	KCNK5
EPHB1	MTCO2P12	PEX13	SH3GLB2
LRIT2	AC093297.2	CDK5RAP1	SH3BP5L
AL359715.2	FAM222A	SMG1	ZNF581
AC116345.1	AC016588.2	C5orf15	EIF3F
FCGR2A	EEF1B2P6	RYBP	TSPAN17
AL390195.2	RPS7P11	TMED9	KHNYN
COLEC10	PTMAP5	PPP4R3A	BCAT2
SUMO2P19	AL137077.2	RTN3	MOB2
CHP2	NOVA1	TSR3	HS1BP3
TMEM121B	RPL10AP6	CDK12	CMTM4
TTLL2	EEF1E1	COPS3	PMS2P1
AC004477.3	ACTG2	MYDGF	RCAN3
FAM72C	QRFP	TPM4	PHRF1
FOXP4-AS1	AC007228.1	CTNNBL1	GMEB2
LRRC31	AC253536.6	HELZ2	ACTN4
LINC01219	TRMT1L	INPP1	APLP2
AC093726.2	LINC01355	TSPYL4	HLA-F
AL161891.1	MIR762HG	PLCG1	KIF1C
FAM72D	RBM39	WIPF3	ZSWIM6
NRGN	HSPA4L	NSUN4	NME4
AL357033.2	AL117209.1	CACYBP	FUCA2
AP001486.2	AC025449.1	TRAPPC12	SIRT3
AL133338.1	PARP15	ZNF91	HPS1
TRPS1	RPS6P25	TYW5	PTGES2
RNF183	ATF7IP2	POLR2B	PAX8
TMC3-AS1	AL137785.1	EIF5	SUSD1
ZBTB12	MEX3A	CRLF3	BACE1
AL513477.1	DOK3	WDR53	TBC1D15
MPP2	AC005261.1	CLDN7	MUC3A
RASGRF1	KCTD15	NFKBIE	JUN
SPATA3-AS1	AC097263.1	GGA1	PLPP3
FTCDNL1	TESC	GRB10	GPR153
AC017071.1	AC007318.2	TAP2	BLOC1S2
PSRC1	FRG1-DT	NDUFB3	NUMA1
TMSB15B	PPIAP31	POLL	CAMK2G
GPR161	SLC23A3	RAD23B	RIOK3
AC008132.1	HOXD13	SRP54	STX5
AL133215.2	RGR	C9orf78	TSPAN15
WNT8B	L1TD1	CDC42SE1	INPP5E
AP001148.1	LSMEM1	USP9X	SBF2
KANK4	HELLS	SGTB	HIGD2A
AL031275.1	UBE2SP1	SNX12	LGR4
PIK3R3	CCDC65	DDX19A	MECOM
SULT1B1	PFN1P1	KLHDC10	ARRDC1
FP565260.4	ADCY10P1	RLF	PKD1P5
IGFBP4	RPF2	COPS5	MRI1
CCAT2	AC007681.1	ZCCHC9	STX3
ASRGL1	MTND1P23	DHX37	NUDT16P1
GPRIN2	AC018628.1	ZFR	IL20RA
HTR6	MSS51	MRPL10	TLE2
AC091804.1	HSD17B6	APLP2	SPIRE2
ST18	FTH1P3	COMTD1	SSNA1
NEURL1B	EEF1A1P25	RBSN	CMIP
CHST6	AL109615.3	SNX17	PXN
SLC29A4	HIST1H3E	ESCO1	GALE
NDUFA4L2	SUMO2P17	RABEP2	ANKRD28
DOK7	CU634019.1	SEC24D	TMEM144
AC097534.1	UHRF2	LATS1	FAM45A
CU638689.1	FAM72D	ATE1	DAP
LRP4	AL031186.1	SCAMP2	SLC25A16
PRSS56	PKD2	LAPTM4A	AC126755.1
IDH2	FBF1	GLG1	TMEM179B
FCAMR	AF279873.1	H3F3B	ARSA
IL27RA	RPS7P10	WDR33	SZT2
NFE2L3	AC009318.3	ANKIB1	LITAF
GRM8	TMSB4XP4	SEC13	METTL27
MIR4697HG	MEF2C	NRDC	ALKBH3
AC108681.1	AL355472.3	SLTM	STK11IP
ASCL2	CXCL8	WLS	SIDT2
TYMSOS	AL353763.2	FBXO9	DOK1
AC010501.1	CMPK2	MOSPD2	MUC13
AP000553.6	S100A9	CCDC90B	SPNS2
OSBPL6	RPL3P4	HRAS	MYO18A
MME-AS1	AC069528.2	TMEM138	NCBP2-AS2
NEUROG2	RPS3AP5	GNPDA2	SLCO2B1
CHRFAM7A	LINC01301	DNAJC16	FKBP8
AMOTL1	LPAL2	RPS6KB1	ARFGEF3
LRRC8C-DT	ARSG	CAMK2N1	MARVELD3
TDGF1	KHDC4	DHX30	ADD1
EMX1	AC008966.1	LARGE1	OGFR
AC105942.1	FAM161A	SBF1	CD151
EIF3EP1	RAD51C	MRPL44	NOTCH2
FBXO43	C2orf76	CXXC1	DYNC1H1
GNG7	CLK4	DAD1	ANXA11
KIF12	HAUS6P3	ALAD	UBE2J1
AL158837.1	AL669942.1	ZFX	TRIP10
PAH	DNAJC6	EIF4G2	NELFA
AC114811.2	SCAND2P	PDCD10	ERBB2
CTHRC1	GINS1	MRFAP1	GBA
AL132712.2	EXTL2	ITM2B	DPM3
AC007608.4	FAM92A	RDH11	SLC43A2
AIF1L	BRCC3P1	ERLEC1	VPS11
KCNQ1	CU633904.1	AL390728.4	FLNB
FGFBP3	R3HDML	PPP3R1	EPS8L3
RMI2	ST13P5	TUBG2	LPIN2
FNDC10	FAM198B	IPP	ABCA2
RPRML	HOMER2	CCDC186	ACOT2
PHGDH	VMA21	NUP214	HLA-B
MED12L	CDC6	IDH3B	CASZ1
TSPAN7	TRIM46	NUB1	KCTD17
APLN	RPSAP54	EML2	ATRN
SNORA60	CD83	ARL5B	STOML1
AC069307.1	TM7SF2	TCP1	BET1L
INHBE	OGT	ETFDH	GAK
AC007336.1	SCD	ZNF140	PSMD7
AL139082.1	QKI	MAN2B2	POLM
PJVK	HSD17B7P2	LIN54	CTSB
UGT1A8	FN1	ACSL5	CLDN4
ESPNP	RPL21P16	BAG1	C6orf48
NUAK1	AL928970.1	SCARB2	TRMO
ALG1L8P	MAP1A	ZNF592	RPUSD1
ARHGEF39	ZNF248	SPRTN	HGS
AC090116.1	CUZD1	COG1	E2F6
PIWIL1	UCHL3	PEX11B	SELENON
AL355987.5	ZNF132	CUL2	NEU1
TP73	LRP4	COX14	MPST
AL162311.3	AL592114.1	LYPLAL1	ACBD5
MDS2	MLKL	PPIL4	ARF5
AC091849.1	CENPS	AP1M1	TNFRSF14
LHX6	CACNB4	IFT43	BCL9
IKZF2	PPIAP16	PIGA	GOLGA2
AC132938.5	AL390728.6	PRMT2	CTTN
MGC32805	IFI6	SNX24	POM121
AC091182.2	AC097523.1	VTA1	PPARA
KLK4	AC016734.1	NOMO2	TMEM222
AL591178.1	CDH11	YIPF2	OSBP2
AC008752.3	NOL12	ALG14	ZNF687
KDELC2	UTP14C	MCCC1	B3GNT3
STOX1	FRAS1	COQ4	PPP6R2
PIGR	CLSPN	NACC1	SEPT10
SHOX	CPOX	TSNAX	SFXN5
PRF1	TAPT1-AS1	SEC22C	OTUD1
HMGN2P3	CEL	TOR2A	CRYL1
AC007493.1	AC078923.1	IFT88	USP38
MAP2K6	AL445524.1	ZNF687	TLE1
DBH	POLG2	LTBR	MAN1A1
AC139495.1	P2RX7	UBQLN2	IRF1
CALB2	SLC9A7	LIN52	CRTC3
RF00072	CAP2	PLEKHA3	ZNF777
CENPH	PLEKHB1	CXorf56	LPCAT3
TTC34	GMNN	LMAN2	PLEKHM1
HNRNPA1P27	TRIAP1	GNAI2	FAM177A1
USP13	FAM72C	REEP3	DDX19B
MBNL1-AS1	USP2-AS1	FBXL5	NIPSNAP2
DLX6	HOXD8	KIAA0930	ZNF408
AC087222.1	PRPF39	RIC8B	TMEM171
SEPT7-AS1	RCN1P2	YJU2	CAPN1
KLHL2P1	ANKRD19P	ARPC5	RAB11B
DZIP1	PDIA3P1	OAZ1	SEMA4D
AC091057.6	KRT8P30	RPF1	KDM4B
ALDH1L2	ZNRF3	MAVS	MAPK7
KLRA1P	SMG1P7	ARFGEF2	TRAF3IP2
LRFN1	TNFRSF11B	RNF113A	GRK6
GVQW3	RPL41P2	ZC3HAV1	ITPKC
MRPS18AP1	MCC	ARHGEF7	CCDC92
AURKB	EEF1B2P3	AP003486.1	TNIP2
LSAMP	DSCC1	MAP4K5	CTIF
CENPF	CU638689.4	PMPCB	RAB27A
CALML4	HNRNPA1P48	BTN3A1	MAN2C1
DICER1-AS1	TECRP1	ITGB4	TNIP1
SEMA3G	AC009404.1	ZNF142	TLE3
CYP2U1	HSPA1B	TMEM44-AS1	TMEM139
BCL11A	PIPOX	S100P	TBC1D14
AL022324.2	OAS3	APTX	CRY2
SLC22A17	KBTBD6	C19orf25	BCL7B
CLDN15	VDAC1P2	NECTIN2	MXD4
CCDC190	TAF12	MAIP1	METTL7B
DEPDC1B	ZKSCAN3	SHISA5	NLRC5
CBLN1	ENTPD1	LTN1	ELMSAN1
LINC01210	TOP1	NRAS	SCNN1A
LEF1	AC108479.1	ZBTB34	KLF13
PLXNC1	CR382285.1	MARCH2	DGCR6L
AL132765.2	SLC30A2	CHMP7	DNAJC4
TRABD2A	FP236241.1	SUPT3H	CLDN15
PKD1P1	CYP4F2	ARRDC2	TFE3
SH3RF3	FLVCR1	SMUG1	MICU1
ITPRIPL1	OMA1	NFAT5	DBNDD1
GINS2	DCDC2	RNF19A	PSMD1
SPAG8	NUP62CL	ASL	SLC39A4
AC064807.2	CEP152	VAPA	ZBTB4
AC092614.1	SQLE	USP42	ZNF185
TLX1	C17orf51	KIF1C	SLC25A29
BOLA2	C8orf76	LRCH3	SH3RF2
AC011676.3	FTH1P8	MINK1	WDR25
SMIM38	FBN1	HERPUD1	PSMB1
LMNB1	DDX60	PFKFB2	TMEM115
FRMPD3	SLC33A1	GUK1	ARMCX5
AC127024.4	AC010260.1	FOCAD	TWSG1
PRSS2	CCDC117	CSNK1G1	CA13
PRRT4	ACTBP2	ZUP1	CBX7
AC092919.2	RPE	FNBP1L	FBXL18
PANO1	AL157713.1	TGM2	FOXA1
AC092490.1	SNAPC1	DPH1	RABEP2
LINC01558	PRPF38B	YWHAB	FLII
AL161729.1	RANBP6	NARF	RETREG2
SARDH	LDHB	CCDC97	MED25
LINC01389	ONECUT2	ORAI1	WASF2
SLCO4C1	B4GALNT4	BOK	BSDC1
F13A1	CEMIP	MORF4L1	NR1H2
HR	TBX3	SENP2	FIS1
AL162274.3	CU633967.1	MEA1	GSE1
CLDN10-AS1	FAP	PLD2	VAV2
EFEMP2	KIN	CCDC43	MAP4K3-DT
RTL5	INTU	OCEL1	ZZEF1
CNOT6LP1	EYA3	AEN	SHB
SLC4A5	AL391058.1	PITPNM2	DLG3
TSPOAP1	AC005726.1	TBCEL	BRPF3
APOC1	NOC3L	VAMP7	INSR
AC091181.1	CXCR4	TEFM	TACC2
LGALS9B	MAFG-DT	FBXL15	TMEM140
AF131215.7	MTND6P4	RPP30	ARHGAP45
KREMEN1	CPE	CCDC50	HNF1B
DEGS2	ZNF594	KRBOX4	WDR13
AL161421.1	GSDME	RNF13	SMURF1
AC007277.1	EFHC2	CTNND1	GJB3
AC027307.3	ZNF780A	TRIO	GTF2IRD1
OLMALINC	AC022762.2	UBE2D4	PCSK6
MAATS1	CGAS	ZNF343	TAB1
EGLN3	RPL26	EIF2S1	FAM3A
KLRG2	AC027373.1	UTP6	PSMD14
CENPE	HNRNPA1P10	TRAF2	LAMC1
ADAMTS19	AC008026.1	NFYA	C16orf58
AL691403.2	DGKZP1	KPNA3	ZNF217
AC073073.1	TXNIP	ZC3H3	CCDC71L
DERL3	AC010969.2	ABCB9	AC110079.1
SEC14L4	PMAIP1	SLC44A2	CDS2
RPL23AP95	SKP2	SMAGP	MARK4
SLC43A1	PMS1	CSRP1	DTNBP1
COL5A1	PCSK9	WDR46	FAM83F
TLE2	FGF17	TRMT6	RAB11FIP1
AC141557.1	ARMC2	YTHDC1	SPDYE3
AP003059.1	BRIP1	KANSL1	HMG20B
TEX45	RFX3	AC006001.3	FUT6
CELSR2	GPM6B	CNNM4	REXO1
PARD3-AS1	AL096677.1	KLHL25	SMIM19
FAM236B	TRA2B	ZNF830	TRPM2-AS
FAM236A	BX679664.3	SF3A1	ELL
PCSK9	TCTN1	BIN3	COQ8B
AC024558.1	OAS1	MAML1	FRMD8
RNASEH2B-AS1	BNIP3P4	CASC19	DTX2
MT-TS1	CCL20	PIR	CARHSP1
PROCA1	RAI14	PRNP	SPINT1
AC007608.1	KBTBD7	PKN2	FOXN3
AC073415.1	SRGAP2	CBLL1	IFITM3
AC120024.1	FANCM	UPRT	ZNF335
SNTB1	ADAM20P1	C2CD3	IFITM1
SLC12A2	POLR2D	MAPK12	UBXN1
NLRP14	AC245100.2	TBL3	RTN3
MNS1	HNRNPA3P1	SPAG1	HSD17B11
SRD5A1	AL163953.1	TACO1	PRR12
PNCK	KBTBD8	RAD9A	RNPEPL1
GPC2	KLRG2	RRAGA	RHBDD3
C1QL1	SNRPGP10	PSMA3	RIPOR1
TP53I11	EEF1A1P7	GPR107	EPPK1
CHST14	EGR3	BFSP1	LGALS8
ELOVL6	AC083843.2	NME3	GMIP
Z94721.1	MRC2	DBR1	MUC20P1
ASF1B	RPL6P27	TULP4	DENND1C
AL117339.5	LINC00205	SPR	GALNT12
LINC00552	THAP10	MUC13	TXNDC11
ARHGAP11A	AK6	ZNF440	MBP
RUBCNL	GLCCI1	UEVLD	SULT1A1
RTKN2	APOLD1	IFNAR1	NFKBIL1
BCYRN1	RSPH1	ZC3HC1	CDC25B
SLC39A5	ARMC10P1	USP4	AL365181.3
ACOX2	MSANTD2	ABCF1	MGAT4B
SLC2A4	OTUD6B	TYW1B	LRP5
RNU6-353P	AC004816.1	MTMR9	PGAP3
AC073857.1	NIPA1	SYAP1	LNX1
LRRC26	WDR73	SFR1	TRAK1
MIR4258	AL035252.3	MOV10	RAB11FIP4
FEZF1	NEK5	SLC6A7	LIPH
CENPA	RPL15P3	PSMD10	UBXN6
LRRCC1	AVIL	BCORL1	BCL2L1
IQCH	CLHC1	PHACTR4	MAPK3
MIR106B	BLM	OSBPL9	ATP2B4
RPL10P19	WDHD1	RCE1	FAM84A
LINC02475	RGS10	USP36	MIDN
AP001029.1	TRNT1	CENPBD1	RAP1GAP2
MND1	SRSF6	PFDN1	TCF25
AC009055.2	LMAN2L	PEF1	PEX14
AC245060.2	FABP5P7	CAMTA2	SLC35D3
EXOC3L1	POLQ	WDCP	PSKH1
AC148477.2	RPL9P29	CYP39A1	NDRG2
FABP1	DCBLD2	DAZAP2	INPP5K
HOXC13	SLC6A4	QPRT	RNF26
STXBP6	OSTM1	WASL	ESRP2
CHST13	HEXIM1	HSPA5	GRK2
LINC01783	HMGN1P36	TMEM70	NECTIN4
DNMT3L	KLF10	MST1R	CEP68
SLC38A3	AC090004.1	SLC22A18	CUX1
AC097534.2	ORC6	ROMO1	ACE
FAM3D-AS1	EEF1A1P14	LSM1	EPHX1
AC093673.2	PPIAP29	STK17B	PGPEP1
FMO6P	TVP23C	VWA1	TMEM106B
NCLP1	AC009487.2	PPP1R13B	B4GALNT3
AC093620.1	AL450405.1	PMPCA	GTPBP1
F7	TRIP13	ZMAT3	RREB1
AL021368.2	GINS2	GNL1	PSMC4
AL357054.4	C12orf76	SNAP29	RNF31
AC024941.2	AC008771.1	LDLRAP1	DHDDS
CBX5	AL513165.1	FGD4	ZNF282
TBX15	MMD	ARHGAP21	PTPRE
AC008443.4	COL1A1	CCNT2	ZNF787
LINC00618	SPON1	CNEP1R1	ACP2
ACBD7	C1orf52	TPM3	DCTN2
TGFB2	YBX1P10	DIP2B	CLN8
LINC01515	RPS4XP16	DIS3	ANKRD50
TMEM8B	HSPA1A	FSD1L	PLIN3
FARP1	AC025048.6	PLPPR2	ATG4A
C3orf70	DEXI	CEP170	CIC
AC245100.8	LINC00607	STX18	SAMD4B
CPSF4L	CDC7	OSTF1	C1orf198
AC135782.1	FDXACB1	SLC5A3	SHANK2
DEPTOR	COL3A1	ZNF432	TMCC3
MKX	CHCHD2P9	ARL16	PSMD2
PRR7-AS1	GLT8D2	PAFAH1B2	SIPA1L2
AC083809.1	SPDL1	NDUFB9	TMEM129
CYP51A1-AS1	FASTKD1	FAM193A	ULK1
SKP2	TRMT13	NUDT9	SH3GL1
AC092437.1	IGIP	PLP2	WDTC1
GAMT	AC087284.1	TEX10	LMTK2
AL157932.1	COL1A2	MRPL45	ATP10B
ZNF599	AC004943.2	BZW1	FKBP9
LINC01521	S100PBP	USP19	DMTN
TMPRSS3	ZNF239	LSR	CTAGE8
PIMREG	AC106820.3	PFKP	NBPF14
AF064858.1	CLK1	DPF2	C1orf210
AC016708.1	CDK2	CLEC16A	PFN2
METTL14-DT	UPF3AP2	MTMR14	PRSS3
C1orf21	MIR3153	ADIPOR1	ARHGAP1
LINC02609	SSTR1	CUL4B	EXD3
TMEM74B	SAMD3	TTC9C	ITPK1
RAD51AP2	PDE7A	MPHOSPH8	ATG9A
CLMN	PRKCB	RANBP3	AL160006.1
AC114812.2	CCNE2	MBD6	FOXP4
MLANA	RNFT1	VEGFB	TEAD3
AC108449.2	CARF	TMEM9B	CIZ1
POU3F2	FKBP3	ZDHHC7	ULK3
DLX4	FAM86EP	BCAS4	AMN
CELF3	SLC19A2	MRPL45P2	C11orf71
AC013268.3	TUBE1	PITX1	PLEKHA7
MACROD1	AL031985.2	DEGS1	ITPKB
AC023593.1	MRM1	SORBS3	PLEKHM1P1
AC123768.3	PCAT1	KRT8	EFNB1
KNL1	SRSF1	EDRF1	PCIF1
AC073529.1	SPRN	CD44	CTAGE4
NDC80	CEBPB	RGP1	KAT5
WDR35	DPH5	PPID	PLEKHM2
C9orf40	IGF2BP3	SLC25A30	JOSD1
LINC02600	AC011979.1	DGKQ	ARPIN
AP000866.4	AC073476.3	ZCCHC17	ZXDA
PTMAP12	C12orf29	INPP5E	PRRG2
AC105219.2	ECT2	DDX24	HACL1
LCN12	TBC1D32	MRPS23	SHROOM1
CERNA2	FBXO45	RBM19	FBXW9
TMEM9B-AS1	AL359881.1	SEC23A	UBOX5
CRIP3	AL135926.1	TBC1D10B	MUC20
ADA	NDUFB3	NOL8	ASMTL
OR7E128P	RPS10P3	ULK3	EEF2
GUSBP5	SUV39H2	IWS1	AOC1
SAPCD1	FGFR1	MLF2	SREBF1
AC092718.8	CEP83	ARPC3	ETV6
AL161457.2	AC244100.3	PPFIBP1	PIWIL4
AC131888.1	TSHZ3	HACL1	AP003068.2
RNU6-577P	EFCAB13	PIK3C2B	HPSE
AC116535.1	NOP16	FCHO2	WFS1
ZNF25	SREK1	ATP13A2	TSPO
AC084337.1	MSMO1	WIPI1	PRKAR1B
BCL2L14	TIA1	GTF2IP1	IFT140
FOLR1	IDI1	CHD8	ARL8A
AC091812.1	HSPA8P1	APOOL	PCDHB14
NFYC-AS1	TMEM263	UBE2Q1	ALKBH4
AC084824.4	ZNF280D	CCDC137	CRB3
IPCEF1	AC104823.1	GRIPAP1	C15orf39
AC008537.2	CARNMT1	MRPL41	PAQR5
MIR196A1	PREPL	WDR13	KALRN
ROR1	DNAJA4	CDC16	FBXL15
TTLL10	FABP5	IFT20	LINC00540
C5	FUT11	FAM3A	ELF4
PEX5L	MAGOHB	TMEM150A	SF3A2
AC011604.2	AGAP9	FAM98A	DUSP23
EME1	AC233699.1	ZNF219	ATG13
KCNG3	RF00019	ZNF234	RPS6KA4
MEF2B	PM20D2	CHPF	ZDHHC24
AC069148.1	IGF1	VPS41	ARVCF
AC007938.3	AC093591.1	IFNGR2	SH3BP2
AL353747.2	AP001000.1	LAMC1	NCOR2
AC097626.1	ZNHIT6	ZNHIT1	DDR1
FAM86C2P	BNC2	SPTLC1	SDHAF2
FRGCA	AC010468.1	DGAT1	BACH1
AC009318.2	NRADDP	PNPLA6	AL035661.1
SATB1-AS1	FKBP7	ACBD5	SPATA20
DACH1	LDAH	PCNX3	PDGFA
AC007566.1	GFRA2	BAP1	HDAC7
AC125611.4	AL109918.1	LUZP1	GRN
PRKAG2-AS1	ATP5ME	CBL	AKNA
RNA5SP312	C18orf54	TLK2	TMC7
AC148477.3	TSPAN5	CBX4	AES
AC074212.1	RIDA	EIF2AK3	RALGAPA1
PCOLCE	PMFBP1	BICD2	MAML3
AC018766.1	SLIRP	NPTN	MVP
DEPDC1	FGFR1OP	YAP1	NAA60
AP006284.1	RIC8B	CYB561D1	ITPRIPL2
NADK2-AS1	TENT4B	PPP1R21	ARAP1
BGN	BRCA1	RALGAPB	CYB5R3
ARPIN	EPHX2	CACUL1	RGP1
LINC02062	AC002558.3	FRS2	PLEKHG6
AC011700.1	HSPD1P1	MBOAT7	NCOA1
NEK10	NUDCD1	BROX	CXCL16
TESC	FAM81A	DCTN4	DECR2
GBGT1	ZSCAN22	POLR3A	KIAA0040
ZMYND10	AL353759.1	NAMPT	BBS4
CLDN20	SUZ12P1	AC138393.1	TOLLIP
AF241728.1	ANKRD46	MRM3	TMEM62
AC112178.1	TTI1	TNKS1BP1	SETD1A
SH3RF3-AS1	AC019080.5	GINM1	SPTBN2
LINC01600	TMEM97	TSC2	EHD1
DOCK9-DT	HSPE1	GMEB2	FAM83H
GNB3	AC096642.1	PEX6	CTAGE9
CXCL14	SKIL	INF2	PPL
XKRX	PPID	NIP7	CTDSP2
SDHAP3	SCML1	TSTA3	CARD19
AC107375.1	LINC01232	YIPF4	MAP1S
AMY2A	TIPIN	SLC37A1	ZNF414
MMEL1	NAB1	RRP8	ITPR3
DHFR	SCML2	GIGYF2	ANXA7
AP001160.3	FAM216A	LRPAP1	ALKBH7
AL109918.1	TICRR	B3GAT3	SGPP2
AC017104.4	AADAT	MTRF1	LRRC37A16P
DCST1-AS1	USP18	FAM91A1	PLAA
TTC39B	SS18L2	BRD2	CRTC1
KIF2C	AC069528.1	MINDY1	SH2D2A
UBXN10	DEPDC7	FAM120AOS	MNT
HLA-DMB	SEC22A	SEC23B	MAFK
GABRA2	CYCSP45	ZNF251	ZNF213
GZMB	PIM2	KIDINS220	MSANTD3
HOXB3	CACYBP	PLBD2	CNKSR1
CORO1A	EXOG	GCC2	XDH
MIR210	CIP2A	AC092171.2	ZNF580
UGT1A7	KIF6	ZNF778	PSMC1
AC008669.1	NAP1L5	G6PD	VCP
RAD51AP1	FOXA3	ABCF2	HFE
HHAT	NCBP1	CHUK	USP43
TSPEAR	TYMS	PLXNB2	PTPN23
AL031985.3	HSD17B7	GFER	SLC8B1
NT5DC2	SNRPB2	ZFPL1	TINAGL1
AC104984.1	RBM26	PPM1A	AP001043.1
CIT	TMTC3	ANTXR2	MED16
TRIM22	UBE2T	GFM1	AMBRA1
TNFRSF13C	AC007406.5	CES2	SLC17A5
CACNA1D	MPHOSPH6	RAB3GAP1	VAMP2
LRRIQ1	PPWD1	ST6GALNAC4	SNTA1
UBA7	STK36	TCEAL4	TMEM45B
RN7SL619P	SMKR1	TRUB2	SPHK2
SNORD19C	AC093673.2	AATF	SCYL1
H19	AC002064.1	PPM1D	ATP7A
RNA5SP315	SRGAP2B	MAPK14	ECPAS
CGREF1	SNX16	RPAP1	HK1
RAD54L	ATAT1	NRF1	RAPGEF5
AL031667.3	FSIP2-AS2	EMG1	ASAP2
MISP3	EEF1AKMT1	NBPF11	TPRN
AC146944.2	STX16	PRR14L	RAI1
CNTLN	CRIPT	ZNF281	LINC00668
CCDC180	PRELID1P1	BCL3	SWAP70
PXMP2	AC017083.1	OVOL2	RAD9A
HSD52	P2RY11	UBE2G1	PCNX3
CCDC192	XRCC2	RNF167	C3orf70
PLA2G2A	ZBED8	ARCN1	ZNF784
PLBD1-AS1	SLC16A10	GARS-DT	BICRA
CCDC175	KPNA2	GRWD1	UNC93B1
DPYSL2	ERCC4	N4BP1	KLF9
CCDC18	CCSER2	BEX3	BTN2A2
ETV4	NDUFAF7	C15orf39	BRI3
FJX1	PGBD4	HMGN4	SEMA4B
FAM53A	VIL1	OSBPL3	ZNF629
POLA1	CACNA1G	TM2D1	MICALL1
NELL2	DNAH14	ZKSCAN5	FAM83E
PKDREJ	ZC3H8	CRBN	AC083799.1
LINC01572	SIAH2	DEPDC5	NUDT16
AC112236.2	TARBP1	CGRRF1	SH3RF1
MTBP	RBP2	CCDC127	THAP7
RETNLB	AC005000.1	ARHGEF28	PSMD11
AL390719.3	SRSF2	RALB	TFCP2L1
ASPM	PSPH	IRAK1	NAV2
WDR54	GCSH	MAP3K2	IQSEC1
DUSP6	VGLL3	N4BP2L2	PDK2
RBP2	ATAD2	YWHAQ	LIMK1
PIGZ	AC011933.1	NAA30	LGALS9
MIPOL1	CRNDE	CD2AP	UBALD2
PAIP2B	PARPBP	TGOLN2	CNPPD1
AC019069.1	NUP107	KCTD10	GTF2IRD2
AZGP1	ETNK1	POLB	TTC22
AC002310.6	ZDHHC21	PIK3CA	MTHFR
NUSAP1	CCDC102B	GTF3C1	TSNARE1
AC007191.1	TTPAL	ELOC	C8orf82
AC007159.1	AC009244.1	CSTF1	GPR160
MT3	MSH2	DDX56	TRIP6
DCPS	EVA1A	MYPOP	HTATIP2
AC008750.5	ABI2	ALG2	CD44
AP000437.1	ABHD6	SLC25A42	UBC
CDK1	C2orf42	CABLES1	FADD
TMEM231	FGFR1OP2	CHP1	NOA1
FGF20	PKNOX2	CLOCK	NOS1AP
FAM216A	DONSON	NBPF9	GGACT
GPX2	AL359715.4	CWC22	REPS2
ANKRD20A17P	AL133477.1	ECHDC2	BBS12
LINC01224	HNRNPA3	RPP38	LAMC2
CRB2	SSB	AP5S1	RBPMS
IRAK1BP1	TMA7	RNF144A	H1F0
CCDC102B	INTS13	HIST1H4I	ERBB3
TUBA3D	ZDHHC6	UBE2D3	PLS3
LINC01315	TYW3	SH3KBP1	SEMA4C
DUOXA2	AC008537.4	VCPIP1	ASL
AC015813.1	ZBTB11	NAA38	CC2D1B
RIBC2	ABCC4	MTMR10	ZC3H3
AC254562.2	DYNLL1	C12orf43	NOD1
CERNA1	RPL21P119	KATNA1	VMAC
CPNE7	PTCD3	EFHC1	PCDH1
HOXB9	C5orf24	WDR6	PLCD3
PRSS1	WDR92	UTP25	C7orf31
GRB14	GLS	SEC61A1	EMILIN2
HES6	VCAN	WASH9P	C1orf226
AC140479.2	AC092828.1	TMEM242	TST
DDIT4	CETN2	METTL22	PID1
CARF	NUP43	STK35	MROH1
AL157400.3	GCSHP5	GOLGA1	ARHGEF35
NOVA1	HAUS6	CIB1	GRB7
AL583856.2	GEMIN2	GGNBP2	KIAA1217
AC004808.2	ATP5F1E	PDPK1	KLHDC2
AL354928.1	LEO1	DVL1	PSD4
AL662884.3	APOO	EXOC2	PSMB6
SLC4A8	PINX1	SEC23IP	CPTP
AL627230.1	IKZF1	TNFRSF21	TBC1D22A
PRR11	CTXND1	SDC4	CPT1A
FZD1	ALG6	PPP2R2A	GNA14
BRI3BP	SLC35B4	TOR1AIP1	OPTN
PAQR6	TTC28-AS1	COMMD4	C19orf47
RN7SL181P	NOL8	LTO1	PKP3
KIFC1	LRRC23	NRDE2	C6orf132
DNAJB13	NUP210	MAP4	GGT6
RPL5P5	UPF3B	RAB1A	CAMK1D
EMP2	CSE1L	FAM126A	CORO2A
HOXA3	TCEA1P2	AP2M1	CYREN
C1QTNF6	HSPD1	TDP2	SUSD6
CA12	COPRS	CAPNS1	KIAA1522
GJB1	GDF11	LINC00649	NEO1
LINC01786	LARP4	DMWD	CTAGE6
RFLNA	RPS3AP47	TWF2	ITGB4
PKP4-AS1	KRT8P2	ABCC1	CACFD1
C17orf77	HNRNPH1	CHAC2	ZNF416
PLIN4	RPL21P75	INO80C	IDUA
PAPPA	ENTPD1-AS1	CIAPIN1	PSMC2
SCARNA9	RPL22L1	RNF146	TALDO1
SORBS2	LYAR	PRKD2	ST5
STPG3	E2F5	FBRS	VWA1
AANAT	SLX4IP	AC093909.6	INF2
METTL7A	AC244093.4	DEF8	ZBTB22
AP000873.4	TP53RK	OAS3	TMPRSS2
CCDC74B	CCDC14	C7orf26	HLA-C
NUF2	CEP97	QRICH1	SLC9A3R2
AC026704.1	SNRPG	TAF2	SLC39A13
AF064858.3	FBXO5	XAB2	RNF32
BACE1	RGMB	PPP1R7	FHOD1
AC240565.1	MCM3AP-AS1	FAM217B	PSMD3
ZNF853	CHEK2	CAPZA1	NEURL1B
OTULINL	PANK1	RERE	TECPR1
LTB4R2	RBM25	TRIM21	SLC22A23
EPB41L4A	ARMC9	ARPC2	WIZ
AC092881.1	EXO1	HEATR5B	KIF13B
CYFIP2	POLR1C	KLHL3	RGS3
NCAPGP1	TXNDC17	RPTOR	PPP1R14C
MSH5	ZNF638	USB1	STAT3
AC005225.3	C1GALT1P1	FYCO1	PSMD13
DSCC1	NSUN6	PARP3	TNFRSF14-AS1
MKI67	FEN1	GPS1	ZNF292
ATOH7	CAPN10-DT	LMTK3	KEAP1
CTAGE7P	NAPEPLD	HSPA4	TMEM178B
BCL11B	MED17	USP20	SLC20A2
CHDH	C12orf73	ZMYM6	HGD
AP001043.1	LYSMD2	FHOD1	DPY19L2P3
ALDH7A1	PRPF3	ALKBH8	SGSH
AC092720.1	RSRC2	ANKZF1	INAVA
ASTL	PAIP2B	NAPRT	HBP1
CFHR3	RPS26P3	DLGAP1-AS1	HDAC5
AL139220.2	POGZ	FOXO1	CEACAM5
HADH	CHD4	PDZD11	CPT2
CDC25C	ZRANB2	PEX11A	PLD2
NIPSNAP3B	CRYZL2P	SLC25A20	MIEF2
BEND3P1	MPHOSPH9	PPFIA1	SOWAHB
BLM	LCLAT1	STRN3	PHETA1
ZNF318	OTUD3	USP12	FOXO4
SLC37A4	DDX55	ZCCHC4	SLC44A4
AC104447.1	GEMIN5	KMT2B	FMO5
TRIP13	RANBP1	RBM5	SYT13
FUT11	PLIN4	DSG2	POM121B
SPATA17	SRSF10	SAMD8	CD99P1
DPYSL5	RFC4	MRPS11	DGKQ
AP001469.2	AC113935.1	AGFG1	IL4R
ARHGAP24	ZFC3H1	CES4A	TPCN2
C3orf18	INTS6	RPUSD1	SNX8
SSPO	FICD	SAR1A	BCAR1
UBE2C	SMARCE1	WASH3P	SESTD1
SKOR1	CXCL5	RHOA	SLC37A1
GEMIN7-AS1	TAF3	MAN1A1	TAX1BP1
HOXB-AS2	AC004069.1	PPP1R37	EEF1AKMT3
AL359715.3	AC241952.1	KRI1	CLIP2
CX3CL1	HNRNPH3	ZNF271P	CORO1B
AMER1	KAT2A	CLN8	MCRIP1
AC020765.4	ZNRD1ASP	OGFOD1	CTAGE15
ADRA2A	AC105250.1	VPS28	TGFB1I1
ZC3H6	POP5	HSPA13	VPS9D1
AC091588.3	PAXBP1	PHKA1	LRRC75A
RNASE1	EIF2AK2	TPRG1L	GUCD1
CES1	BRWD3	SH3TC1	RAB27B
AL845472.1	NDUFB8	C14orf119	SPECC1
ITPR2	AC068790.4	TBKBP1	EPS8L2
EXOC3L4	ARL6	NSMCE2	EDN3
KIF11	WDR89	DDX23	VASP
RNF227	SEPT7P2	CLASP1	RASSF7
MNX1-AS2	POSTN	SRGAP1	RFLNA
AL359232.1	KRT19P1	DNAJC8	TPK1
WNT11	PARP2	NDUFA6	GSTM4
SMC2	PLCB4	SUPV3L1	CORO7
PTPRG	NPM1P21	PSMA4	MAP2K6
RAB15	GAB3	PRCC	PEMT
SLC16A10	ZNF182	WASHC1	KLF6
AC012236.1	RPL12P8	ZKSCAN3	NOXA1
LINC01771	WDR35	RCAN3	SESN3
AL591848.4	SHQ1	WASH2P	MSRB1
AC072022.2	TCFL5	GFOD2	PIM3
KIAA1614-AS1	HIST1H2AL	ACOT11	RELA
CDC7	AFMID	C1orf210	PKIG
MARCH1	DEGS1	TADA2B	SPSB2
CR769775.1	METTL6	LAMTOR5	PITPNM3
CCDC78	ESF1	UBE2D2	TMED1
HS3ST3B1	PNN	ZNF81	PPP2R3A
TTC39C-AS1	KCNB1	MPDU1	PROS1
FAM66D	SMC4	AP4E1	EPHX4
AC018629.1	FAM126A	TMEM167A	ADRM1
TMEM220	PIEZO2	PGPEP1	RGS12
LRP4-AS1	TSGA10	TUBB2B	FBLIM1
IQGAP2	ACACA	EBNA1BP2	BRF2
CEP83-DT	LRRIQ1	CDC42BPB	BICDL1
AP006621.2	AC114488.1	AMFR	AMOTL2
HMGCS2	MTERF3	PPP1R2	CBLC
MIR4740	PIGF	SMIM12	C11orf45
HNRNPKP1	HEMK1	AUH	ZMIZ1
L3MBTL4	DCP2	MYO9B	VEGFB
LCN2	MAP7D2	DNAJC6	MYH14
LINC01237	BOLA3	BOLA2B	NR3C2
NT5E	SLC5A6	SFMBT1	AC018638.2
GALNT10	PSMG1	HSDL1	AC006978.1
LINC02418	CEP41	DYNLRB1	UFD1
AC007240.1	ZNF354A	AK9	SLC26A11
TSPAN33	PDP2	ZNF516	R3HDM4
CCNB2	TIMM8A	ARAP1	AC254629.1
NRN1	PDCD2L	SLC7A7	SIGIRR
UTAT33	AC093012.1	YTHDF2	CD276
CDCA3	PLAU	SULT1A1	NDST1
LYNX1	TOMM34	MAPK8IP3	TRPM4
C22orf15	EIF5B	ASB7	EHBP1L1
AL035458.2	XPO1	RHEB	WIPI1
FAM131C	PARD6B	SMNDC1	BDKRB2
AC002550.2	GINS3	TMEM189	DOK4
DNAAF4	PDRG1	SYNGR2	ZNF710
EPOP	PBK	SYT1	AC093673.1
YPEL1	SRSF11	ALG11	AGAP1
ITGA9	RBM4B	RPP25	ZNF865
KAZALD1	AL365440.1	BRD9	CHPF2
AL359752.1	CNN3	AC021078.1	DTX4
NFIB	RPS15AP12	E4F1	FURIN
ARHGEF25	RNF8	RCHY1	CSRNP1
AC087521.3	NDUFAF4	LIG4	AC018638.5
NOXA1	ATG4C	SRP19	SLC16A5
AC024361.2	UBE2N	GPBP1L1	TESMIN
AC021683.1	PCID2	SLC7A6	PSMC3
AC010627.1	UTP6	ATG12	RASA4
LIPT2	FANCD2	EXOC3	GPRIN3
EPHB2	MRPS23	TEAD3	GLUL
AC006378.1	WRB	BAZ2B	DYRK1B
TEX46	RUVBL1	PRRG1	TMEM236
AL034550.1	AL109811.1	SRP14	FAM114A1
GLIPR2	MORC4	FAF1	AGFG2
AC123023.1	SLC39A6	RPL36AL	FBXW4
AL132655.2	CRLF3	RMND5A	ZYX
CENPK	MCM6	ARIH1	LAMB3
AF131215.5	RPSAP18	C12orf4	FAAH2
CHTF18	MTBP	NHLRC1	PSMB4
AC138409.2	MDN1	SPRED2	BHLHE41
PBK	C17orf80	RAB14	PEX16
PART1	A1CF	SLC30A7	MDK
AL031123.2	CDCA7	ZNF473	TNFSF10
AC090907.1	GFM2	DYNLL1	SLC37A4
UBE2FP3	ZBTB26	MARCKS	AC018638.4
TBXAS1	AHSA1	F11R	CARD10
ENPP7P7	SRPRB	HEATR6	SNORC
F10	PDSS1	SLC19A2	SLC29A3
MAT1A	CBFB	SNHG12	CUL7
DLGAP5	AC005393.1	DPY30	YJU2
NUP210	CMSS1	MBP	PPARGC1A
KIF6	ALDH5A1	GTF3C3	TTYH3
SPON1	CCNE1	GM2A	CAMK2D
AL353796.1	WDCP	QSOX1	ZNF496
PHOSPHO1	GEMIN6	INPP5F	ZER1
AC022075.1	TIE1	PMS2P3	HLA-DQB1
AC126773.4	ALG9	SPEN	AP5Z1
TCAM1P	SUB1	MRPL32	CIRBP
RGMB	DMXL2	MBTPS1	C11orf68
WWC3	TFAM	C18orf25	TLCD2
LIPE-AS1	SPOP	DDX52	MAP3K6
OR7E39P	NKTR	SON	TMPRSS13
KIF20B	BGN	BCAM	AP003498.2
ISM1	DSN1	NIT2	C9orf16
TRAV41	EDRF1	SNAPC5	SMIM31
PLPPR1	PSIP1	UBL4A	MAN2B1
CENPM	PNPO	USP16	IL17RC
AL137145.1	B3GNTL1	ZC3H10	ZNF579
AL133153.2	C6orf203	PIAS1	ITGB5
TCP10	UQCC1	GOLGA7	BCL9L
AL513190.1	MON1A	EXD2	HERPUD2
FIRRE	PRTFDC1	EIF2B2	EPHA10
RHBDL1	CENPK	CYTH3	LDLRAD4
AC011773.4	ZKSCAN5	RASA2	IL22RA1
DPY19L2P2	ENOSF1	CYB5R3	TP53INP2
IFITM1	POLA1	USP32	UBL7-AS1
AL391832.2	DUSP7	MRGBP	ZNRF2P1
AL049795.1	HNRNPA2B1	L3HYPDH	CAV2
LNCOC1	AC048380.2	TRAPPC2	LINC01637
LINC01106	SLCO1B3	RECQL5	MGLL
IL18R1	LY6E	ACO2	EXOC3L4
SCD	MRPL18	SERTAD3	SMPD3
C2CD4D	AL008727.1	TUSC2	C3orf67
LHPP	FKBP11	UMAD1	FAM102A
AC021205.3	ATF1	ACTR5	SMURF2P1
RF00494	RB1-DT	CORO7	ARHGEF28
ANLN	DNER	ARPC4	NYNRIN
C2orf27A	MAP7D3	AGTRAP	LRCH4
SRPX	YWHAZP6	ZNF416	LINC01003
SLC7A2	PIN4	SNX2	GLMP
TXNRD3	WDR12	SELENOF	RIN3
TFAP2A-AS1	NLK	SEC11C	DENND3
MNX1	TRIM13	REST	PLEKHH3
DUXAP1	GLMN	TMBIM4	CACNA1C
DLL4	C9orf40	OTUB1	TNK2
SIX1	ERH	SPPL2A	DAB2IP
XXYLT1	NAP1L1	UBL3	SHROOM3
SDHAF4	POGLUT1	ESS2	TIRAP
AC009118.3	DUSP2	HIF1AN	SLC45A4
PLEKHB1	NUP58	RFNG	EIF4E3
SPN	DBI	PARP14	ZBTB7C
POMK	BCCIP	BCLAF3	DISP2
NPIPA8	SOCS4	PPP1R16A	DHX32
AC008993.1	TBC1D4	PRPF6	STBD1
HMMR	AC092155.2	C12orf76	MAFF
GOLGA8Q	DBT	CIAO2B	TCIRG1
TEAD2	SLC5A9	SRPX2	AC080112.1
SNX18P3	MFSD13A	ACTB	LANCL2
TMEM45A	MSL1	PPARGC1A	SYT1
SUPT4H1	TBC1D24	TMEM161A	FAM3D
CADM1	SFRP2	MAPK3	AP000787.1
ATG16L2	SRGAP2C	SLC25A46	DNTTIP1
NEURL1	FABP6	ZNF264	ZBTB42
AC078881.1	SLC16A1	TRIM11	TMEM134
GPR143	RNASEH1-AS1	LPCAT1	LBX2-AS1
GAPDHP40	BCS1L	SLC25A38	SMPD1
BIRC5	PRPF4B	GLRX	CTDP1
KIF14	HNRNPA1P8	B3GNT9	BACE2
KCNN2	SBNO1	ETF1	CCDC120
AL354892.2	HSPA4	CLK3	B4GALNT1
DNAJB3	RFC3	SUCLA2	CPNE2
AC006064.2	L2HGDH	SMG6	VWA5A
AL445228.2	ASB9	UFC1	MYRIP
NID1	PTPDC1	SLC7A6OS	GSTP1
NEUROD2	ARL13B	ZYX	PALLD
SLC9A3-AS1	MANEA	SETD9	RAB43P1
GPT2	SLC5A3	DHX8	AC109439.2
AC083843.3	MMACHC	SLK	STYK1
NDRG2	CBX1	AC009244.1	HOXB3
AC087481.1	RPP30	MARVELD2	DHRS3
AC004877.2	NOL11	RPS6KB2	PSMB2
HEATR4	RC3H2	AKIRIN1	IL18
AC139834.1	RPL38	AC097639.1	APOL2
ABCC6P1	GOPC	RCOR1	ARHGEF5
AL162171.1	DHCR24	RMND5B	PLEC
NCAPH	TIFA	PKN1	CLCF1
TNFAIP2	MRPL13	AAMDC	ARHGEF34P
POC1B-GALNT4	C4orf46	CTNNB1	SLC7A8
SOX5	TPP2	POLR2J3	AL121603.2
ESPL1	PPIL1	TBC1D19	NSFL1C
AL161772.1	SMIM13	INTS4	ZNF543
NKX3-2	AC012442.2	LDHD	TBC1D17
LINC01144	ZDHHC23	NFIL3	PIK3IP1
DMAC1	RAPGEF6	PAIP2	TCN2
AOAH	STK4	FOSL2	CEP126
PPP2R3B	METTL3	TRAPPC2L	VPS37B
TAS2R15P	MRPL50	RUNX2	ACYP2
LINC00299	TBC1D31	NAPG	S100P
AP001619.1	KIF3A	USP33	ALDH3B1
XAF1	TAF15	PROSER2	CHMP6
FAM66C	COPS8	ZNF205	AC093525.7
DRD4	PPAT	ZNF721	CRACR2B
NIPAL4	CCDC58	SEL1L3	SLC25A6
TLR5	MAP3K20	CEP135	TNRC18
AL445933.1	BAG4	NAT9	ZDHHC1
AC124248.1	CCNJ	MTO1	PCDHA11
IGLVIVOR22-1	ZMYM4	HIF1A	ITM2C
TOB1-AS1	NPM3	ALKBH1	NLRP1
AC009163.6	MFAP3	CYBC1	SYN3
AC091982.1	WDR3	ADAM17	PRKAB1
NRG2	FANCI	ZNF75D	MOSPD3
AC092134.1	NFS1	MAP3K9	TSC22D4
PKD2	AP3M2	MRFAP1L1	AC097493.4
C5orf56	TUBG1	MIIP	PELI2
HMGB2	EED	NSUN3	AC091982.3
IL17RB	YWHAZP5	ATF6B	VWA2
ARHGAP44	SLF1	KRT10	LPP-AS2
MPV17L	SEC11C	ARRDC4	AC146944.1
AC097493.4	NFIA	NEDD8	PWWP2B
AL109613.1	POLR3F	SAV1	CLIC5
LRRC37A9P	PIGM	ENC1	ARHGEF10L
SSBP3-AS1	STK38L	TBP	ICOSLG
ZBTB37	TMCO1-AS1	CLIC1	MYO7B
CR2	MIS12	IL17RA	FPGS
GAREM2	PTRH2	NMB	FLYWCH1
AL450263.1	TBPL1	NUP50	MEF2D
RFC3	CEPT1	SHLD2	SERPINB8
WNK2	ACAT2	CPLANE1	SNX21
AL109811.1	CDC26	SHKBP1	SSH3
TLL2	AC137770.1	IK	CTNNBIP1
TYMS	CHCHD1	LRIF1	PROC
LRIG1	ATP5PF	LRSAM1	CXorf38
DCAKD	TMEM14A	SIPA1	IL15RA
MTFP1	GTF3C6	LLPH	TNKS1BP1
ELOCP19	DNAJC3-DT	SERPINB6	ZNF513
LINC01124	PSMA3-AS1	CD82	SBNO2
AL355001.2	NUFIP2	UBA1	NOL3
RNU6-1016P	GXYLT1	CTH	TMEM173
ASTN2	ZNF37A	UBXN11	RPS6KA2
UHRF1	PTAR1	PSD4	ERCC5
AC073648.6	P3H1	APPBP2	MPG
AC007785.3	SRSF3	RASIP1	AC092171.3
LINC01424	ATP5PO	MFSD12	GCOM1
ZNF713	SMN2	DUSP11	CDX2
ETV1	NASP	ARHGAP1	BCAR3
DNMT3B	CDADC1	AAGAB	SLC35C1
AP000553.5	MYCBP	RTF2	ABHD11-AS1
GOLGA2P5	WDR41	TRMT61A	PACS1
ERCC6L	ZBTB21	TMEM102	EGFR
ADAMTS13	CAMK4	ZNHIT2	CTSO
AC138969.1	TIMM21	ANKRD13D	KIAA0513
RPSAP8	GOLT1B	UBE2M	PPP1R35
SOX9-AS1	ITGAE	TFEB	RPH3AL
SOX7	RCN1	KIZ	PSMB10
DUT	NUTM2B-AS1	TMEM33	SCRN1
TGFBI	ELOVL5	TMEM117	AC006333.2
AL356019.2	USP45	DHX38	RERE
EPX	LMLN	ZNF333	LARGE1
ADRA2B	CHCHD4	POLR3E	PHETA2
AC027601.3	C1orf109	SH3D21	CDC42EP1
TICRR	ENY2	SNRNP27	PLCXD2
CYP2D8P	STRN3	SREK1IP1	AIFM2
AC135279.1	SUZ12	OGDH	TSKU
PAQR8	CARS2	TDRKH	PARP3
AC017104.5	NUP88	MED19	CCDC149
MAPT	RNGTT	STK19	XIST
LCK	MSANTD4	HFE	NUP50-DT
SNORD15B	PUM3	TENT4B	HPDL
NUCKS1	RBM6	HEATR5A	TBC1D2
KCNN4	LINC00637	ZSCAN30	PLPP6
AC007255.1	COMMD10	ANKRD54	NPLOC4
IGHV3-79	SNX27	FOXN2	CAMKK1
FADS1	MCFD2	PRELID1	GPRC5C
OBSCN	SNX5	PAFAH2	ABLIM2
AC141557.2	CGRRF1	SOCS6	HIST1H4C
AC097468.3	ANKRD26	KLHL20	PAXIP1-AS1
CCNI2	EXOSC2	TMOD3	LRFN4
SLC2A4RG	NCS1	RNF44	PRRG4
LINC01220	PCNX4	KIF13A	FP565260.3
NARS2	MGA	ITGAV	EXOC3-AS1
AC092354.2	TFRC	PRPSAP2	WNT16
NKX2-3	BCL7A	METTL23	MYLK
WNT10B	TMEM70	BCL2L11	CD82
GPR63	ZNF485	JAK1	GGT1
DTL	RAD1	NOMO3	AC004706.3
AC134682.1	EIF2S2	GOLGA2P7	MICAL2
TROAP	UTP20	TNPO1	RHBDD2
SCML4	PDE4DIP	ARHGEF37	SERINC2
HIP1	GART	SPECC1L	HLA-E
ATP1A3	CBX8	DMAP1	LINC02253
KCNJ2	AL034379.1	CDH1	RN7SL4P
STPG3-AS1	SUGP2	PBLD	CASTOR3
AC079414.3	GPATCH2	PARP6	VSIR
AC099568.2	ZC3H15	FBXO31	SOWAHA
DUXAP8	ACSL4	FAM114A2	C8orf58
LYRM7	AC025430.1	MNT	SH3TC1
KLHL23	AC027288.2	NOSTRIN	ARID5A
AC140134.2	ZNF720	DOK4	FAM110C
NPIPA9	UBE2W	RAP2C	FAM241B
CA6	NXT1	LINC00858	ZNF704
PTMAP2	DNAJC16	CCDC174	DAGLA
SPRY1	SEC61G	RBM7	AP002387.1
NEIL3	GGCX	MON1A	RNF126
LINC01252	HACD3	BX537318.1	NOTCH2NLA
ANO9	BLOC1S5	ZKSCAN4	SQOR
FFAR4	IPO11	PRKRIP1	RELB
AC009299.3	ORAOV1P1	USP8	CEP170B
AC106897.1	SCML4	RIOK2	ADAT3
CIITA	TDG	RPAP3	H6PD
BRIP1	EIF2B3	CHMP1A	CALB1
STRCP1	PPIAP6	CTNNA1	AC015912.3
AC004923.1	SYS1	RRP12	SHF
XRCC2	NOP58	EMC4	ZFYVE28
SLAIN1	N4BP2L2	NPNT	NAA80
AC110285.7	SUGT1	KDM8	IRS1
PKD1L1	ODF2	CUL7	RASA3
AL603839.2	QSOX2	PROCR	NOP53
CD74	FIGNL1	RNF139	SBF2-AS1
KLK1	PIP5K1A	GMPR2	THSD4
ERFE	SFXN1	NT5C3A	EEPD1
PYROXD2	COPS5	ABHD8	AC092171.5
HELLS	MYO19	FBXL18	MARCH2
PCDHB9	SLC25A19	SCO2	PCAT6
SMIM24	HSP90B1	ARHGEF2	CXCR3
PFN1P6	RWDD2B	UBE2K	CAPN5
AC022893.1	HMGB1P5	SMAD3	MRO
SCART1	CYB5RL	FAM200A	EML3
PDE3B	PDCD5	STK40	TLR6
CPNE6	NDUFA2	PEX14	MAOA
AL589745.1	MMAB	MLYCD	SORBS3
ZNF862	TIMM17A	ARRDC1	IGDCC4
CABLES2	RBM18	PDZD7	EPB41L4A-AS1
AL137145.2	NFYB	TMCC1	ZNF460
MUC5AC	KIF1BP	BMT2	PIGZ
AF165147.1	PAICS	PCBP1	SQSTM1
ODF3L2	TOP3A	MLX	CDC42EP5
SLC5A8	PPM1D	TMF1	GAS6-DT
RORC	STIP1	ERP44	APOL1
SNORD101	PLG	ERN1	TSPAN12
GPC4	ACLY	DSP	ZNF837
AC139795.1	DUT	ZMAT2	VAT1
GTSE1	EBPL	PICALM	RHBDF1
AL591926.3	POLR1B	GPD2	REX1BD
KLK6	COX14	AURKAIP1	PCDHB4
ADGRG5	SNRPD1	SETD2	AC132938.3
AC107871.1	IFI27	PJA1	C4orf19
HSD17B1P1	AIG1	ACTR6	PRR15
TCP10L2	TMEM189	BAX	FRS3
TIGD4	NAA15	VRK2	MBLAC1
AC000061.1	TMEM38B	GCLC	LRP10
RPL23AP47	XKR8	PEPD	RAI2
CU634019.3	C1orf174	CDKN1C	SPATA12
FKBP7	SEC23B	MRPL9	TJP3
PRODH	TTC33	BSPRY	FNIP2
AL109615.1	TARDBP	ARFGAP3	LYPD8
OXCT1	CTU1	CAMK2D	AMPD3
DUSP15	TMEM39A	LETM1	FCMR
ISM2	TMEM145	NAXD	PINK1
CAMKV	CDC27	LRRC41	ZNF628
AC053527.1	PXYLP1	NUDT14	AC012317.1
GAS1	NPRL2	POLR2L	IL3RA
RPL7AP31	UQCRB	PHLDB3	NUPR1
NPIPA7	TMEM260	MTG1	PRSS27
AC073107.2	WDR77	EVPL	TRIOBP
TUBE1	UBA5	BAZ2A	KLHDC7A
AC068587.4	RBM28	RASSF1	RENBP
PARPBP	GRPEL2	APOPT1	CRISPLD2
ARHGEF17	PIGP	LRCH4	CA14
AC026336.2	VDAC1P3	POLR3C	KIAA0319
LINC02538	CMC2	COPS2	B3GNT7
AC139887.1	TMEM126B	EOGT	SAMD12-AS1
AP000553.2	ODC1	SERPINH1	SH2D3A
POLQ	ITGA6	ZNF10	AC025580.1
ITGA9-AS1	DIXDC1	NUTM2A-AS1	JADE2
BX649601.1	ZCCHC9	HIC2	TOM1
AC239868.2	PCNA	EPS15L1	SPSB1
BX293535.1	THNSL1	WASH8P	C6orf226
ATP6AP1L	LYSMD3	RNF207	TRIM31
LINC00339	BOK	NUCB1	AZIN2
ALDH3A1	POLR2H	AKT1S1	TOR4A
AL157395.1	ELP1	ZNF283	GIPR
AC099677.1	PHB	RABEP1	CDKL1
LINC01123	UTP11	EHBP1L1	ABTB1
FREM2	H2AFZ	NBPF14	LINC00543
ZFP69B	UBE3D	UBE2L3	ACVRL1
SIGLEC10	ADO	RABGAP1	VIPR1
TMEM98	SUMO2	B3GNT8	AC226118.1
AL590729.1	MCM3	YY1AP1	PNPLA2
AC069222.1	EBLN3P	SNRNP70	SOD3
C1QL4	PFDN2	TPT1-AS1	VIPR1-AS1
AUNIP	RPA3	PPTC7	TOB2P1
SPC25	LSM3	MAN1B1	KCNQ1
HJURP	MAGOH	ITFG1	GRASP
CPLX2	BLZF1	NDRG3	MAP3K7CL
P3H3	DDX17	CRNKL1	ECHDC3
NCAPD3	POLR2J4	CCNE1	C17orf113
ZNF519	ATP5MD	PEX16	AC061992.1
AP002360.2	MCM8	HIST2H4A	GRID2IP
FRY	MIS18A	GPBP1	VWA7
CLDN1	SELENOI	FLJ20021	IRS2
ATAD5	BICD2	SLC35F5	TFEB
GAL3ST4	ATP11C	BAD	PCDHB13
MTSS1L	RPAP3	IER3	IL23R
TRAF1	ACTR5	PEX3	ARHGEF40
LINGO3	PANK2	NPC2	AC021218.1
AC022150.2	HMGN3	COL4A3BP	AC011815.1
LINC00629	TXLNG	CBX6	HOXA11-AS
TRAF5	THOC2	SMURF2	FLJ20021
DCST1	ZNF830	ASCC1	TPM1-AS
AC211476.4	OTULIN	MCPH1	TP53I11
RAB19	CRNKL1	PJA2	C1S
KCNE3	TRIM59	TRNAU1AP	MUC12
AL627389.1	PAWR	NPEPPS	MIR3131
Z93930.2	SLF2	TIMP1	ABHD4
GPR155	TENT4A	PTPN3	MYEOV
OR2A12	ZNF589	TXLNA	C15orf62
SNRPCP16	DAD1	ALDH3A2	ICAM1
HAR1A	TIMELESS	HIST2H4B	AKR1C1
PAPSS2	AC009302.1	TNFRSF1A	LIMD2
AC127164.1	TYW5	MYH9	AC018638.1
ENHO	RHOT1	ZG16B	ZNF219
SMIM10L2A	PNPT1	ARMT1	LRRC3
AC104066.1	CMC1	TRIAP1	ABCA1
MEGF9	ATL2	ME1	AC139749.1
RPS6KA2	PPP4R2	FAM222B	NFIC
MME	LPCAT1	MOCS3	ATG2A
ALDOC	PIGN	PCSK7	TOLLIP-AS1
AC104785.1	MINPP1	FP565260.6	AC124947.2
AC002094.5	COX7C	PARP10	SLC7A4
TPO	RNF219	SUN1	HSD11B2
NXPH3	THAP11	FAM122A	AC109347.1
SLC30A3	RPRD1A	ZNF616	CLIC2
SPC24	LGALS14	SERPINB9	AKR1C3
AC008750.2	THOC1	FAM104A	IL34
DUSP8P3	NUP35	CCNYL1	CPNE8
AC034236.2	PPIAP22	SH3GL1	SSTR5
CD46P1	GNAS	AFTPH	PLA2G4F
AC234775.3	AMD1	TMEM144	SLC40A1
MID1IP1-AS1	CEP63	DDX43	C4BPA
CCDC191	CCDC127	HIST2H2BE	CASTOR2
AC234582.1	NOP56	BCL2L2	ADH1B
AC117503.4	TP53BP1	CCDC115	UCA1
GMDS	DCAF13	C7orf43	CYB5R1
LY6E	INTS3	NUDC	SLC36A4
PRKN	ELMOD3	TCIRG1	CYP2T1P
SLC2A10	DCAKD	WDR37	AC127521.1
AC144450.1	RABGGTB	MYL12B	ADH4
BUB1B	UQCC2	UBL5	ARTN
NAT8L	VRK1	STXBP5	SLC18A2
FGFR4	MRPL33	ANKRD42	MUC1
PLK4	BTF3L4	ATP6AP1	BAIAP2L2
CCNA2	BRI3BP	SELENOS	IL24
SUGT1P3	CCT4	NOL7	PDK4
OCA2	DMRT2	C1orf52	PRKN
FOXO6	UQCR11	NBR1	DIO3
DYRK4	SYNCRIP	BCAP29	LAMA5
ENTPD2	OSBPL3	WDR73	AC090114.2
AC146944.1	LRP6	ZNF282	CTSD
HAS2-AS1	GON7	ZBTB6	C4BPB
NHSL1	SMN1	ESRP2	NAGLU
H2AFY2	MGME1	ZBTB11-AS1	ETS1
CRNDE	ARL14EP	PHTF1	ZBED6CL
MEIS2	UBP1	TMEM45B	AC084032.1
AL162413.1	GABPB2	BCAS2	TTC39A
METTL21EP	FBXO22	CD276	CYP4F11
MTR	MYO15B	ACTR8	PTP4A3
LINC00853	ELOC	OSBPL1A	RNF39
PTMA	CDC37L1	AC009403.1	RBM11
WDHD1	HMGN1	RALGDS	SCARF2
RUNDC3A-AS1	PNO1	IFIH1	RN7SL2
TM6SF2	G2E3	SART1	SLC6A7
LINC01393	ALG2	FBXO42	RIMBP2
JAM3	NCL	MXD4	LINC01252
SUCLG2P2	SF3B3	TXNRD2	FRMD1
CCDC183	RAE1	PRSS3	KIF21B
IGHV7-81	FAM20A	VPS35	ZG16B
FCHO1	BEND3	ATP13A1	AC087491.1
PRC1	MRPL35	PUSL1	AL590666.2
MROH7	KNTC1	TMEM11	DUOX1
MYB-AS1	DNAJB9	WDR7	MDFI
MMP25-AS1	YARS2	UBXN8	ARHGAP31
AC026368.1	TCP1	ALDOA	AL160408.6
PRKCQ	ATP5PD	TMEM104	FECH
MNX1-AS1	SLC25A17	NAAA	AC092368.3
HSD11B1L	NDUFS6	LINC00884	AC025181.2
AC107021.2	AGPS	SLC2A1	SLCO4A1-AS1
Z99129.3	TERF2IP	MED16	AC139768.1
ZFHX4	TIAL1	RETREG1	ZMYND15
MAN1C1	JPT1	PIGB	LINC01833
LY6E-DT	FAM98A	AMMECR1L	TAPBPL
RNU6-696P	PPP1R9B	MORF4L1P1	AC106886.1
AC123768.2	FANCA	MYO1C	LEMD1
ANKRD31	GTF2E2	M6PR	ST3GAL4
AC068620.2	DKC1	KIAA0556	AL022328.4
CRYZP1	TVP23B	NCOA1	BLVRB
AL139246.3	USP48	CSTF2	TRPV3
FERMT1	CALM2	CERS5	UNKL
PRKD1	PNP	CHIC1	AC105345.1
DNAJB7	CSTF3	MYEOV	VLDLR-AS1
RPIA	NSMCE1	MBNL2	LMF1
FOXA2	PIP4K2B	GCH1	AL583722.1
TUBBP6	GZF1	ARIH2	GCLM
AC109347.2	IVNS1ABP	NFE2L1	PHTF1
ZNF488	CCT8	MRPL20-AS1	AKR1C2
OSGEPL1-AS1	NDUFB6	TMUB2	SHC2
ZNF704	UQCRQ	TRERF1	FLNC
MAPK15	ARL5B	TMSB4X	PI3
AC005355.2	GRPEL1	EIF1	ZBED6
AC023632.6	NIFK	ID2	STAU2-AS1
SNORC	FANCL	KDF1	AP002800.1
BTG2	MMS22L	DNAJC3	RNF207
RXFP4	CFAP20	FBXO28	ALOX5
AC027808.2	MRPL36	ZPR1	MACROD1
MAGEE1	C2orf49	NCSTN	PHF1
SHF	PRELID3B	MAP2K4	GPRIN2
KCNJ9	XPNPEP3	DCTN5	VPS51
AP001528.2	FRG1CP	FLAD1	CDH5
AC117503.2	RRP15	ECPAS	GK
TATDN2P2	GORAB	STAT3	BBC3
AL512343.2	CGGBP1	LRRC42	PELI3
SMIM31	PHIP	MORC2	OR2A7
BRICD5	TRIT1	INSIG2	DIO3OS
BACE1-AS	ZMYND19	ARHGEF3	STEAP4
NCAPG2	MAK16	VPS26C	IL17D
PARM1	ZNF462	C3orf38	PRR26
ROPN1B	CAMTA1	PLXNA2	PHACTR3
AC241585.2	SS18L1	GRB2	CREB3L1
AC010463.3	HMGCR	CAMSAP3	AC003102.1
COX18	APPBP2	WAPL	ATG9B
CC2D2B	KRT10	ZNF174	AC007285.1
AC005225.4	ACSL3	STX16	FBXO32
PRRT1	NPM1	TMEM125	RAB11FIP5
FOXM1	ADK	FADD	SLC39A8
CELF4	DPM1	WASHC5	PLAC9
POLE2	SGCD	ITGB6	RAB43
ZGRF1	CEP78	DNAJC7	KRT86
AC131009.1	LTN1	HSF1	CX3CL1
KLHL14	ILKAP	NAA20	THAP7-AS1
KCNIP4	SET	YIPF3	TMC5
AL033527.3	SNRNP40	RSPRY1	HAGLR
SERHL	CFAP36	CRCP	AC008592.3
CMTM1	CEP85	POC5	HRCT1
RCN1	TRUB1	KIAA0895	RILP
WSCD1	PIGU	YPEL2	LINC02577
RASGRP1	RXYLT1	PRPSAP1	GBP4
SAPCD2	ZNF271P	WDR55	ME1
E2F7	CCDC137	EXO5	ACHE
RBMXP4	YWHAB	TMTC3	RBM3
TNFRSF11A	NEDD1	TMED5	AC093620.1
SPIN4	INTS7	WASHC3	NOS2
KCNQ4	ATF7	ATOX1	CEBPD
ELFN1	RPS27P29	ASXL2	PRSS22
RAB33A	MORC2	RNF38	EGF
AKAP2	DDX52	SHLD1	SLC6A14
AC008429.2	PFDN6	ISCA1	SVOPL
SEPT6	TERF1	ANXA4	HIF3A
SATB2	PRPF4	NOMO1	LINC02582
LINC01963	MRPS25	ELF4	CLCA4
BTBD16	SACM1L	FAM45A	MFSD4A
FAM78A	NGDN	NME7	ZBTB47
RPL39P38	RNF168	SNW1	TBXAS1
DLGAP3	SNAPC3	TPST1	MIR22HG
AC002451.2	MAPRE1	ESYT1	PRSS30P
PLIN1	NAA10	WIPF2	TMEM86A
NUDT8	PCDH18	CEP19	LGALS9B
AQP12A	KIFAP3	TBC1D8	KPNA7
NCAPD2	MRPS7	CEP104	VSTM5
HAGHL	CIAO2A	PCDH1	NR0B2
NPM1P35	ME2	FBXO6	PDZK1IP1
FBXO4	C1QBP	SH3PXD2B	IGF2
LINC01355	PRKAR1A	GHITM	AC069277.1
AC106820.1	RFC5	SMG8	GAB2
ZNF843	ARMC7	ZNF668	SELENOP
ACRBP	AC022018.1	XRN1	PER1
CKS1B	UTP23	BTBD7	RIMS3
LGI2	CILP	MAP3K11	AIRE
TPM1-AS	PTGR1	CAPN10	RAB37
PALM3	RECQL	PHKB	CLCN1
AC012313.2	PHF20	MTX1P1	SLC26A1
MMAB	GTF2F2	ITPRIPL2	ABCG1
MECR	SREK1IP1	DNAJC30	AP003119.1
LEMD1	GPN3	LINC00888	AL355001.2
CHRNG	UTP18	ZNF14	GBP2
MAD2L1	SNRPF	SEC24A	LGALS9C
MSRB2	TRIP11	TBC1D20	REG1A
AP001029.2	HNRNPLL	PLD6	AC100810.3
BAHCC1	IFT20	ZNF7	HDAC9
CTD-3080P12.3	SETDB2	RNF40	LINC00963
SPDYE10P	STYX	HUS1	B3GALT4
DPY19L2	GGCT	PER1	TMEM37
LINC01126	MFAP1	RELT	AC004990.1
MYH7B	SMYD2	ATAD3B	UCHL1
GABBR1	CCP110	ZSCAN20	HOXA6
EGFL8	HDAC2	UBE2Q2	KCNS1
TSPOAP1-AS1	COMMD6	AP3D1	GADD45G
SYNE4	NEDD8	IKBKE	COL16A1
AC010168.2	ATP5MPL	ABCB8	PXDC1
HOTTIP	TPR	LACTB	PRUNE2
ZNF362	EFEMP1	HNRNPH2	LINC02474
UPK3A	BRIX1	MAF1	ALG1L6P
AL353747.1	RPA2	FAM220A	TMEM176B
F12	TMEM255B	FKRP	TMPRSS3
TRIM65	TM7SF3	TIMM22	PTPRN2
NPHP4	PRKDC	KANSL1L	OR2A4
AC011365.1	PRPF40A	DUSP4	TMEM176A
NALT1	XPO7	ACOT8	PHEX
AC114490.3	MSL2	TOM1L2	ATP2A3
CMTM7	NUDC	STAU1	DUOX2
MIAT	CISD2	UBE2O	VNN1
SEMA3F	GGH	DNASE1	AC136443.1
ZNF663P	ADAMTS2	ITGB5	TNFSF9
CENPJ	UBE2V2	BTBD9	AC104135.1
HSD17B6	MRPS36	DERL2	NRIP3
HSD17B13	CLASP2	TBX3	ETNK2
CCDC39	SLC38A9	ALDH2	OSGIN1
KIF23	PPIP5K1	RALBP1	DGKG
SARS2	CD46	SPNS3	AC092287.1
MIR181A2HG	DERL2	GPR137B	PLA2G10
PHGR1	NAA50	CASC8	ADAM28
LRRC4B	ERGIC2	SPINT2	TATDN2P2
C2CD2	RAN	HELQ	LRRC32
FLJ37453	STEAP2	NT5C2	ROM1
IQGAP3	CBR4	VDAC2	DEPP1
SPEF2	SELENOT	FAM83F	AL590004.3
AC025594.2	GLT8D1	FBXO16	AC010761.3
AC129492.1	TYW1B	DNAJB12	NMRAL2P
AC025162.2	PLPBP	MIER2	CTNNA2
AC124319.1	EIF4E	SLC35D2	POU6F1
HMGB1	RCN2	PITPNM1	ASPG
PRELID2	UBXN2B	DBNL	MUC4
AC090948.1	UNG	AGAP7P	LCN2
MIS18A	SNRPE	C8orf58	FAM219A
LRRC23	FAM84B	CLIP2	PDE9A
E2F8	NEU3	WASH6P	ADH1C
CACNA2D2	COL8A1	SNED1	GABARAPL1
AC004877.1	IQANK1	SH3RF1	PIR
FANCD2	SEH1L	TMEM251	ABCA13
DUSP2	WDR36	POLR2J2	GPX3
SHMT1	UBFD1	CTC1	ISX
CASP1	PDHA1	GORAB	GPNMB
AL603750.1	SRSF4	PDLIM1	PANX2
LRP8	SUPV3L1	PLRG1
TFF3	NDUFAF2	PATJ
SOX9	PLSCR1	DNASE1L1
C1R	TRMT5	PAPOLG
CCDC113	DARS	NCOA2
AC124067.3	TULP3	ARAF
FAM104B	COPS9	ZNF791
WWOX	FAN1	CLN5
AC010761.4	HSPA14	OXSR1
RASSF10	STAT1	GPR89A
PABPC4-AS1	SRPK1	REXO4
STARD4	ITGB3BP	ADPGK
MYBL1	DCAF17	MRPS18C
LRRC73	SENP5	VPS45
ZC3H12B	CWC27	TMCO1
ITGB3BP	SERBP1	AC008966.1
LINC00471	FRK	UBE2J2
PXYLP1	EBF2	CDK9
LINC01560	PTPN11	NDUFA4
LYZ	INIP	ANKRD20A3
KIF22	NUP85	DIRC2
AC022211.2	ANP32A	PLCD4
NFIX	RNF34	MED13
FAR2	AP003733.1	ZNF567
CYP2F1	RPN2	TXNDC11
HIC1	CEBPZ	ADAMTSL5
AC010542.5	PARK7	CYHR1
TIMELESS	LSM5	SYS1
PAXIP1-AS1	TSN	GPX1P1
AP000547.3	GABPA	PPME1
AC078925.4	PIGH	SLC36A4
AC093388.1	TRMT12	EXOC1
FZD4	KPNB1	ZDHHC2
SPA17	POLE3	MITD1
LINC02441	DDX19A	PSMB8-AS1
GCSH	ISOC1	AC055713.1
AL138820.1	ABRACL	LRRC29
FAM157A	TMED5	HELB
LGALS4	TOMM22	PPP2CA
ADAM22	COX11	SLC22A3
FGGY	CPNE1	TANK
HBQ1	ROMO1	TM9SF2
LRRC2	POLR2K	GSK3A
AC242842.1	TAF13	TAF9
PTK7	ZCCHC7	ING4
MDM4	RPL23	TMEM17
LIG1	SUMO1	EXOSC4
SPAG5	PPIAP74	MPHOSPH10
SOX12	ERG28	GPATCH2L
PMS1	NKAP	KIF13B
GGT6	APTX	S100A16
JAK3	RBM5	DYNLL2
UNC13A	TMX1	MAPK1IP1L
AUTS2	PPP4R3B	MED6
SKA3	URB1	ZNF821
SLC27A2	NDUFA1	HSPA4L
IL17RD	DDX46	NSMAF
AC064836.3	COMMD8	CLDND1
TTK	ZNF326	NFE2L2
DUOX2	MSH6	PPP2R2D
CNTNAP2	SMC1A	WASHC4
SGO2	CPSF2	FAM3C
FAM78B	MRPS30	PSME3
TH	STK38	HARS
SLC12A9-AS1	MLEC	ACOX1
TNIK	CNIH4	INSIG1
CHCHD6	TOPBP1	COA6
LRRC10B	BET1	CTU1
STX18-AS1	PFKM	IRF3
CTSO	HIKESHI	RITA1
NEK2	ANXA8L1	ZNF34
WBP2NL	ATM	PFDN4
ALG1L6P	RAB21	ECD
PPM1L	NEK9	ATL3
EXO1	TPRKB	TRAF3IP1
CEP152	IPO5	ITPA
ARHGEF9	ATXN3	MCFD2
AC084036.1	SLC25A5P5	EVI5
NUCB2	SNRPD3	COPB2
GALNT9	PRR14L	BOD1L1
AP005233.2	ATR	FBXW5
AC125807.2	C9orf85	ZFP41
PTTG1	CCT2	SCYL2
AC022144.1	RFK	TRPC4AP
KCNMB4	SSR3	DLGAP4
WDR76	FAM49B	COMMD5
HAUS5	PSME2	CIR1
TNFRSF1B	MOCS3	LNX2
HOXA-AS2	LEPROTL1	ZNF189
AC073349.2	MTPAP	BFAR
AL121772.3	MARVELD2	LMF2
AP001830.1	NEMF	KRTCAP3
VRK1	CISD1	LONRF3
IGHV4-80	NCOA5	SEC22B4P
MAMDC4	LSG1	MED18
C17orf113	UCHL5	ZNF706
AC027702.1	LSM8	L3MBTL2
UGT1A6	RPL17P36	ZBTB11
AP000350.6	MRPL51	RRP36
C9orf152	NDUFB5	PKP3
SPDYE8P	CNOT9	FLOT1
VLDLR-AS1	HNRNPC	SLC38A9
LINC01979	ANXA4	EIF3G
EPHB4	CNIH1	KLF10
ISYNA1	FAM133B	ASCC2
AC093627.5	ZCCHC8	CTR9
PRUNE2	MRPL27	HOXA9
PTMS	QTRT2	PMEPA1
GINS1	MRPS27	SLC45A4
CHRM3	ARMT1	GPN2
C4orf46	ECHDC1	CLASRP
FABP6	DYRK1A	TMEM205
LINC01132	DNAJA3	RAB10
AC010186.3	ARMC1	UBXN1
AL627309.2	CDKN2AIPNL	TRAPPC10
PKDCC	ABCD3	NGDN
EBPL	ING1	UCKL1
BTNL9	RPS27AP2	LZTR1
SPDYE11	RPL36AL	ZNF579
GAL	LMAN1	MYADM
PDXP	NARS	FBXL19-AS1
SCML2	POC1B	METTL25
PCYOX1L	UTP14A	COMMD3
OIP5	TBCC	SH3GLB2
HIRIP3	FYTTD1	CA13
AL049552.1	UFM1	BCL2L13
AC004943.2	XPO4	MORF4L2
PSAT1	FAM149B1	AL512274.1
TPX2	AC106795.1	KIAA0355
PDXDC2P-NPIPB14P	PCNP	NCDN
ATP1B1	FUBP1	LAMTOR3
GLCCI1	COA3	NAV1
PDE3A	HOOK1	CNOT4
SIX5	FAM91A1	ANKRD13C
AC073111.5	EFR3A	ELOF1
FOS	GPBP1	RAB30-AS1
HASPIN	CSTF1	MARCH7
AC020656.2	SUPT16H	SPINDOC
MBLAC2	ATP5MC1	SURF4
MYBL2	DNAJC7	NFKBIB
AP005899.1	NABP2	SBDSP1
PRIM1	NDUFA8	IQGAP1
AC005831.1	MDH1	CCDC91
AMY2B	FGFR4	FKBP4
CPT1B	G3BP1	OSBPL10
PPIL6	NAA20	VASP
OPN1SW	COL6A2	PARP4
GXYLT2	AK2	SPG7
DGAT2	PDCD2	CTSK
AC099850.3	ANAPC7	CSNK1D
AL078621.3	RBM27	DOK1
ARHGEF26	RBBP5	ASAP2
APOM	CREB1	ENTPD8
HRCT1	METTL2B	AGPAT2
ODAM	PVR	SOGA1
IFITM3	NDC1	SNX19
ALDH1B1	UPF2	EMC7
AC004803.1	SMNDC1	HTT
AC124045.1	ZMPSTE24	GPR35
LINC01238	CWF19L2	EXOC6B
AC146949.1	ERP29	AC093162.2
HMGB1P6	TSFM	GOLGA5
TOX3	STT3B	SRP68
BBS5	RRP1B	ZNF420
AC138866.1	CSPP1	SERTAD2
PBX3	DR1	GTF2F1
NIPBL-DT	NSA2	GPR89B
AC087500.2	MESD	FNBP4
TARBP1	CHD1L	KIF1BP
CLYBL	AKIRIN1	DNAJC9-AS1
RAVER2	PPP4R3A	RN7SL4P
KCNC4	NUDT21	GKAP1
LINC01978	DHX15	HMGXB3
NLGN3	SMARCD2	LRRC47
AC244033.2	MPHOSPH8	PGBD2
ITGA6	ENOX2	MIER3
GNRHR2	GTF2A2	SLC35F6
KSR2	PPFIBP1	MTHFR
LDLRAD3	NHP2	OR2A9P
AL358472.2	RPL22P1	TRMT1
ARL13A	IMPDH2	LDLR
PCDHGC3	COX6C	TRIM3
MPHOSPH9	FAM136A	BCO1
SCG5	SLC29A1	REXO2
KDM4D	WDR82	YRDC
ASS1	PRPF38A	SEPHS2
RB1-DT	DSTN	AL590666.2
SCD5	GMPS	AC018638.2
SAP30L-AS1	ICE2	ASB8
MTSS1	RCC2	VPS50
KNDC1	TIMMDC1	ABHD17A
AP001120.2	GAR1	HIGD1A
ZNF395	GOLGA4	ADI1
RNASEH2B	SDHC	RC3H1
AKR1B10	C14orf119	PSMB1
TREX2	MATR3	QPCT
TMEM231P1	SF3A3	KSR1
ULBP1	ARMC10	GAK
AC126755.1	RBBP4	GMFB
LINC00997	CCT6A	STIP1
NFIA	TMEM68	YWHAZ
FRMD6	STRAP	MFN2
SH3PXD2A	UBL5	NADK
CD302	HS2ST1	OSGIN2
SLC17A9	RAB11FIP3	YIPF5
ZNF367	NCBP2	BTRC
KIF4A	MCCC2	GIT2
H1FX-AS1	TGS1	NMT1
HUNK	PRDX3	WDR74
ILDR2	COIL	TBC1D3L
ULK2	NIP7	PLCXD2
EDAR	VTA1	CCDC47
RBM26-AS1	BRCC3	WSB2
RBFADN	HSBP1	ZMAT5
TMPO	CGREF1	COPA
SLC9B2	RBM8A	DCAF5
RBP5	PGRMC2	AC141586.1
HMGA1P8	DENR	TOB2
VEGFA	APEX1	VPS39
AL355987.4	AAGAB	MAEA
PLK1	NDUFA12	SRP14-AS1
POU4F1	STX6	ZNF774
CA11	SCAMP1	DUSP18
AC104986.2	SPCS1	AAR2
AP006621.3	RNF20	DPP3
CDH4	SFPQ	MFSD8
AC091153.3	SNRPD2	ZNF527
CTDSPL	MTG2	SLC11A2
AC005224.4	HADHB	PAM
SLC4A7	CNOT6	ZCCHC8
C2orf70	C1GALT1C1	MIGA1
AC131649.2	C16orf70	CTBS
AP000894.4	TFDP1	UBE2F
AL590560.2	EPCAM	RRAS
DBF4	U2SURP	WWC1
TMEM145	TMED2	FTX
ANKDD1B	CHTOP	DBN1
FGFR3	RAB18	ZNF197
DARS-AS1	CNOT7	CTIF
TREH	PRDX6	NCOA4
PDE7A	MRPL30	DMBX1
IKZF4	DCAF7	PI4KAP2
BLACAT1	WDR61	THAP3
SGO1	TMEM167A	CTSB
GLDN	FKBP1A	RSRP1
CYB5R2	EMC2	BRD8
TLN2	HIF1AN	MAPKBP1
CPE	MRPL42	CRK
SDHAF3	RBM17	LPIN2
ASNS	RYK	C15orf41
MYCBP	TMCO1	TRAPPC8
SETMAR	DCAF12	SLC25A4
PSIP1	UBB	FAM50B
MLEC	ATP5PB	ARHGAP27
EFCAB11	TFCP2	TRAPPC6B
FANCI	OSTC	SP2
AADAT	EIF1AX	ITGB1
CLCN1	SLC39A14	MAP1S
RPL23AP42	ZC3H14	GGA3
SPTSSB	ATP6AP2	SLU7
AL035413.1	PHF14	ATP10D
LINC00638	GSS	IRGQ
MIR200A	DNAJC21	C9orf85
ZWINT	HNRNPK	RGCC
CCDC171	KPNA6	DIABLO
AC009533.2	RARS	MGST1
CMTM4	BRD7	ARMCX6
CETN3	CPSF6	ASNA1
CDCA8	VDAC1	SOX30
DRP2	CLNS1A	DDR1
CCNF	PPP1CC	ETV3
CCDC151	CBX3	HADHB
DNAH1	DLG1	PPP1R11
KANK3	GOLGA7	RHOG
L1TD1	SAP18	CLTC
AC021218.1	SMIM15	GNB5
AC084032.1	ACTBP11	DHRS7
ALDH18A1	DCTN5	ZFYVE27
AC007639.1	EEF1A1P15	AF117829.1
ACSS1		MADD
FAM43A		TBCC
AC097103.2		CARD19
BICC1		RAB5C
GPR3		ANO1
NPM3		OS9
MVB12B		AKAP10
AC044787.1		RIPOR1
LINC01842		MSX1
FAM169A		STX7
SLC44A1		BNIP3P4
DMTN		WDR83
GOLIM4		CCDC51
C10orf143		ZFAND6
EEF1AKMT1		TRAK2
TMEM52		FAM118B
ZNF775		ZNF317
GRK2		SF3B4
REXO5		BICD1
RFC5		AP3M1
TMTC2		PLEKHA7
LINC01605		SLC25A51
BDNF-AS		ARHGAP12
BARD1		RBM4B
MOGAT2		JMY
TSEN2		GPX1
AGER		C6orf226
AC011290.2		NECAP1
ESCO2		WDR66
AC233280.19		PRKCH
PTPRU		DCTN3
AC018653.3		PIGH
FAM189B		KCTD1
NR2F2		MGAT1
MTHFD2		RIPK2
RLBP1		TBC1D22A
PROX1		NR4A2
ALOX12B		TMEM191A
GRIN1		DPH3
RFC4		ZFAND3
TINAG		LINC00923
CU633967.1		PMP22
PPP1R3F		ASAP1
PCK2		RNF149
ACTA2		IRS1
FBXO5		TAOK3
SMC4		TOR1B
CBX2		JPT1
PLCE1		FERMT3
DDX11		CLP1
AC004834.1		IRF6
LIPE		GOLGA2
AL627309.5		TPRA1
AL513534.1		DDRGK1
AGFG2		RAPGEF1
SIRT5		TMEM234
IGIP		KDSR
TCTEX1D2		ABCG1
AGAP9		MARK2
FAM172A		RP2
CSRNP3		LEPROT
AC115618.3		BICRA
AL359711.2		CCDC107
AC232271.1		MTCH1
PODXL		RBM42
PRKCG		CMTR2
HMGB3		PIGG
LINC01003		POLR2C
OTUD3		ZNF441
LCA5L		HELZ
FAM184A		PFN2
NCAPG		BMP1
AC004706.3		EAF1
PHF19		ELOA
AK4		FRMD8
ZNF589		ENO2
AC008764.2		GPANK1
CDK20		TES
CUZD1		POU5F1
ETS2		MAP4K3
ETV6		FSTL3
C11orf95		KLC4
LRRC49		RTN4RL2
OTUD7A		FRK
PRR7		SCNM1
[truncated: 3,499 more rows]

## Sheet: P2_Fedratinib
Vitro_UP	Vivo_UP	Vitro_DN	Vivo_DN
CA9	TBX20	PIGT	GID8
GPA33	FRRS1	ACTG1	TMEM248
PCK1	C11orf42	PSMC2	AFTPH
FAIM2	HSPH1	GMDS	H2AFY
NDRG1	RGMB-AS1	SLC25A23	RAB11A
AQP2	HSPA4L	SUN1	DENR
MIR210HG	GALNT4	TOMM34	MYLPF
MOGAT2	BAG3	CTNNBL1	MFF
TMEM92	FAM169A	RAB22A	ESD
SLC6A4	ZBED6	CSTF1	COX5BP1
AQP1	DNAJA4	NAP1L4	STK38
ART3	CYP51A1	HNRNPK	TMCO1
PPP1R3G	HSPA1A	NUP62	TIMMDC1
FAM3D	HS3ST3B1	DDX56	BRD7
FABP1	NEK10	AP1AR	ARF3
IFITM1	CMTM1	ZC3H18	MARK3
SULT1B1	COL5A1	OAZ2	CBX3
CAVIN2	PRR5-ARHGAP8	NUP214	STXBP3
AC148477.3	EGR1	RNF187	DIMT1
LGALS9B	RALGAPA1P1	PKP4	NCBP2
CAMK1D	FCGBP	ARHGAP17	LSM14B
AC244502.1	FOSB	STK38	TAF4
PADI1	EGR2	FAM122B	STAT3
OPRD1	STAG1	HSD17B10	HCG18
CALB2	ISX	MCUR1	NECAP2
MUC5B	RECQL	TUBB4B	ERGIC3
CEACAM7	FOS	AP1M2	RPL3
CLDN2	HSPA1B	CCAR2	COG8
AL049836.1	SMURF2P1	GTF3C2	HMGN1
ARID3A	NPTN-IT1	EIF2B1	COPS7A
ERVE-1	FOXO3B	EIF3G	REXO2
LINC01559	AC073349.2	ATXN7L3B	PGAP2
TMEM74B	NR4A1	ARF3	PMPCB
TINAG	MFAP3	SLC30A5	SMS
FRMD1	KLHL11	ZDHHC18	ZCCHC9
TCEA3	CHORDC1	LGALS3BP	RPL5
F7	NCR3LG1	WDR46	RAPGEFL1
GABRA2	KCTD12	SZRD1	ZNF394
NPSR1-AS1	PIK3AP1	ARHGEF7	AIMP1
AC025154.2	IGF2BP3	VPS35	NOB1
LINC02535	SEC24C	SYVN1	PMPCA
AKR1B10	ARHGAP31	LMNA	DNPEP
LGALS9C	AOC2	RNF216	DARS
AKR1C2	CDIP1	KANSL3	COPZ1
IHH	RAB11FIP1	ANXA7	TMEM230
AQP5	KCNMA1	ZC3HAV1	CIAO2A
NYNRIN	DLEU7	TADA2A	SLC35C2
AL139246.3	AC079807.1	SUPT7L	RPL15
NFATC4	AC099521.2	PES1	ABCF1
KLK8	COL4A5	TPR	YIPF3
AC073073.1	OXCT1	HSD17B12	SAR1A
HRCT1	AC012615.4	TRIM4	KIAA0930
KCNQ4	ZSCAN12P1	TCAF1	GABARAPL2
PDE10A	ATF3	URM1	TMEM59
CELP	AC068946.1	FMNL2	POLR2G
IL1R2	GRM8	ACTR1B	PABPC1
AC011611.2	CERS6	H2AFY	ERG28
AC114488.1	NSFP1	SAP30BP	TMED9
GRK1	AC138028.2	FBXL5	PDZD11
SARDH	ADCY7	ASAH1	DNAJC8
ST6GALNAC1	AC022509.3	PRAG1	MRFAP1L1
ADA	SLC2A12	ATM	NUDT2
MOGAT3	ADGRF2	LYN	HNRNPA1
TLE2	SCN8A	VAC14	RSAD1
AC116345.1	KLHL13	MAPK1IP1L	LRRFIP2
ISX	TOX2	SLC39A7	LRRC42
KCNJ9	ZBTB45P2	ANKLE2	CUEDC2
C10orf99	ZNF770	ACOT9	CELF1
PPFIA4	CCNE2	PCNT	ABHD17C
PLEKHS1	PDZRN3	UHMK1	RPS23
DBH-AS1	ACBD7	CTNNA1	FKBP3
DUSP9	NOV	HMCES	FAM192A
STRA6	DLL1	DDX27	FBXO31
GZMB	POMK	THRAP3	UACA
NEUROD2	ROS1	TSEN34	UROD
SVOPL	LINC02038	TST	RUNDC1
RASGRF1	CDYL2	CEP55	TRAPPC3
DKK4	CYCSP6	RAP1A	UPF2
AC124067.4	GALNT8	BCS1L	PLBD2
MRPL23-AS1	DNAJB1	PAK2	RMND1
CYP2W1	AC002310.6	TMEM38B	POLR1D
CLDN10-AS1	LCK	SRSF8	CNOT2
AP003498.2	NRIP3	SBDS	PLD3
PDZK1IP1	SULF1	BACE2	HENMT1
NRP1	LEFTY2	GRB2	TOMM22
ST8SIA6-AS1	MGAT2	RAB5B	AP1S1
ANKS4B	AC008517.1	AFDN	ATXN2
PRDM16	MIR3189	COG4	CDC34
NPSR1	CRYBG3	FANCC	UTP3
HLA-DRB1	LONRF3	CNPPD1	PPP1R12A
AC079466.1	USP37	GID8	CEP250
AIFM3	AC063976.2	GLA	COX5A
FZD10-DT	CNOT1	RRAGA	PSMB1
TMEM211	RHOQP1	ACOT7	MYCBP
IL27RA	AL445309.1	USP25	CNIH4
AQP12B	MME	EML4	EAPP
CAPN6	KLHL32	CREB1	SDC4
WNT8B	FAM160A1	ANKH	ATP6V1G1
DDN	FAM149A	CPPED1	ZC3H15
HLA-DRA	NRCAM	PRMT2	EIF4ENIF1
TMEM150B	GPR158	BAG1	CD81
PALM3	GABPAP	ECD	EBAG9
APOBEC1	GFM2	HERPUD1	EIF3J
TNNT1	AL031600.1	RTN4	ECHS1
INSM1	MCM2	NUP50	NDUFB5
AC148477.2	GLIS3	PRKAA1	MRPS5
GBP4	DDIT4	SMIM14	GOLGA4
TNFAIP2	AC067930.5	RTN3	SECISBP2
AC093904.4	ABHD2	TIMM10	ACBD6
AC087491.1	MICB	TPMT	THOC7
FAM178B	UBE4A	SNX1	SH3YL1
AL591178.1	AC022968.1	RAD17	PTPN18
TLX1	NCAPG2	CCT2	KTN1
FAM131C	AL139011.1	PIK3C2A	PAAF1
XPNPEP2	AC138932.1	RNF41	QDPR
CLDN10	Z73417.1	CASP3	RAB11FIP3
SUSD3	TMEM252	INPP4A	FAM122B
ST8SIA6	NEMP1	UTP6	TMEM41B
AC021218.1	NXPE2	PRKAG1	HIGD1A
CRAT37	SPOCK2	GRK6	TDG
SMIM31	AK4P1	CDC16	MTERF4
PCOLCE	MIR4664	AUTS2	AC008038.1
LINC02568	ATP8B2	PELI1	EPB41L1
PIGR	ITPRIP	AP5M1	SUMO3
LINC01226	FAM83B	BMS1	PSMG2
AZGP1	AC011330.1	HNRNPUL2	OCIAD2
NUPR1	TSTD2	UBIAD1	L3MBTL2
UMODL1	TXNDC5	PRCC	PDRG1
GCNT3	APAF1	P4HB	PIGC
LOXL1	SGMS1	OGA	MTF2
CASC15	DUSP1	U2AF2	OCIAD1
FGF3	DNAJB4	BICD2	RRBP1
AC091812.1	FP236383.3	FBXO42	ZNF292
CLDN15	FP236383.2	RANBP2	PHACTR4
DENND5B-AS1	FP671120.3	GGH	ZNF768
AL445250.1	FAM160A1-DT	UBA52	LYRM4
P3H3	EGR3	MFSD14B	PSMD4
LRRC77P	PRSS53	SH3BGRL2	CHMP3
RNF183	AC107871.1	PDLIM5	PCBD1
HMGCS2	FBXO43	DNTTIP1	CBR1
C6orf15	OGFOD2	GABARAPL2	ZNF766
CREB3L3	GLIS2	MPZL1	RPS4X
C2orf70	CCNA2	SYNJ2BP	DCAF15
AC005392.2	ZBTB21	MRM2	AGAP3
SGK2	RAPH1	PSEN1	IBA57
ZDHHC19	AC078819.1	CASZ1	ENSA
SLC38A4	ANLN	IDI1	CBWD2
GBP1	GDF15	LRRC8A	DHRS11
WNT10B	AL773545.3	CBFB	CTBP1
TTBK1	AANAT	AP1G1	TRMT10C
LINC01348	C9orf129	VPS39	PELP1
SEMA6B	WFDC2	FAM222B	ERCC1
STAB1	BHLHB9	TRIM26	ARSE
A1CF	AC114755.5	TRAPPC2L	DDX51
ADCY4	NT5C2	ANAPC5	SPINT2
LINC02538	ERCC5	MLLT1	WDR59
ENPP3	AP003068.4	NFRKB	METTL5
CR769775.4	C4BPA	PLEKHB1	CFAP36
RIN3	AL163953.1	LRRC28	LLPH
PODNL1	OIT3	BRD1	BTF3
KIF19	NCAPG	SLC16A1	MAP2K7
CTSS	AL021068.1	OTUD5	RPS5
DLL3	AC005833.1	FN3KRP	FAM45A
GATA6-AS1	DSTNP1	ACOX1	AK3
AOAH	SYT11	LIG1	CTDNEP1
SLC29A4	GALNT5	SLC37A3	CARS2
LINC01168	RAD50	ENTPD4	ATF4
ROBO3	ACVR1C	TMEM51	PHF14
FCAMR	NUS1P1	MYH9	TMED3
FXYD3	FN1	WWC1	MRPS17
MT1G	SIX4	SPRTN	NGDN
AK4P3	AL731566.1	ARPC5	TRIM33
SLC17A9	TCAF1P1	NAA40	PRDX6
QPRT	MID2	SNF8	FBXW7
GAREM2	TNIK	CHP1	NOP58
CYP2T3P	SERPINI1	MESD	PSMA4
CFAP65	EPHA4	GOLPH3	FCGRT
Z97192.1	RAB26	SYAP1	C6orf132
AKR1C1	EHF	TAF4	DAD1
B3GNT7	TENT5C	KAT14	CENPB
GUCY2EP	ITGB7	TGS1	NEK3
VPS37D	FP671120.4	SNX12	PSMB4
MUC1	AC126755.1	PSMC3IP	LIAS
LINC02418	DNAJA1	RBM14	SFSWAP
MALL	HBEGF	LAMB1	STK25
ERAP2	CCDC117	WDR37	PPIB
ABCC6P1	AC093525.8	RPAP3	TCF25
PTPRH	HS6ST1P1	NDEL1	NUDCD2
EFNA2	C2CD4D-AS1	WDR26	RNPS1
MKX	FHOD3	FGD5-AS1	FPGS
LAMA1	AC026740.2	CEP78	DDX19B
DDC	EPHA2	FPGS	YBX3
GUCA1B	KBTBD8	RBM15B	TCAF1
PIK3AP1	UGT2A3	NR1H2	RBM4B
AC016735.1	ERVK3-1	SEC14L1	MANBAL
MSI1	CAPN9	AAMP	SSB
TTLL6	MFSD14A	FAM114A2	DHFR2
ESPNP	STIL	NADK	MRPL47
PDGFRB	RNF169	GLCCI1	TINF2
SLC39A5	GOLGA8R	ULK3	SRRM1
CD8B	COL5A2	SYNRG	C1D
MTMR11	HSPA8	JPH1	GORAB
MIR210	TRAPPC6B	SH3BP5L	PABPC4
LRRC31	AC114488.1	MCL1	ERAL1
JAML	RBM12B	ILKAP	RHBDD3
F12	E2F8	SS18	ULK3
EXOC3L4	AC138393.3	CLCC1	RPSA
EGLN3	FKBP4	PSMD4	DFFA
TERT	ASAP2	ZFAND3	LCMT1
AK4	RIMBP2	PLRG1	PSMB6
CYP2F1	AC245060.2	KANSL2	PPP6R2
CLIC6	HEATR1	GOSR1	DCAF16
C7	FER1L6	CEP164	RAD54L2
AP000439.2	TUBA1B	DDX42	LRSAM1
OSR1	ITPR3	TFAM	LSM12
TBX10	BZW1P2	ABI1	RPL7A
ANKAR	NEURL1	ZNF672	OTULINL
SOWAHD	BMPR1AP2	USP40	ARL8A
AC105052.4	AL031123.3	TUG1	IFT20
AQP12A	AL050403.2	NONO	IFT172
PAX7	AC113404.3	KMT2C	APRT
SOSTDC1	DOCK4	ITM2C	ZNF195
LINC02320	AL109614.1	RRN3	AC007342.5
MUC5AC	C1orf220	ASNSD1	COQ4
CPNE7	TLR4	EPDR1	RNF145
BHLHA15	AC133540.1	CHKA	DGAT1
HBQ1	BMP6	FDXR	INTS11
KISS1	HMCN1	CHCHD7	IGFBP3
ADCY7	ZFHX2	EIF4A3	HEBP1
TFF3	ENTPD7	SRRT	AVEN
RORC	SLC9A2	CBWD1	AL035661.1
AC106876.1	DLGAP5	ACTB	GTF3A
AC127521.1	CAP1	BCL2L1	C19orf48
LINC00942	AGR3	RPP25L	NADSYN1
AC024560.1	B3GALNT2	SMPD2	PCYT2
SPINK5	PKD1P1	MICU1	HMGB1P6
AC011298.1	AC012085.1	ABCF3	FN3KRP
NGEF	ZNF322P1	CAB39	TAF11
CXCL14	ABCB11	SMCHD1	SRA1
AATBC	COL1A2	USP33	IMPA1
CXCL9	SNORD14E	NUTM2A-AS1	SRC
CDH23	SLC25A25	EXTL2	SSR2
PDE3A	B3GNT5	TMEM41A	MFSD5
AC239584.1	HIST2H2BD	SETX	TMUB2
MFAP2	SNX18	AATF	SUMO1
EFHD1	TBC1D14	FAHD1	CHRAC1
PKD1L1	SEC24D	OSBPL3	NAXE
PFKFB4	RTKN2	NUDT15	RETREG1
RCOR2	NPY1R	EZR	CTDSP1
BHLHE40	AC080112.3	HARS	MICU2
LINC00173	AL031432.2	EXOSC4	ARRB2
CHST13	SLC25A15	GAA	TMEM259
LINC01219	WWC2	SLU7	HDAC11
ANKRD40CL	ZNF852	ATXN7L3	METAP2
KRT5	AC004066.2	FTSJ3	XYLT2
POU5F1B	SEMA3A	DYNC1LI1	BRIX1
CDC42EP5	ANXA13	GOLM1	UBE2I
NID1	OCLNP1	KIAA1143	SLC25A16
TLE6	KIAA1211	ZNF33B	TXNL4A
SLC16A9	ARL5B	COG2	TNFSF10
C18orf65	KLHL5	STAU1	NFU1
TMEM173	ACER2	RMDN3	DHODH
KCNIP3	RAB23	BLM	RPS19BP1
HAR1A	FGFBP1	RMND5B	MRPL17
PCAT6	NNT	LSM14B	WDR54
ART5	MRPS31P5	LPAR2	TOP1MT
TRDC	ORC1	PPP2CA	BAG1
TFR2	PLA2G4A	DNAJC10	STK16
NUAK1	AC004918.3	GCAT	MVB12A
POU6F1	LRP2	RNPEP	THYN1
HNF1A-AS1	MUC2	SETD6	RIDA
STX19	STIP1	SP2	PES1
FOXL1	CKAP2L	CAPN7	DHRS4
CCDC166	MSN	MEN1	SAMD1
AADACP1	ELOVL5	RHBDD2	TCEAL8
HORMAD1	AL391987.6	C1GALT1	DNAJC1
CAPN12	AL355312.1	MBOAT7	ARL6IP1
C5orf52	CACNA1G	CDC25B	FP565260.6
ADAMTS2	OVOL1	CYB5D2	RPL18A
LRRC32	BCLAF1P2	HCG18	COMMD5
LINC02395	NCBP2-AS1	BCL2L12	GLOD4
AC097534.2	NPM1P27	PPP3CB	PTPN2
AP001043.1	CAT	CDKN2AIP	RALBP1
CERNA2	DPP4	SPECC1	ZNF629
OLFM4	ULBP3	BAP1	NDUFA4
RIPPLY3	GAREM2	TMEM179B	TMEM14C
AC131009.2	MICE	GUSB	SFXN4
AC055717.2	KCNV1	CTNNBIP1	UBXN6
PXDN	CYR61	HTATSF1	MTA3
RNASE6	EDC4	MSI2	ALDH4A1
AK4P1	AC011448.1	PLEC	METTL2B
C2	KITLG	TBRG1	NSFL1C
SLC15A3	RAB3D	AGTPBP1	SKP1
CELF3	AL021578.1	RRM2	VPS9D1
PIK3CD-AS2	DIAPH3	SNX11	HEATR6
LINC00668	TAP1	TBXAS1	ZP3
GALNT9	LTB4R2	TMEM43	PRKCSH
PTPRO	QRFP	TMED9	PSMA7
APOBR	AC239868.1	TMEM248	MFSD8
LINC00589	AP000648.3	AKIRIN1	KIN
SH2D2A	PPP2R5D	GPATCH2	TAF9
AC140479.5	NUP205	TRAF4	PDXK
LRFN1	FAN1	BEX3	RPS14
LINC01515	BX470102.2	SPPL3	RSF1
RASL11B	REG4	OSTF1	SUMO2
TNXB	M6PR	KIAA0355	TNRC6B
PTP4A3	SHANK3	ARPC5L	NIT2
MAB21L3	ARHGAP5	NEDD9	CHMP4B
TAS1R3	ZNF384	ASCC2	AP3S1
NDNF	ATG9A	MUM1	TRIP6
BX293535.1	PCDHA11	CARS2	GSTK1
SPATA18	RBM12B-AS1	VPS16	ARRDC2
CALB1	FLNB-AS1	GIPC1	RDH11
UTS2	IL23R	C11orf24	CXXC5
FHAD1	SLX1A-SULT1A3	DCUN1D1	SYNGAP1
CASP1	NOP9	TANC1	ITGA3
EGFL7	SLX1B-SULT1A4	DOCK1	NPRL3
C19orf57	AC097534.1	HEATR5B	NAP1L1
TLR3	ESPL1	RAB5C	FN3K
RBPMS-AS1	CCDC134	PLBD2	MRPS26
ARHGEF25	BUB1	TBC1D16	ZSWIM1
STRCP1	RINT1	PDCD6IP	POGZ
AC010616.1	GXYLT2	SCAMP3	PDCD7
GAL	AKAP6	LTO1	LACTB2
UTRN	GPR75	BCLAF1	RFXAP
SPN	IGSF9B	SEPT2	TIMM22
BX255925.1	IL33	GBF1	RAMAC
DWORF	AC025048.6	E2F3	CHMP2A
BLNK	VWA5B2	DDA1	COX19
PROM2	PLCL2	PYCR3	IAH1
ANKDD1B	MITF	ABCF2	PSMD13
ARHGEF40	TSSK5P	AIMP2	TPD52L1
ATG9B	RBFOX3	TRMT2A	MRPS15
LUCAT1	LYSMD3	SQLE	HEIH
ACOX2	CCNK	SAR1A	ACADVL
BTN1A1	AL121772.3	HMGB3	DUS1L
PLCB2	CDC42P6	THEM6	ZNF865
CA11	ZNRF2P2	RPAIN	DRAP1
MYO1A	FLRT2	PRPF3	KCNN4
ITPRIPL1	LARP4	RPS6KA4	PEX14
JAK3	PGBD5	ZC3H8	FBXO46
TNFRSF18	KIF19	PPP6R3	CALM2
AC092045.1	KLF12	MPRIP	MPHOSPH10
TNNI2	SGPP2	EXD2	FNBP4
IL12A	PTPN13	PIN1	KDELR1
RASA4	SIPA1L2	SRPK2	MRPL52
TMEM59L	PIK3R3	OTUD7B	C17orf58
ICAM5	UBQLN4P1	THADA	MFSD10
WWC2-AS2	FSTL1	MTOR	NELFE
SALL4	FAM107B	OAT	RPL7
AC005005.4	KANK4	HCCS	TAF12
LCNL1	NT5E	USP53	RCCD1
IGDCC4	PRUNE2	TMTC2	BCKDK
LTBP2	COCH	SRSF1	ZFYVE27
UNC5A	CACHD1	ZZEF1	EXOSC3
AL355987.4	HS6ST2	GRINA	C20orf27
GNA15	RNF19B	JPT1	SNAPC5
AL451042.2	IDE	ATP6V0E1	TMEM189
MGC32805	BUB1B	MARCH5	CCDC58
S1PR2	BCL9L	AMFR	DAZAP1
OBSCN	SPIB	BRF1	RWDD2B
SSPN	CAPN6	ZNF263	RIOK1
KCTD15	CENPI	BBS7	LYAR
AC091304.1	GVQW3	HNRNPU	RHNO1
CDHR1	HSPA6	G3BP1	OST4
CLDN16	AC108010.1	WLS	GAN
CYP24A1	HSPA5	CLTA	NR1H3
CST1	MYADM	PRKCA	NOSTRIN
KLHL14	AC083855.2	LRPAP1	TAF6L
TMEM171	CNTNAP2	PAFAH1B2	FAM76A
AC104794.2	ADGRG6	PCMT1	DUT
DHRS3	HERC2P3	MTERF4	MOB3C
XAF1	CPS1	STAM2	ZRANB2
SYNGR3	FANCM	TRIM33	DCTN6
HOXD10	HOXD13	PTPN6	GPANK1
AC136475.1	SHCBP1	PIGG	HSD17B10
FAR2	VWA2	DDX24	FAM3A
DEFA6	SHPRH	ACTR1A	ALKBH3
GCNT2	SEPT3	AGPS	RBPMS
AC104823.1	PDE3A	RSPRY1	ZDHHC24
ABCC6P2	TTLL7	EBNA1BP2	MRPL14
MYH7B	PIGCP1	UBL3	TSPAN15
AL590723.1	PCDHGC3	LPCAT2	EEFSEC
TESMIN	FMOD	SAP30	RRAGC
FIRRE	DDT	ZDHHC5	DYNC2LI1
AL355994.2	HIST2H2BF	PIP4K2B	B4GALT7
CD37	PTPRN2	SMARCA5	POLR2F
DLL4	AC015971.1	SUPT5H	GNL3
LTK	ECT2	UBE2J2	PSIP1
TGM2	IFFO1	PRDX1	IGBP1
AC019330.1	CDC20P1	SNAPIN	RABL6
HOXC13	IPCEF1	VPS11	CD63
SYTL5	CERS2	TRAPPC9	RPS12
AL021920.2	CEPT1	GSDMD	DCLRE1C
MUC2	PDIA6	TOR2A	HP1BP3
ZMIZ1-AS1	MYO5A	TRIM28	DKC1
SPEG	SPARC	SPINT2	ORMDL3
CLCN1	FBXL14	RFXAP	CDK9
NFE2	SH2D3C	NOMO2	POLR2M
PLIN1	AC243772.2	SELENOS	MAF1
MZB1	AC091182.2	DNAJB1	PTPN6
SCN4A	VLDLR-AS1	RNF38	TMEM120A
TSPEAR-AS1	TPRXL	TUSC2	SAP30BP
CERCAM	LINC02535	USP5	SIL1
ANGPTL4	NECTIN3	HS1BP3	SLC25A26
TMEM105	SNORA5C	ITGAV	HYAL2
GOLGA6L22	MIR621	LDLRAP1	MAGEF1
ZNF385C	ZNF320	FOXO3	SSBP1
AL031118.1	ASNS	SEC23IP	MED9
PNPLA3	ASXL3	ARRDC2	RANBP1
TNFSF10	NIPA2	ZNFX1	ELOC
RBP7	LTN1	PLCG1	THRAP3
AC073648.6	ELAVL2	UNC45A	PTS
RBM20	RACGAP1	IRF6	AGTRAP
AL445645.1	UBE2E2	ORMDL3	PRSS16
CCDC190	AC010615.1	SAP30L	BABAM2
BTNL8	E2F7	ZBTB11	SLC25A39
CROCCP4	SLC39A6	ATG2B	NAPB
AC099677.1	NR3C2	NMT2	GCDH
TRIM7	DRP2	PIGX	LINC01819
AC106038.1	SMCR8	SLC9A6	GAS8
BTN3A2	TIPARP	SIRT2	C12orf65
HLA-DPB1	USHBP1	DIAPH1	SRSF8
LY6E-DT	ATAD2	ADRM1	CETN2
CACNA1F	PRR29	TINF2	SDF2
CREB3L1	BHLHA15	SEC16A	RPL30
FAM131B	PROB1	ULK1	GRINA
RASA3	RNGTT	STX7	ZNF706
SH2D5	MCL1	GLG1	PARP12
MT1A	NFATC3	USP6NL	TUSC2
NYAP1	FZD1	NECTIN1	SDHAF1
TP53I11	C18orf54	ITFG2	LETMD1
SH3TC1	MAFK	GATA6	ATRAID
BTN3A3	NBEAL1	ELOA	SIRT7
PCED1B	HNF4G	TPD52L2	PPIA
HOXC6	ADGRF5P1	SP3	SF3B5
PLAC8	SERPINH1	NUDCD3	FAAH
AP002754.1	NCAPD3	MTM1	SETD4
FZD2	INCENP	KAT5	DHRS1
AC092437.1	DMXL2	PCNX4	SMIM19
PRRT1	RAG1	GXYLT1	HMGB1P5
LINC01011	TMEM140	LAMP2	RARA
HHIPL1	CAPRIN1	NUDT14	ITGAE
FIBCD1	AC093012.1	PLD2	SLC12A9
AHNAK	MKLN1	TNKS1BP1	ANAPC13
POU5F1	WASHC5	MED19	CRYZL1
AC138207.8	AC138969.2	ZNF213	STX4
UPK1A	NID2	NIN	PARP9
ADD3-AS1	GSTCD	UBTF	CHD7
AC121761.1	SLC4A10	ENSA	TRMT6
TET1	ERG	PEA15	ISOC2
PLCB4	USP34	QPCT	PEBP1
NAGS	AGMO	NMNAT3	DTD1
HMCN2	SYTL5	PAN3	ATP1B3
AC026462.3	SLC7A5P1	SYNE2	OSGEP
AC112191.2	ALDH3A1	CBLB	CCNQ
KALRN	ASPM	PDE12	ZNHIT1
AC026336.4	NUP160	CUL9	NOP14-AS1
AC016405.3	NOTUM	UNC119	TMEM51
MMP25	UGT1A10	NOSIP	DDTL
GNAL	TBCCD1	CGGBP1	ANAPC4
TMEM121	COL3A1	SLC25A46	HDGFL2
SLC15A1	HPS3	DNAL1	RPL13A
RNASE4	WASH5P	DYRK1A	C14orf119
EDN2	HSPA2	COMMD9	SPG21
PDE9A	SOCS3	FAM91A1	ALG14
EPSTI1	BMP2K	USP47	HINT1
AC079174.2	TUBB1	DBR1	HMGCL
AL132712.2	TUBGCP4	LEPROT	PARK7
MAOA	CADM1	ADO	SUPT3H
KLHL3	RAVER1	RPS6KB2	MRPS31
LINC00623	NCKAP1L	SDCCAG8	VPS29
FNDC11	LAMA3	SNHG14	DUSP12
PPP1R3B	RELT	MSRB1	GAR1
RNASE1	SLC35D3	SLC3A2	PDAP1
ITPKA	TMTC2	TCF7L2	GALK1
RTP4	ZNF695	PSMC4	C12orf10
SMIM1	C1orf112	YIPF3	RSL1D1
SLC38A5	AL158166.1	DGAT1	GINM1
AL021578.1	MBOAT1	TRIM29	UBLCP1
AC092868.1	PPTC7	CRELD2	BDH1
RAB3IL1	DMRT2	SRF	PLPP6
ACSL5	ADCY3	ARHGDIA	EIF6
LINC00926	ARSJ	RNF216P1	CENPBD1
NTNG2	DDR2	NUBP2	FKBP1A
GADD45G	TRPS1	VHL	TXN2
AC124248.1	AC005562.1	COMMD4	MYO15B
AC144450.1	TTPA	ST7	HMGN3
AKR1C3	SPRY4	HPCAL1	MPI
LONRF3	CACYBP	PLEKHA3	LINC00667
LINC02487	IGFBP5	TBC1D20	SPATC1L
SYCP2	MRI1	CTBP1-DT	MYL12B
AL590627.1	SYT13	ZNF322	WDR35
NKX3-2	SEC23B	SNAP23	SPATA2L
AL353747.3	HIST1H1D	BRCA2	GRIPAP1
COL18A1	AC108058.1	CLN5	NPC2
MIAT	EYA3	CARHSP1	ARHGEF10L
PLEKHN1	PRRC2B	COG8	HNRNPD
TDGF1	GLUD2	TPRN	CISD1
TNS1	LRIG3	RAP2B	MTX1P1
IL15RA	SSTR1	FMR1	SWI5
ELFN1-AS1	SLC4A2	QDPR	LRRC75A
FUT11	TCP11L1	TARS	FAM204A
TPM2	MSH2	NSMF	CEP72
KIF25	BCL2	RBBP5	KMT2E
LINC01589	PDE3B	MREG	SPPL3
PIPOX	TANC2	TRMT61A	URM1
LCK	DLG5	HECTD3	ANKRD49
METTL15P1	MIR616	RABL2B	GUK1
CXCR3	SAMD3	B3GNT2	OTUB1
PHACTR3	SERPINB5	CRNKL1	MRPS34
PANX2	CNNM4	CYB5RL	C17orf75
DEF6	SHLD2P3	CPSF7	PAX8-AS1
AP001057.1	BRIP1	PLSCR1	RPL21
KANK4	GPAT2P1	WIPF2	TSNAX
SPAAR	CEP170P1	EXO1	EIF5A
PITPNM2	HSPA4	HYAL2	SH3BP2
LRIT2	EXOC5	LYRM2	SAP18
LINC02561	RAD54L	KCNMB4	SNF8
ADGRB1	AK4P3	TTC13	SCAPER
RASA4CP	OTULIN	HAT1	C11orf80
ACSM3	IGF1	FAT1	RPS6KL1
AP001610.2	ITPR1	UPP1	ABHD14B
RNF125	AC004943.2	SPATA33	DANCR
INPP5D	AL049844.2	TBC1D10A	TSPAN8
C4BPB	ALG10	PHAX	LYPLA2
GPRIN3	ERI2	CHAF1B	HEXA
DLEC1	ZNF367	C2CD3	NT5C3B
PABPC1P3	YOD1	CLP1	MCTS1
MESP2	FAM178B	TRIM11	CD151
ALDH3A1	AC104534.1	PBX1	SIRT3
FABP6	REL	SLC25A4	LINC00511
VCAN	LCA5	DMTF1	RNF187
SERPINA5	ZNF594	CBWD2	NBPF11
FOXF1	OSBPL8	TMEM9B	PSMB10
ZNF808	AC005326.1	TTC14	COPRS
CD164L2	PTPRD	STK17B	TOM1
EFEMP2	NFAT5	SPOUT1	CCAR1
KCNJ12	PMAIP1	SNTB1	FAIM
CD5	ATP2A3	UXS1	GBP2
ACOXL	DSG4	ZBTB22	FIS1
AL121761.1	CSNK1A1	RBM38	SAT1
ADM	STEAP1	MEA1	NSA2
AC005154.2	RBL2	VCL	DPY30
CCDC187	RBM14	TAF15	CA13
RPL31P49	HRASLS2	CD99L2	NDUFS4
ANKRD65	CD177P1	CD151	RPL10
TMEM141	IQCJ-SCHIP1	MAN1B1	XIAP
ADGRD2	FOXA3	FAM120AOS	NDUFAB1
HTR1D	ASTL	CXADR	AC073111.5
CLRN3	SLC25A34	VTI1A	DPCD
BX284668.2	TNS4	RNF19A	MED4
FREM2	LAMA4	NCOA4	UFC1
AL157786.1	IDH3A	UTP14A	U2SURP
ZNF790	FBN1	LYSMD3	GSTP1
NLRP6	AC241952.1	THAP1	NOSIP
LINC01978	PRLR	RPP40	MORN1
AP003119.3	DAGLA	TSN	TSNARE1
AP001033.2	ERRFI1	RNF11	NR2F6
CD4	COBLL1	TSPYL1	NUDT1
ZNF32-AS2	ZNF510	C6orf47	CROCCP2
AC103957.2	RIMS3	MAT2B	TRMT2A
LINC01977	WDHD1	TAOK2	TBC1D17
LINC00482	INTS8	TSTA3	GSTA4
DNAH10	BORA	RIC8A	RPS16
HSP90B2P	PDZD8	MAN2B2	MSANTD3
FKBP9P1	SLC1A4	RBM5	RPARP-AS1
MIR7111	POLR2B	MORC3	OGFOD3
KLHL2P1	AL606489.1	CLSTN1	UBA52
AC004923.1	PKD1P5	TBC1D2	SLC50A1
PIWIL1	EGF	AGO1	FEZ2
AP001830.1	ZNF805	FNBP1	NASP
GUCY2C	GNPNAT1	CRY2	FBXW9
PIWIL2	CEP128	RABEP2	FADS3
AC117498.2	ITGA6	VPS8	LYRM1
CECR2	KLHL25	BCAS2	SMIM29
CD6	AC005253.1	PAF1	DSTYK
HSPE1P3	C17orf51	ACO1	HRAS
AL117382.1	USP22	LRRC42	TM2D3
ZNF815P	TMPPE	GINS3	CIAO3
RGR	CEP170	AC006001.3	CTU1
FGL2	AC132872.3	KPNA1	DDX42
FBXW12	MCM3AP	BRCC3	SFR1
PDK1	RGL4	HEXB	TSPAN3
BANK1	TCP1	BTBD7	CCDC124
SLC51A	PTGES3P1	STK3	CTTNBP2
TMEM221	FOXM1	GTF3C1	WDR5B
AL357033.2	CWH43	DOP1B	POLR2J
AL121820.1	PRKG2	BLZF1	EP400P1
TPO	GRAMD1B	MAP2K4	BANF1
PAPLN	MAN2A2	SELENOT	DNAJC15
AC092168.2	FANCI	SHCBP1	MARCKSL1
DOC2B	AC104964.3	SPIN1	MIB2
DEFB1	MYRIP	DPY19L3	RBMS2
CHP2	TWF1P1	SWI5	XXYLT1
SLC43A3	PANX1	UBAP2	FAM207A
ABHD1	IPPK	ZNF268	NR2C2AP
TFPI	KIF20A	GOPC	UQCR11
TMPRSS3	HIST1H2BH	HTT	KRBOX4
TTC39A	ESCO2	RAB18	UQCRH
AL627230.2	TAF5	TMEM50A	PDCD6
LINC02038	TP53BP1	CDKN2D	RRP1
NOX1	ZXDA	E2F1	RBM26
AL391832.2	KNL1	MXRA7	U2AF1L5
AL355149.1	PRIM1	CCDC82	C12orf45
ETV7	GNB3	DENND6A	CDC16
PTPRR	IPO11	FBXO21	CDC26
CDKL1	GALNT3	NDUFAF1	TBL1XR1
URAD	RRM1	ITM2B	SLC39A5
MYO16-AS1	RN7SKP70	ATP6V1A	ZNF652
DGKA	BNC2	PLCD3	DPH7
FKBP10	DTWD2	ERBB2	RAB40C
KISS1R	PRKG1	FLAD1	DNAJC4
ASB4	KIF14	USB1	FHOD1
MILR1	IARS	ATAT1	PLGRKT
KIFC3	RASA1	DHX9	HGH1
KIRREL3	HMG20A	APBB2	PRSS3
ACY3	IGHV3-79	IFNGR1	RPL10A
RBM24	PDK4	YTHDF1	CAMLG
CASKIN1	AC073046.1	HEXD	KRTCAP3
PERM1	HYOU1	MCM10	PSMG4
GP2	RN7SKP116	TUBGCP5	FKBP8
SYT13	FAM161B	SIN3A	PSMA3-AS1
DNAJB3	EGR4	ZFYVE16	PEX11B
CIITA	DEPDC1	HLA-A	CCDC57
MAFTRR	NUP58	CDK5R1	HELLS
LINC01346	NRIP1	TIMMDC1	LINC00963
CHD5	ARNTL	STRIP1	WDR45
TMEM238L	SMC1A	DNAJC3	COPE
GGT6	EXO1	ZDHHC21	PSME1
ADAP2	LYST	DPY19L4	CUTA
AL031275.1	KIF18A	CPNE3	RHOC
STRC	DNAJC6	LRRC8B	CDIPT
GNA14	TTI2	WDCP	TP53
MYO15B	PIGT	AP3D1	TMEM18
USP2-AS1	UBR3	CCDC47	PSMC5
NOD2	SMG8	UBN1	PPP1R13L
ODCP	AL158050.1	ETF1	SNRPB2
DLX6	CCNT1	NRF1	ARSA
NDRG2	TFRC	GCLC	UNC93B1
SPOCD1	ZFYVE9	SDR39U1	SMUG1
SLC16A3	LINC00654	DTL	NUP62
RBM44	CDC6	ETNK1	C14orf93
TNNI3	UCKL1-AS1	AP001972.5	SRP14
FMOD	HNRNPLL	RUSC1	ZNF302
SMIM10	RELL1	ZXDC	ZNF7
AC104581.4	TCEA1P2	C17orf80	PATZ1
AC116366.1	SLC35D1	CRTC1	RFNG
B4GALNT1	ILDR2	MAGT1	CLDN7
CCDC183	ASPN	CTSV	GATD1
LINC02475	DNAJB6	CRK	CRLS1
AC008870.5	P2RX5-TAX1BP3	ZNF622	GGNBP2
APOL3	TCF12	TATDN2	SLC35E2A
IFITM3	ZDHHC23	SAFB2	MPV17
LNCTAM34A	DUBR	RNF146	IFI27
SLC45A3	POLG	TROVE2	ERP29
B3GALT2	DTL	GPX2	ZNF251
AL021154.1	TNKS2	TAX1BP1	UBE2L6
CCAT2	PAQR3	PHRF1	DLEU1
CSGALNACT1	OGFRL1	CCAR1	KIF20B
ANO1	CBFA2T3	BAHD1	MROH6
PPP1R14BP3	MPP7	LAMTOR1	GEMIN6
LINC01637	RNF111	PPIL2	PA2G4
RASA4B	PTGER2	TNKS2	UBALD2
DLL1	EREG	DEF8	DAPK2
CYP2T1P	AL133215.1	YTHDF3	VPS25
UBA7	CDCA2	MID1IP1	YWHAB
SLC6A7	CPM	HNRNPH1	SEC62
CLDN18	E2F2	MAML1	NDUFA6
OASL	DIP2B	ZNF778	ZMYND8
AP005899.1	UHRF1BP1	RNF14	RPL6
BDKRB1	SLC7A6OS	MANBA	NACA
SPNS3	DLAT	FTH1	SSU72
B4GALNT4	SLC39A8	PITPNA	BX255925.3
AC130650.2	VCL	MUTYH	PAFAH1B3
PRAME	DEDD2	TRAPPC10	CAPNS1
CASC9	SELENOI	TIMELESS	ZNF789
UVRAG-DT	ALG11	APEX1	UBE2F
SEC1P	SLC31A1	PLPP6	R3HDM2
FRMD4B	POF1B	AP3B1	SFT2D1
SMO	CEP120	PPARD	SUGP1
NRN1	LRRC8A	DMWD	RPUSD3
C1orf115	CSRNP1	FBH1	PQBP1
AL035661.1	CREB3L2	FLCN	IMMP2L
PDZD3	TMEM39A	DAAM1	POLR3H
BNIPL	SGMS2	MEPCE	CBWD6
BAIAP2L2	DNAH2	PAPSS1	TMEM134
PDK4	KIAA0040	SCAMP2	LPCAT1
LINGO3	ARFGEF1	SLC25A30	TADA2A
ST18	MMP24	TMEM185B	AXIN2
USP27X	ASCC3	POGLUT1	BAX
AC093673.2	ANTXR2	SLC25A38	EIF2S2
AC018695.6	NXPE1	SNRNP25	TRAPPC6A
AL137145.2	FAM3C2	ARHGAP39	CCDC122
HNRNPA1P12	PPID	SNX17	CHEK2
LINC02362	TGFBR2	POLM	MRPL33
AC018529.2	FANCB	NACC2	NOP10
PLA2G2A	TRIP12	FAM199X	RPS6KA5
AL513534.1	RALGAPA1	MGAT1	SNHG18
MLKL	RAP2A	SF1	POMP
ADAM19	FAM53C	EFR3A	SMIM30
WT1	ADAM9	POGK	CU633906.2
ATP4A	B3GNT6	PHLPP2	METAP1D
PTPRD-AS1	ZBTB45P1	SLC35F5	U2AF1
AL645929.1	LRBA	ZKSCAN5	RBM27
IPCEF1	NSF	STXBP5	PGAP3
FOSL1	PRDM10	RRP1B	IFT43
LINC01132	SETD7	SBDSP1	C11orf74
AKR1B15	HEPACAM2	GSPT2	PPP1R1B
FBXL16	TMEM200A	PKNOX1	CEBPB
AC022784.1	MFAP4	ARMC5	SH3GLB2
AGMAT	PRMT5	DUSP4	C2orf68
ACPP	MPHOSPH9	HM13	TSTA3
LINC02473	DHX15	HAUS3	MUTYH
LINC02331	HIPK1	CLPTM1	QPRT
SLC16A5	UTRN	TP53BP2	MRPS36
AC106886.1	ADAM17	UFD1	PRKAB1
CRYBG1	C9orf64	MYH10	DXO
CKS1BP2	USO1	SPATA13	SPATA33
CFAP74	EIF4G2	WRNIP1	JOSD2
AL137013.1	CASTOR2	CSNK1D	RBM25
LRRC19	SMAD5	ACAD8	G6PC3
CDX1	SC5D	RBBP8	HAAO
AF279873.1	SOCS4	NAXE	MRPL58
FPGT-TNNI3K	TMED5	RAB33B	THG1L
PROCA1	CCAT2	NPAT	SPCS1
TM4SF1-AS1	APBA1	TSNAX	NIT1
LTB	POLQ	MFSD11	ADPRHL2
PTGDS	MEGF9	DHX36	SSSCA1
SPAG4	AC025031.1	CTC1	DDAH2
PLPPR3	SOWAHB	DNAJA1	PFDN1
AC079089.1	CCNB3	ASNA1	GABPB2
FLRT1	CHRM3	POLR1A	TSR2
AP001056.2	CCT4	FIGNL1	GK5
AC009065.2	KCNG2	SIK2	MSRB1
CCL15	MTREX	SLC25A16	SNU13
DEFA5	GNA13	TMEM260	FBXW4
LINC00887	HTR5BP	PPFIA1	ARRDC1-AS1
PAX2	MCM10	FAM234A	H3F3A
B3GAT2	SCML2	PTTG1IP	CCDC137
PRDM13	COG5	OS9	PLEKHA4
C2orf48	PAPSS2	NLK	TRAPPC2L
AC005550.2	ZNF697	COPRS	SSBP3
NALT1	KIAA0586	C5orf24	UBXN1
RAD51AP2	FAM111B	NEK9	MGST3
AC108058.1	PIK3CA	PLEKHM2	RRNAD1
ARL14	CDON	FAM84B	MYL6B
RYR1	BRCA2	GALNT7	RECQL5
MYL12BP2	ARSH	PSME3	SLC7A8
AL353747.2	CCT5	AK3	ZNF830
NRCAM	C3orf67	SOS2	JPT1
SALL2	OPN3	GTDC1	FUNDC2
GRIN1	HSPA13	SKA1	ABRACL
CYP51A1P1	MSH6	SGPP1	AKR1A1
SLC30A10	AC138392.1	TEAD1	THUMPD2
TNFRSF14	EXOC6B	LAMA3	CMSS1
PPP1R14D	DYNC1LI2	TSC22D3	TUT1
GLDN	RHOBTB1	NAPEPLD	GAPDHP1
PTPN22	LRP6	LDAH	LTV1
SLCO3A1	ATP11B	HSP90AA1	ITFG2
ABI3BP	BANP	ELMO2	RPS7
SAMD10	ITGAV	RAP2A	TRADD
AC129507.4	SMG1P6	RABL2A	ANKRD40CL
ZP3	TYRO3	ZNF445	AIP
AL158837.1	HAS3	RWDD2B	ZNF428
TNFRSF14-AS1	RAD17P1	SPAST	TMC5
SLC25A35	NXPH3	ALS2	PIH1D1
AC107956.1	GAS2L3	PYGO2	RPL22
COLCA2	MED1	PCYT1A	C12orf73
ANO7	LCP1	PIK3R1	MAP3K13
GIPR	PPP1R12B	NORAD	BLCAP
PTPN20CP	SERPINA1	GDE1	IER3IP1
AC008443.4	NHSL1	CHSY1	GSDMB
AC005696.4	WNK1	SLC35E3	IFT22
PADI3	NAA50	CLASP2	SSNA1
FBP1	SPRY3	DNAJC5	CYB5A
AC092155.2	CUL3	NAA30	FIBP
PLAC1	KDELC2	RAB11FIP3	ATP5MC1
SAMD13	AFAP1L1	HEATR5A	C4orf3
AC092115.3	FRMD4B	PDE6D	ZBTB22
TLX2	WDR76	EIF2B4	SNHG7
SMPX	JMJD6	FAM160A2	LINC01315
ARSE	SLC16A9	DDX5	ZMAT2
LDHA	MYO5B	MGRN1	STMP1
PITPNM3	RTL6	TNFRSF12A	TRMT13
CPQ	HSPG2	PRIM2	SURF6
AGXT	LDLRAD4	SLC36A4	ABR
HAGHL	ZNF490	CCNE1	RPS6
MCCC1-AS1	CHCHD3P3	PSMD2	MRPL23
MIR181A2HG	TACC1	ETV3	TRIM38
AC133435.1	AGPS	BTBD6	ME3
ZNF467	PKNOX2	TFIP11	TMEM128
LRP1	XBP1	HIST1H2BK	C10orf99
HNRNPA1P27	RCBTB2	OGFOD3	BCAP31
SNORD14E	TRMT1L	ZNF664	BRD9
ATP6V1FNB	LINC00630	UBE2E3	RNASET2
UBXN10	MELK	FEN1	SPG7
LINC00562	SFRP1	C1orf198	ZNF827
HLA-DPA1	FOSL2	WASHC4	HSPB11
ALPI	NUP188	HELLS	BCL11A
AL035458.2	ACLY	CDC42BPG	DHRS7B
C1QL3	DDIAS	ACADM	TELO2
RPS4XP7	FOXA1	CEP131	CISD2
GBP3	VCAN	WNK1	PARP10
CRYM	USP31	TYK2	RPUSD2
BTN3A1	LAMC2	NPC1	NAT9
AL158201.1	COPB2	GINS4	IRF5
ZNF395	CNOT6LP1	YIPF1	TMEM231
AC091043.1	PKP2	PHF12	COA4
CDX2	THAP10	CYB561D1	RNF126
SLC35D3	RP2	PRKACA	PTMS
AC104170.1	STX17	TNK1	GGPS1
SNORA75	HEY2	RUFY1	TIGD6
CCDC28B	ATP2A2	CDIPT	TRAPPC2
LINC01843	HACD3	PQLC1	CASC8
SHOX	QSER1	FSD1L	SERPINB6
SNORA11F	FAM83D	PRADC1	METTL23
AL049873.1	C19orf57	ZNF687	SNRPE
AL365217.1	ERCC4	ATP6V1D	TMEM126A
ELOCP2	HAGLR	RPS6KA6	TRIM47
AC008687.4	PPM1D	TRAF3IP1	NPEPL1
PART1	USP32	ARSD	SHISA5
EEF1AKMT3	TNFSF13	CHMP7	UQCC2
RBPMS	EIF3L	ACTN4	PSME2
LDHAP4	KDM6A	CCDC57	AP002360.1
SMC5-AS1	NEK4	TSPAN13	MRPS33
ONECUT1	C6orf120	NPLOC4	DNAJC19
RAPGEF3	ZSCAN22	FBXO9	MRPL40
MYO16	UBE2Q2P2	OPHN1	SERPINB9
RPS27AP11	TRAF6	PCK2	FAM221A
YBX1P2	JPH2	UBE3B	POC5
AC092306.1	CIT	UBXN2A	ETHE1
SP6	ZNF780A	SLC26A2	TATDN1
AL031281.2	CGAS	TGIF1	FAM117A
RNU6-353P	TMTC3	CYB561D2	NDUFB10
RNA5SP18	SLC30A1	AMBRA1	TMEM203
SNORC	YWHAG	ARIH2	LAGE3
SCAT1	HASPIN	BZW1	LPCAT4
PRKN	AC007342.4	CEP104	SGF29
SLC38A8	HMMR	OSBPL11	RNPEPL1
ZAR1	TM7SF3	CDC34	PICK1
AC106782.1	FUT10	PIGH	RABL2B
TSPAN2	POLK	MFAP1	DPY19L1P1
AP003774.4	TARS	ZNRF2	POLR1C
Z93930.2	KCTD14	PARP6	TMEM14B
AC093904.2	ERAP1	MAST2	RNFT1
LINC00957	TRIM36	UBQLN2	NECTIN4
SLC7A4	GPM6B	DYNC1LI2	ATF5
AC004593.1	ITPR2	C9orf78	POU2F1
SETP12	KLHL15	PRKAR1A	NMT2
HLA-F-AS1	THSD4	FAM122A	MTERF3
RPL9P32	ABCC4	MAN1A2	CRAMP1
AC009275.1	ZC3HAV1L	MICA	DOK4
RPL34P18	PKD1P6	THNSL1	EPS8L2
BTBD16	B3GNT10	MACO1	SNTA1
SNX31	UHRF2	WDR70	PPP1R3E
DLGAP3	POM121B	IMPAD1	LY6E
FBXO6	XPOT	DOLK	CCNI
TGFB2	WT1	CD59	CARHSP1
KCNC4	CAND1	TNFRSF21	RSBN1L
BX284668.5	EOMES	ZDHHC24	MRPL2
PRR34	KIF2A	CAMSAP1	CLUAP1
CYP4F2	FANCD2	SCRN3	AC093323.1
AC009005.1	GNPTAB	STAT3	CYHR1
FOS	TET2	C7orf50	CRYBB2P1
H1FX-AS1	RNF6	PTPN1	PYM1
AGMO	NAALADL2	RABGAP1	DUSP18
SMTNL1	PRPF8	ATP6V0A2	RPS11
HKDC1	PFAS	SRD5A3	MYL5
NINJ2	POLR3B	MYO6	TMEM101
PRKCQ-AS1	NOMO1	CYP39A1	CBWD3
NAT16	NELL2	PPP1CA	BIVM
LDHBP2	CCDC85C	METRNL	ZBTB8OS
AP001178.2	PPIP5K2	PRPF19	SIGIRR
HOXD11	PLEKHA2	AL928654.4	HLA-H
MGAT3	ATP10D	ZMYND19	ZNF587B
AC099792.1	PSMD2	RNF40	SRSF4
FAR2P3	DESI2	ZYG11B	C2orf76
AF064858.3	NUDCD1	APP	ZNF500
AC244669.1	WDR3	SPAG9	BRK1
AC004069.1	MDC1	ICMT	PHPT1
ZNF710-AS1	FRAS1	ZFYVE26	TIMM9
AL606970.3	XPO1	NPTN	SPPL2B
AL161787.1	GALNT1	HACD2	SOX4
SRPX2	LYZ	TULP4	DMAC1
SLIT3	CDK6	ATOX1	PGGT1B
EEF1A1P14	C17orf80	GLYR1	ZSWIM9
PDE4A	SLC10A7	ORC4	TPRN
AC097534.1	MBNL2	ZC3H14	MED7
AL109615.2	KIF4A	MAF1	SUB1
C3P1	WNK4	WDSUB1	CWC15
SLCO2B1	KLF11	ZNF561	NPM3
PGGHG	ADGRG7	MRPL20-AS1	UXT
SCML4	CLCN4	TOLLIP	TNFRSF1B
BCAS1	EPB41	WIPI2	RAB40B
OPRL1	LRRC37A4P	SECISBP2L	RAMACL
AC040970.1	GPR180	MPND	EID2
AP002478.1	RPE	H2AFJ	PQLC2
NEURL1	MARVELD2	ATP6V1B2	MBD3
EPHA8	VGLL4	MRTFB	DCTPP1
FO393411.1	TFIP11	SLC1A4	GLRX2
PRKY	NEDD4	SMG5	CD99P1
AC026336.3	KIF24	BRD3OS	PTK6
SOCS3	SLAIN2	TSC22D1	POLD4
ANXA13	FAM8A1	AGRN	EXOSC7
AL118505.1	SVIL-AS1	TRAPPC4	NDUFAF3
CPEB3	AC009487.2	ARMC7	TMEM54
AL136307.1	SLC39A14	VPS33A	RPS3
TUBAL3	LMBRD2	POLE4	RSPH1
OR7E39P	AC007255.1	SLC30A6	ISCA2
CRACR2B	E2F6P1	B4GALT7	FTL
SYT8	OCRL	BSDC1	CDK18
TMC8	DNAJB11	TMEM59	ITPA
VENTX	ACO2	STOML1	PID1
AKR7A3	GRIP1	LAMC1	TIMM8B
CHD3	RLF	SFN	SHB
ANO9	HMGCS1	MOAP1	PFN1
FTH1P12	CEP57L1	RANBP9	ARID4A
VEGFB	FBXO30	SLFN11	COX14
CNTD2	TOB2	MAGEF1	MRPL34
APOL1	XRRA1	NSF	SIVA1
KIF12	ZNF843	WASF1	EXOSC6
PACSIN3	WDR7	TRIM2	TCEAL9
AC156455.1	FAM83G	DDX52	CMC2
RPL5P17	INTS2	CASC4	CWF19L2
AL033397.1	VANGL1	CCND3	NME4
RPL12P6	CEP55	WDFY2	SLC29A2
CACNA1I	GUCY2C	CLTB	S100A10
NPM1P9	ETS1	TP53BP1	GARS-DT
ERP27	KLHL18	CCDC186	ZNF653
PLA2G4E	SPAG9	EPM2AIP1	MPDU1
AC022144.1	ANAPC1	SEC61A1	FGFR1OP
ADGRA2	RB1	ZNF324	METTL7B
AATK	ULK2	ISCA1	C7orf43
HES2	GALNT2	PGD	FABP6
PTGES3L	CDK8	C6orf132	PCGF2
CYCSP6	SOCS6	RNFT1	MAP7D3
AC073413.1	MTO1	UPF3A	TPRKB
DNAJC19P9	RTTN	CBX6	PCAT1
C6orf223	SEC24A	CAMSAP3	WASH7P
LINC01979	ELF1	CREBL2	HSH2D
GPR37L1	FYTTD1	NCOA3	PNKD
ANKRD22	STT3B	ACSL3	MMAB
LRRC26	RANBP2	TBC1D8	MFSD14C
MPZL2	NUFIP2	SAC3D1	SRSF11
AC078923.1	DNAJC14	ZNF180	KIFC2
RIIAD1	RHPN2	ZNF276	PRDX5
LINC00665	NCOA4	SDC3	CLDN15
TRIM16L	DOCK11	GAREM1	TSEN54
NACA2	SEC23A	ERI1	C18orf21
MUC4	PPP6R1	EEF1D	TGIF1
GLIS2	PHC3	TES	BLOC1S2
RASL10B	LRRC59	USP20	RRP7BP
MATN4	PRMT9	AVEN	MUC12
ATP5PDP4	PTAR1	RAD51C	PSMB3
DLGAP1	PRKAB2	CES4A	SNRPGP10
FRMPD3	C21orf91	NCBP1	DMAC2L
AC016734.1	TNFRSF10A	PPM1D	FAHD1
AL132656.4	PIAS3	GDPD5	TRMT112
VLDLR-AS1	RBBP5	LANCL2	RN7SL4P
ATP5F1CP1	AFF1	TESK1	GSTO2
NPHS1	TATDN2P2	ALDH3A2	RPS9
AL136162.1	SNAPC3	MIGA2	TMEM173
MYO7B	ACPP	MAD1L1	KRIT1
RN7SL541P	UBFD1	FP565260.6	NDUFB4
AC026704.1	CRYBG1	CTCF	NEK8
IL1RL2	UBR1	SUGP1	ZMYND19
AC100791.2	TXNRD1	R3HDM4	EXD3
LINC01091	PIGA	HMOX2	RPL23A
LIX1	ARCN1	STK10	DENND3
BCO1	PCBP1	INPP1	RPL19
SAMD3	B4GALT6	JAK1	SREK1
SLC4A11	LNX2	BLOC1S2	USP16
Z95331.1	FNDC3A	YKT6	ATP6V0E1
RN7SL3	IRS1	UROS	EXOSC1
PFKP	NCBP1	TXNDC9	ARHGAP45
MEX3A	SKP2	NT5DC1	STX10
LINC00426	INTS7	RAB35	IP6K2
NDUFA4L2	KHNYN	MICU2	THAP9-AS1
EPX	KDM1B	ZNF286A	NFKBIL1
PTGER1	CDC42EP1	BORCS8	C9orf78
AC072052.1	LDB1	DYNLT3	COX4I1
HSPB1	SLC2A9	CCM2	ADCK1
CCDC114	NCAPD2	UGCG	SGSH
FBN1	TBC1D2B	SUCO	BRI3
SLC8A2	ZNF81	CABLES2	PARP6
AC138749.1	C16orf72	ARFRP1	SLC25A1
AANAT	SFRP2	MTHFD2L	SOD1
RASA4DP	PLA2G12B	ANKRD50	NOP56
CCDC162P	FIGNL1	NBN	CKMT2-AS1
SNAI1	RPRD1A	MAPK8	GNG5
AQP6	PRKD3	ZW10	ABLIM2
TH	ZW10	NAGA	C6orf203
HEPH	AC068946.2	WTAP	PLPP2
MYCBPAP	DNAJC3	ZDHHC17	ZC4H2
ERFE	CENPA	TTC7A	MRPL43
AGAP2	CDC25A	AFMID	NDUFS6
AL009031.1	CLIC4	CMTM6	AP4B1
FBXO36	DCHS1	RAB32	FAM162A
ISM1	SFXN1	SNAPC2	NXT1
LINC01771	URB1	SLC35F6	ALKBH2
PLOD2	CAMSAP1	TTC12	FAM118A
JPH2	CLDN23	ZCCHC14	CBWD5
LINC00365	NFKB1	CEMIP	RPL12
TCP10	GREM2	C6orf89	SCAMP1-AS1
METTL7A	EXT1	PAGR1	MARCH9
HMGA1P8	FAM72C	POLR3B	RPL29
RWDD4P1	PTPN11	TEX2	EIF4EBP1
MUC17	PM20D2	RBM8A	CDK11B
MRPS30-DT	BZW1	SMIM10L1	TNFRSF14
TEAD2	CEP85	KCNE3	TSFM
MFSD2B	BRCA1	LLPH	NDUFA12
SLC19A3	PDE5A	C7orf26	ARPC3
SYCP2L	TMEM178B	EDRF1	HKR1
RAG1	ITGA9	PIGW	PSMG3
PRLR	KIAA1324	RING1	THOC2
AL136419.1	KIF11	MPV17L2	LRRC56
HSD17B13	RPAP1	RER1	WASH2P
BDKRB2	HBP1	GLCE	COA6
HES7	ZBTB41	CIC	SCNM1
CAMKV	CYFIP1	RRP36	ING4
SLC4A1APP1	TBC1D19	RNF115	ANKDD1B
CFLAR-AS1	PICALM	PIP4K2A	FAAP100
AL157400.2	GABPA	C17orf51	GCSHP5
AC000089.1	TAF2	SNX21	CSPG4P12
HCAR1	LINC00589	CYB5B	TRMT1
KCND1	MKI67	PKD1	NOL9
AC105052.2	ITCH	IFT88	ASIC1
SMIM24	EFNB2	MAGED2	ZNF691
TIGD4	FBXO11	LINC00847	FUNDC1
P4HA1	SLC36A4	STXBP3	ELMO3
RAC2	BRPF3	ROCK2	PIGQ
ENOX1	LRRC37A17P	ATP7A	EXOSC8
AC093844.1	SIK1	RIC8B	NUTF2
HAS2	UGDH	SEC22B	C11orf68
ARHGEF17	ITGB8	TOR1A	SLC27A5
AL078581.1	ZNF417	SNX19	ARID4B
AL157813.1	DDHD1	MTSS1	NBPF8
AC015689.1	SPDL1	CRYBG3	COMT
TBX6	NOC3L	SNAP29	STMN1
AC011481.3	CSPG4P10	TMTC3	KIAA2026
TFF1	TPX2	FAM219A	ZNF133
CAV2	STT3A	SFXN5	TMUB1
DNASE2B	ATP7B	TMEM251	SSR4
SORBS2	MAN1A1	NUDT4	TFPT
LINC01703	XPC	BCAM	PTMA
AC005077.4	GMFB	BECN1	EPB41L4A-AS1
AC007490.1	ERCC6L	JUP	LINC01558
SLC23A1	MAPK14	TLE1	PHGR1
LINC02014	GTSE1	PSD3	LINC02001
AL589745.1	EIF4G1	GTF2A1	FUS
AC092134.1	NTN4	S100A14	C1QTNF1
MUC20P1	RGP1	NFE2L2	NTHL1
ITPKB	AZIN1	UBTD1	TMED1
GPR162	PPP4R3B	TNRC18	CPNE1
FCHO1	ARRDC3	RBM26-AS1	APOPT1
PDE8B	UBQLN1	ACVR1	ZNF444
BAK1P1	ZBED9	CA13	COA5
TCN1	NSD2	IBA57	PUS1
P2RY1	DHX9	SEC31A	NMI
SLC44A4	HJURP	ASRGL1	TMCO6
UPK3A	EGLN1	LINC01124	MED19
PNCK	OTUB2	WBP1	USP27X
KLK3	ACAT2	SBK1	EIF3FP3
IL15	DNAJB9	ATP1B3	MZT2A
LGI2	CENPL	PLA2G15	PGPEP1
SPATA3-AS1	BTAF1	RALY-AS1	MEAF6
IL4I1	AC099850.3	KATNA1	LAMTOR5
NANOS3	SVIL	LIMA1	PIPOX
GYG2	PEAK1	UHRF1	CEP95
RASGRP2	TXNDC16	RPAP2	ANAPC16
LINC01558	CPA6	CHD1L	AFMID
ARSJ	STK24	NT5DC3	AC005034.3
RPL21P28	SLC30A6	TBCB	TSPY26P
AC245297.3	FOXD4L4	RCN2	LINC00680
MESP1	ADCY9	H2AFV	VEGFB
EEF1B2P6	IFIH1	PCMTD2	KLHL35
CCDC74A	ATP8B1	HELZ2	TST
KCNH4	ATP1A1	TBL1X	TP53I13
LINC01224	C19orf71	ZNF213-AS1	SELENOH
TRIM46	EDRF1	GOSR2	LRRC45
EVL	QTRT2	SRGAP2	ZNF44
LINC01270	TMX2P1	PDE4DIP	TMEM147
GJC3	FKTN	MEGF8	SLTM
RF00494	ZNF441	DYRK1B	NBL1
NOTCH3	DIPK2A	SKAP2	PPP1R14D
DYNC1I2P1	RIOX2	SDE2	TEX264
SETD8P1	EHHADH	UBB	KIF3A
RPS24P8	SRGAP2	RETREG3	FXN
CEACAM1	EDEM3	RYBP	RAB11B
OLFM2	C18orf25	EIF4G2	AURKAIP1
ZC3H11B	LARS2	WASHC5	ELF3-AS1
AC011815.1	FUT4	CSRNP1	HIRA
RPS7P10	TRPM7	DBNL	PRRC2C
KCNJ10	PDE4DIP	DCBLD1	FLJ37453
PRR5L	SNX19	RNF130	SMIM20
AL162741.1	FZD5	KRT19	BBIP1
LINC02593	DUSP16	FOCAD	PPCDC
AC097662.1	GAB1	TERF2IP	CAMKK1
LDHAP7	UGT8	TMEM30A	RPL8
MOB3B	SLC41A1	FLYWCH1	MED10
AL139246.2	IL1A	ABCC10	NBDY
SH3RF2	SUCLG2	PSAT1	USE1
RF00493	USP46	BBS4	LINC01560
TPRXL	TRIM23	LYSMD4	POLE4
HAPLN2	ALCAM	PQLC3	CHST12
PLAT	AC022149.1	TM2D2	ORMDL2
AL138820.1	TMCO3	WDR6	CTSD
AL133268.1	SGCB	GCH1	KTI12
HMGN2P46	RND3	GPAT4	GPX4
EPN3	TPP2	TGFBR2	SURF1
PHF11	AC093525.7	FASN	MAPKAPK5-AS1
SLC12A8	ERMP1	TBCD	DHRS4L2
RPL7AP50	CLCN5	CNNM4	RPL26L1
TRAV41	YTHDF3	EVI5	AC009244.1
ZNF321P	CTNNB1	VAT1	MORN2
PKN3	CSGALNACT2	TANGO2	TAF1D
IRF9	PTPRO	BMP2K	FLOT1
PRELID2	NIPAL1	ATP13A1	CGREF1
HNMT	PGAM1	ZDHHC16	SDAD1
MYBPC1	TJP2	ARL3	CEBPA-DT
AL133477.1	LUZP2	PMEPA1	COMMD1
SNORA12	ZDHHC20	DNAJB6	POLR2K
CARD14	AEN	LGMN	PIGM
GLYCTK	BACE1	NCOA1	UPF3A
CA12	MANEA	TXLNA	N4BP2L2
ZNF681	FAM208B	ARL8B	EPCAM-DT
PLAG1	STAG2	RC3H2	POLR2H
AC087481.1	CKAP2	TSPAN17	CYBC1
DERL3	ENTPD1-AS1	DEPTOR	ERMARD
HNRNPA1P50	MIPOL1	FIBP	EAF2
PLA2R1	MINDY1	RHOBTB2	IMMP1L
PLXND1	TOM1L1	IKBIP	MRTO4
PNPLA1	TCF19	DHX29	ANKRD11
WNT3	PPM1L	ZNF174	ANO9
SPATA17	PHF8	STIM1	QPCTL
AL122020.1	VLDLR	LRP6	RNFT2
AMER1	ZC3H14	ZER1	MGMT
AC005520.2	WDR47	NEDD4	LINC00467
PHGR1	TAF6	ATP6V0B	GSTO1
TUBBP5	PTPRB	PSKH1	ZNF581
WDR72	SPAG5	ABHD15	PNKP
SEMA4C	ADNP2	NCKAP5L	TAF15
AL035411.1	APOBEC3B	MED20	CETN3
AL160314.2	TBC1D12	ZNF580	SPDYE3
INTS4P1	SLC39A10	IL1RAP	ZNF799
EFNA1	NR2C2	UBR3	DGUOK
AC090204.1	DNMT1	RAP1B	FAM122C
SLC26A8	SIK2	SLFN5	FAM86C1
PLBD1	HACD2	CLK4	SFI1
AL031274.1	AP001000.1	TJAP1	TMEM141
LINC01819	STXBP5	KLHL2	RPS17
AC103858.2	LIMD1	C11orf71	VPS9D1-AS1
HMGN5	DMD	YWHAB	TSPO
AL157414.1	MFSD9	RB1	AC016735.1
AC011979.1	PDK3	DZANK1	ZC3H8
LGALS4	FAM173B	GTF2IP4	PGLS
CDH17	INTS13	ZNF594	ZCWPW1
AMPD3	SLC35F5	CORO1B	HNRNPUL2
WFDC2	PKN2	PTPRN2	NDUFA6-DT
AL132656.2	GPR63	CELSR2	MSRB2
CDKN1C	USP28	BAIAP2	AL122010.1
KNDC1	PRKCI	FNBP1L	CBLC
PLCH2	ELP1	MORC4	GPATCH4
AL031727.1	PPME1	ATP8A1	CLTB
TMEM63C	ATP7A	LINC01569	ARHGAP22
AL022324.3	NUDT4P2	LDLR	NDUFV3
AC114737.3	BBS7	CTDP1	MTERF2
AC002056.1	PLCXD2	GLS	ZNF711
SYDE1	DOCK9	NDRG4	SPRYD4
ECHDC3	ZBED4	SERP2	RIPK3
TPI1P1	CSTF2	KLHL20	SERF1B
LRFN4	TOR1AIP1	DNAJB2	CERS5
IFITM2	TMEM185B	SCYL2	SNHG1
SOX1-OT	CCDC171	ELAC1	UNK
SLC5A2	MTOR	PTPN21	CLBA1
RN7SKP30	RHOU	SLC16A13	GIMAP2
SLC2A10	PARPBP	CEP135	B3GAT3
ALMS1-IT1	GRHL1	OGDH	RPL18AP3
PFN1P1	ZBTB39	HNRNPH2	TRAPPC4
AMBP	PTPRS	TENT5A	RRAGB
CACNA1E	ZFP36	RRAGB	OCEL1
RPL4P4	WDCP	TMEM106B	TMEM223
LINC01485	AC012313.1	UBE2F	STK19
RPL7P19	ABTB2	LINC01806	AP5S1
C11orf45	RPA1	ZNF707	ENY2
AC007128.1	CDK12	HPS1	CNKSR1
RPL7P23	MTMR2	GSKIP	MTIF3
RGS9	ZNRF2P1	DNAJB12	PPP2R3B
AC087645.2	SPON2	KANK2	KRI1
TOB1-AS1	MEF2A	EEFSEC	NSMCE4A
PDIA3P2	OSBP	TOR1B	TMEM219
FOSB	NEDD1	SETD1B	RPS3A
C1QTNF12	CRY1	LSR	MUC1
TRMT112P6	ST6GAL1	B3GAT3	TFAP4
HSPB1P1	LSS	TMEM131L	ENKD1
BTBD8	P2RY1	NCK2	IMP3
UNC5CL	EPN2	DNAJC1	KPTN
GDPD3	SNAP23	IRGQ	ALG13
SORD2P	EXOC4	PPP1R21	SLC35A1
KRTAP5-1	RBMXL1	ARL6IP1	GALNT6
RNF217	SLMAP	RASAL2	ATP6V1C2
RPSAP4	RDX	DPY19L1	SHARPIN
APCDD1	MYO10	TAOK3	MLXIPL
MAST1	CEMIP2	DVL2	MMP24OS
SRC	EXT2	PARP11	ZNF775
RDM1	CENPN	R3HCC1	NBPF10
OXER1	CLINT1	TENT4B	AC080112.1
ABCC6	MICAL3	ACAA2	UQCRQ
ARHGAP22	PCNX1	SLC38A7	RPP38
RASL12	NCOA3	WDR44	RMI2
C10orf91	TTC21B	TCEAL3	GTF2IRD2B
ZMYND12	UGT2B10	TAF13	RNF208
AQP7	STARD13	HABP4	ING5
H19	PITPNM1	HS6ST1	ZFAND2B
RPLP1P6	LATS1	EPHA2	THBS3
SPTBN2	CDC42BPB	PITRM1	SPAG7
ZNF890P	MINK1	PHF20L1	SPRN
AL353747.1	ACTR2	GMPR	CPNE7
PLIN2	FAM91A1	ZKSCAN2	ZNF239
OBSL1	NIPA1	QSOX1	PPM1B
AC018475.1	PELO	SPHK2	TMC8
CPNE6	KIAA0391	INTS5	ATP5MC2
AC067838.1	MED23	SERPINB9	RPL22P1
LINC02614	MCFD2	SURF2	RAC1
RGMB-AS1	TRIM5	GNA11	TMEM44
LINC01363	TICRR	ZNF554	NAP1L5
ACSL6	SNRNP200	FAM214A	EDN1
AC116351.2	TWF1	KPNA4	OSER1-DT
MGLL	FAM208A	GSTT2B	FAAP20
TJP2	GXYLT1	DLGAP4	CHMP6
ZNF888	SIRT1	STUB1	AUP1
RAB19	FKBP14	KDM8	NAGLU
ATP2A3	SLC36A1	TMEM150A	KIAA1257
DNAJC22	AQP1	SPIN3	CYP20A1
LRRC43	SEL1L3	BRMS1	F11R
ACKR4	NCKAP1	STOX1	HSD17B8
NAPA-AS1	TMED8	TMEM99	EFNA4
PRAM1	MAP7	C9orf16	AP003486.1
TBKBP1	BCOR	SLC23A2	TRMT10B
C13orf46	MKRN2	NUAK2	ODF2L
RPL29P14	CSE1L	KIAA0930	RABEP2
EIF2S3B	AGR2	UBP1	RAPGEF6
YOD1	MTPN	KSR1	CCDC92
SH3PXD2A-AS1	RPS6KA3	SUPT6H	HSPBAP1
HNRNPA1P26	SYNJ1	CD2BP2	PHKG2
NAT8L	KLF9	AP2M1	GAS6
UBE2L6	IRF8	ZNF696	RDH14
S100A5	PDE12	HGSNAT	BORCS7
ZNF439	SCAF8	ZNF175	RASSF7
TNFSF12	OPHN1	ABHD12	SQOR
ADGRG5	ABCD3	PCYOX1	TSR3
AC106795.2	PIK3C2A	ACER3	ISY1
TTC22	SUPT16H	EXOC6B	C15orf40
CD40	TTK	HNRNPM	ZMYM6
SYT17	SESN2	CRY1	NBPF19
RPL12P38	UBR5	CSGALNACT2	TBCB
MUC20	TEAD1	LEKR1	HSP90AA2P
DBNDD2	ZWILCH	ZNF184	TMEM139
SLC22A18AS	CHUK	CD24	SPIRE2
RPS26P11	HECTD1	RAPGEF2	SERF1A
FUNDC2P1	PI4KA	CASP9	TMEM222
NEK3	DHX38	WDR25	ENDOV
EEF1A1P9	CDKAL1	RAB21	MDM4
DACT2	SLC35G1	ATP6V1H	LINC02035
HNRNPA3P3	HOXB13	CENPB	ZNF16
AL611929.1	CCDC47	TMEM199	STX16
CCDC153	SAMD8	PIP4K2C	PDZK1IP1
NPR1	WDFY2	ERVK3-1	TMEM234
RPL9P7	SRGAP2B	GGCX	ANAPC7
RBP1	CPSF2	ARHGEF12	TMEM177
NEU4	PBK	FLNA	ZNF57
RPL3P2	DARS2	TUFT1	ZC3H13
DUSP15	CTTNBP2NL	ATG4A	AAMDC
RARRES3	HDAC4	RCBTB1	NBR2
AC011447.3	CHTF8	DUSP18	GTF2IP20
YWHAZP3	EPB41L5	MBTPS1	PRPF31
AL157838.1	RFX3	TCEANC	NDUFB3
CASC8	RAB43	UBTD2	ZNF784
AC068533.2	GEM	KANSL1L	ZBTB48
DZIP1	VPS37A	FGD6	DNAJC2
AC104667.2	MET	CHAC2	MAP4K3-DT
CHRNB4	PRRC1	HENMT1	FBF1
LINC01814	G3BP2	BRD8	TMEM52
FAM222A-AS1	AGPAT5	IDH1	MICAL1
RNF169	MAOA	GK	MCRIP2
AC097358.2	ICE1	EPG5	TPT1-AS1
DUOX2	PTGER4	TESK2	GLI4
AC133134.1	TAF1A	SLC25A44	TPT1
AC044787.1	SF3A1	SGCB	RPL35A
AC024937.2	AMER1	SP4	POLR3K
LINC01126	ATP2C1	EXOC6	MAGOH
RPSAP12	BTBD10	HSPB11	AP2S1
KANK3	TTC37	JOSD1	ATG16L2
SSTR1	ENOX2	TM9SF2	PHIP
AC027309.2	GZF1	SOX9	BAZ1A
SSPO	MYBL1	ZSCAN31	S100A11
AP000936.3	LHFPL2	PIGQ	SFT2D2
MYO1G	AHCYL2	ZMAT3	NSMCE1
PAPSS2	BLM	SLC38A10	COX5B
BTBD18	PRRC2A	PCNX3	WARS2-AS1
EEF1A1P13	TUBA1C	SLC10A3	MDFI
RASL11A	ENTPD5	CCDC61	SLC25A28
SMG1P1	STK17B	H1F0	FAM193B
VWA8-AS1	TTI1	SLC25A1	PMS2P7
GNB3	ARHGEF34P	CTR9	C2
LINC02298	MIPEP	INTS7	CCDC112
AC016712.1	TBC1D4	IFT52	RPL14
SH3RF3	PARP4	DIRC2	CD3EAP
RPL4P5	FAR2	TMEM198	DPM2
MIR194-2HG	ZBTB38	NDFIP1	TMSB4X
AL080243.2	ZRANB1	NTN4	AC093157.1
LINC02043	ATRN	C1orf122	NEDD8
PAQR5	NUP153	WASHC2A	TOMM7
MT1H	CEBPZ	CLUHP3	SCRN2
SMG1P4	ANKFY1	TRIM23	RRP7A
EIF4EBP3	ZNF674	SEC61A2	CCDC32
AL136418.1	FMN1	ORAI1	AC098934.1
TGIF2	ZNF184	FOXP4	TM2D1
NME4	PJA2	UBLCP1	CSNK1E
RPL29P11	LPCAT3	KIF1B	FRG1CP
ZNF563	EHD4	SGPL1	TRAPPC1
SIX3	SPRED1	COQ10A	CAMTA1
OLMALINC	KLF13	FLVCR1	NDUFS5
ECH1	ZNF654	CDC42EP3	TSEN2
FAM41C	CMTR2	CDC73	CENPX
AL606834.1	NDC1	DSE	DPP7
PSMB10	JAG1	RPUSD1	SNHG4
SLCO5A1	DENND4C	ERC1	CROCC
PIR	ATP5F1B	CTSL	RPS29
TRIM31	TRIM68	INPP5F	PPOX
ANKRD37	LRRC40	PPP1R10	GATA6-AS1
KIAA1549L	PCCB	UBXN2B	CUTC
PRR15L	SHROOM3	EPC2	PI4KAP1
ENPP7P8	PFKFB3	AC092171.2	SEZ6L2
METTL21EP	DNM2	MPP1	TSPAN1
INTU	PTPRK	MALINC1	BCL2L1
NKPD1	CNOT4	EPS8	C12orf43
TDGP1	ZNF322	UBE2D1	ELAC1
RPL37AP1	ZNF28	FZD7	ABHD11
AL139095.2	GDAP2	SHOC2	SCO2
RN7SL5P	XYLT1	ATP6V1G1	RBBP6
RPL5P34	MED13	ABCD3	AP005018.2
HNRNPA1P54	HBS1L	CREB3	EEF1AKMT1
ZNF112	SLX4	VEZT	ZNF414
FCGR2A	SCYL2	IQGAP1	RINL
CDH26	MON1A	CPEB4	ZCCHC17
SERHL	ZBTB11	TBC1D24	LUC7L
RPS2P55	R3HCC1L	OSBP2	BCAM
FANCD2P2	MBD5	SRSF6	SMDT1
AP004609.3	HECTD4	VPS26A	ZNF791
EIF3LP2	SLC19A2	NFYA	AC141586.1
IDH2	PPP2R3A	LINC01521	ENTPD1
MX1	YBX2	PI4K2A	MX2
RBM43	SAP30L	IGF2R	AKAP9
CELF5	PARGP1	PANX1	ZNF487
TRIM16	SELENOT	DPY19L2P2	PPP1R14B
EEF1GP5	CLCN3	SPTAN1	SSBP4
FLJ31356	TANGO6	ATP2B1	SPICE1
MAPK12	CYBB	GLMP	YJU2
ADSSL1	THBS1	GFOD2	CRNDE
BRSK1	LMAN1	LINC01816	HPDL
YBX2	ZCCHC2	NME7	CASP8
KCP	ICK	ALDH4A1	LSM3
HMGB1P1	UQCRFS1P1	LUZP1	R3HDM4
CKB	TRMT44	PQLC2	GPCPD1
ADAT2	FAM126A	MAPKAPK2	YDJC
GPR39	CEBPA	NETO2	DNPH1
AC098591.1	LMNB2	TRIM8	PGGHG
CCDC78	EIF4EP2	ZFAND4	PFDN2
AC116533.1	CSNK1G1	SCAND1	YAE1
TMEM176A	CDKN1A	RCOR1	FAM92A
KDM4D	NDST1	AAK1	RNASEH2C
HSP90AB2P	RNF40	SLC9A3-AS1	RGS10
HRASLS2	FER	FBXO31	NDUFB7
RNF225	TC2N	AC102953.2	VCPKMT
CD177	PREPL	PGBD1	GNPTG
MAT1A	CRNKL1	TMEM165	SH3BGRL3
AL117378.1	COX10	CYHR1	STXBP2
MACROD1	GIT2	CYLD	IFITM3
COL4A2	KCNJ2	ARHGEF38	CISD3
TTPA	ZNF749	EHD4	CHCHD7
MYB-AS1	CAPN13	LRCH4	ELOB
AC139795.1	MTHFD1	MAGIX	WASHC1
ZXDA	EIF2AK3	SDF2	D2HGDH
C1R	ERF	HNRNPLL	AC138409.2
MEIS2	SNX29	PERP	NEK5
PPP1R1B	FAM131B	ZFP41	WASH3P
MORN4	NUP50	SLC12A9	TMEM60
IL17RE	UFSP2	CYP4V2	TXNDC17
RP9P	HIST1H2AG	ZNF319	TMEM44-AS1
NMI	ZNF507	TSGA10	EEF1AKMT3
RPS3AP25	ZNF689	MOSPD1	UTS2
HSBP1L1	STXBP1	F8A1	ZBTB11-AS1
RPL13AP20	NPNT	GCDH	METTL18
BAHCC1	ZNF106	HNRNPA0	ZNF266
TDGF1P3	PLS1	CACFD1	KPNA5
LHX6	OSBPL10	TOM1	SH2D3A
N4BP3	MICAL2	DNAJC9	AL928654.1
MT1X	DDB1	PARVA	BOLA3
HNF1A	TMEM184C	BACE1	AC093909.6
RPL7P15	C3orf52	AP003486.1	TTC28-AS1
AC111200.2	AC044860.1	REEP3	C1orf123
SIX1	EIF2S1	TSPAN9	EIF3J-DT
AL450405.1	GBE1	DTWD2	MRPL21
SHH	TRIP13	NXPE3	S100P
RN7SL132P	CALU	TEX9	TRIR
UNC93A	BCL10	POR	AP001043.1
HSP90AB3P	RBAK	CST3	SNHG10
RPS27P29	NUDT4B	IP6K1	NDUFA9
HSPE1P2	ERC1	DST	DLGAP1-AS2
RPL10P16	GTF2E1	ATMIN	DDX55
SIDT1	PACSIN2	TXNL4B	TMEM53
AC108479.1	ACSL4	DMAP1	BDKRB2
FOXP4-AS1	CCDC121	GSN	F8A3
CHCHD6	ZNF41	AFF4	METRN
PPP1R32	TNKS	BMP8B	NAPRT
RYKP1	CDK1	GKAP1	ATP5PF
AC008738.2	MRPL46	CCS	ZSWIM7
OVOL1	SEL1L	STRIP2	PTCD1
SLC2A4	AP2A1	ZBTB48	METTL1
AC005674.1	WSB2	AC069120.1	ATRX
FAM13A	MAN2A1	NRBP1	FAM86C2P
DGKG	TMEM246	TMEM45B	IQCC
GRIN2B	ELK1	LAGE3	PLEKHS1
AP006284.1	NSD1	SCAMP5	YBEY
MTMR8	AKAP11	TEX261	PILRB
C12orf57	TRIM37	IGFL4	SMKR1
AC114728.1	RAB10	FITM2	DENND2A
VAC14-AS1	AP1G1	CSKMT	IFT80
RPS23P8	OAS3	PPP2R3A	AL133216.2
HAUS6P1	RAB43P1	CLEC16A	MISP3
NEK5	HAUS6	NEK7	NDUFB9
BMS1P10	NCAPH	NUDT18	RAB25
CES3	UBE3C	MXD4	BBC3
GSAP	ARHGAP42	AL691432.2	AL160006.1
RPS7P1	CDYL	SNAI3-AS1	SNORC
EPS8L3	PRDM11	TRIM24	RPS18
TRIM47	POLA1	FNIP1	SDCCAG8
ADGRG6	SLC5A3	CLDN23	RHOD
MT-TE	ST5	AC055713.1	RPS27A
FCGRT	DOP1A	DEGS1	SAT2
AC007191.1	ZSWIM3	POMT2	COMMD4
MMP28	LMAN2L	FTO	GSDMD
PDLIM4	AP5B1	FAM173A	AC087491.1
NPIPB9	PTPN3	PDE3B	NPIPA3
AC006329.1	PHF6	AKR7A2	IRF1
PGF	MCMBP	CALCOCO1	SNRPA1
C16orf74	AC241585.1	C6orf62	HNRNPDL
CHRNB2	ME1	CYP2U1	PRR3
ARL10	ASXL2	ATP6AP2	SELENOO
MAPK13	AC006971.1	GPAA1	NBPF15
TSPAN8	FNBP1L	HPGD	EEF1AKMT2
FAM47E	KLHL20	SLC9A1	RTF1
AL356968.2	PALLD	CHST12	HDHD3
FAH	SRMS	BMPR2	APOL2
FCRLB	TRIM32	FAM76A	SNHG11
MPP2	BTBD3	RNF20	MIEF2
Z73417.1	RC3H2	SEMA5A	AC026271.1
RINL	KLF10	GPR137B	SF3B6
AC009245.1	TTLL11	USP38	RPS13
ABCA2	CBLN1	ARG2	RNF43
ANKRD20A3	MGA	TCF19	KLHDC4
HSPA1L	NAA30	ACAA1	ADNP-AS1
STAT5A	CNST	ERCC6	FUOM
HNF4G	HOOK1	GZF1	CNPY4
AC005355.2	ZBTB6	CDKL5	DDX19A
LPIN3	KIAA1671	CLN6	ATP5MPL
TUBBP6	GNS	AMOTL2	RAB17
PIGZ	MCM6	C2orf76	MOB2
HSD11B2	KIF15	CHPF2	NPIPA2
LRRC2	STXBP4	TGFA	AC024896.1
EPB41L4B	KIF23	TMX4	RPL41P1
C2orf72	PRKACB	PIGM	MZF1
NUDT17	KDM4C	LCMT2	AC018804.1
PIN4P1	NUP155	MED29	C1orf35
PPP5D1	XPO7	PCNX2	ACBD4
AC018845.3	ESCO1	HLA-DQB1	RWDD1
LINC01588	KBTBD4	SH3PXD2B	JUND
UPK1A-AS1	TBX3	C2orf42	MIIP
DUOX1	RNF31	PINK1-AS	CFAP44
DUSP2	USP24	HOXB9	RPL18
LINC00115	PLEKHM3	PHLPP1	COX16
SLC2A1-AS1	WAPL	MRTFA	COMMD7
RPL21P39	ZNF644	TGOLN2	KIF9
BRD7P2	TIMELESS	DAPK3	AC012306.2
RASSF9	PGM3	APPBP2	SNX21
PLA2G4F	MUT	SLF2	TRPT1
ZNF511	EGFR	RSPH3	AC092171.3
TCIM	NUP98	PBRM1	WDR60
AC004980.2	WASL	SGK3	RNF186
ST6GALNAC4	ZFYVE26	PRDM11	MRPL51
SLC25A43	PREX1	CDHR5	NFIB
B3GNT3	UHRF1BP1L	TRMO	SMPD2
DBNDD1	CREB1	ZBTB42	RPLP1
HFE	RGPD8	SP140L	GBAP1
ANXA9	TRUB1	ATP6V1C1	MIEN1
LRP4	SETX	EID1	KMT2E-AS1
AC024940.1	IARS2	CRISPLD2	PTRH2
LPCAT4	RAB30	MFSD12	SRP19
AC091182.2	RALGAPA2	GTF2B	WDR92
MMP14	IGSF3	GALNT1	ECI2
ZNF69	ZNF616	GLRX2	NKD2
AC117386.2	TP53BP2	CYB561A3	GCFC2
RPL7P32	PIK3R4	HIVEP3	TAZ
CACNB1	DMXL1	PABPC1L	RNF220
DNALI1	STK38L	TCTN1	COX7A2
IQCH	ODC1	ABCB9	NKAP
KCNH6	GCC1	CALM1	ATP5F1D
RPL7P47	SAP130	POLR3H	NMB
PPP1R13L	FAM110C	OAS1	TXN
NDUFB4P12	DUSP6	RETREG2	UQCRB
FJX1	FRK	TXNDC16	PRKRIP1
MAB21L4	CDKN2AIP	DAG1	C2orf92
CTD-3080P12.3	YEATS2	ADAM22	RNF7
PTPRB	PLEKHB2	WDR81	BCDIN3D
AC138894.1	TSC22D2	FFAR4	PRKAR1B
SLC25A25-AS1	ARHGEF3	FAM86HP	STK32C
KLK6	IER3	SLC12A6	AC009113.1
GRIK3	IPO5	ZNF771	AL118505.1
TFEB	MBTPS2	SPTLC2	VAMP8
LINC00880	NUP133	TUBB2B	NAA80
TMCC3	CIC	TIAM1	AC004057.1
Z84485.1	ZNF597	AMOT	EPOR
PCOLCE2	NECTIN1	SLC45A4	GTF2IP13
EMX1	CHM	BRPF3	BICDL2
RPL26P19	ZDHHC5	ZNF385A	CCDC66
RPS27AP12	ZBED8	ZRANB1	FLJ20021
AC009032.1	FGD1	RABIF	RBM6
GOLT1A	NCEH1	GRHL1	RPL41
POLR3G	RAB27B	NAB1	LSM7
PSMB8	MCCC1	NAT1	RPL11
MTND4P12	MARS2	SUFU	HSD11B1L
SHANK3	PTCD2	PPP3CA	CARD16
KCTD4	FBXO45	CCDC126	COX6B1
LRG1	EPG5	SLC40A1	LINC02487
PLCXD2	AFAP1	CYTH1	GCA
MUC13	FANCC	NEO1	RPL35
PPIAP2	NPC1	C21orf91	LINC01089
AC124067.2	ANKRD52	RDH10	AC024560.2
MTCO3P12	SPOPL	ZMPSTE24	RPL27
RPL35P1	DDX3X	AL591485.1	SPSB2
SIGLEC15	IQGAP1	C16orf70	LYPLAL1
PDK2	ADAM22	AC016065.1	PEX11G
ABCB6	TMEM135	SERPINI1	CCDC71
P3H4	STRN	ZNF189	TMEM191A
CAMKK1	TRIM35	TGFBR1	SULT1A1
DPY19L1P1	IP6K1	RBM45	RAB6D
PSORS1C3	NOS1AP	FAM3C	POMZP3
AJM1	WEE1	BCL2L11	PSENEN
AL606970.1	KCNE3	KIDINS220	EMG1
ULK4	HSPA14	C12orf49	PLEKHN1
AL033519.2	MACF1	TMEM8A	PEX16
AL442125.1	EPS8	UBE2A	COX17
RUFY3	NGRN	EPHX1	TMEM251
TYRO3	ARHGAP11A	ARMCX3	MPP3
XKR9	KIDINS220	SURF1	ORAI2
AC087392.3	GART	NEK1	HDDC2
FAM72D	CEP97	MAPKBP1	NDUFB6
AL031595.3	HERPUD1	PLD3	RPL15P3
SORBS3	NOTCH2	WDR45	AC112220.2
TMEM37	FEM1B	KIF3A	NPDC1
AC012485.3	LRP10	LEMD3	RRAS
C1S	SACS	MAN2B1	AL365181.2
LINGO1	SENP1	GIT1	LPP
AC009065.5	NOMO3	VSIG10L	TMEM208
RPS3AP26	ARHGEF18	TEPSIN	PPDPF
OVGP1	CHCHD3	CEP76	MRPL28
AKAP2	PAIP2	SFXN2	SH2D2A
NPM1P46	UTP20	EVI5L	WDR13
ZNF432	UHRF1	CYTH3	PMS2P6
AC011365.1	LANCL1	CARMIL3	DDX43
AL353801.3	PIGF	SOGA1	BLOC1S4
UBE2SP2	FAM20B	SKP1	TMEM69
GRIN2D	NDRG2	ABCA3	CYP2D6
MIR3936HG	LDLR	PTCH1	RPS8
AC109439.2	SGPP1	ITPR2	USP46-AS1
NPIPB6	CPD	CHPF	TMEM191C
PCSK6	SLFN11	SLC35E2A	DEPP1
ANKRD29	ACADSB	C19orf25	UQCC3
AC024940.2	TCTN2	RMC1	NFKBID
AC139769.1	ABI1	RNF34	SERGEF
CDC42P2	THNSL1	SOX4	POU5F1B
KLK1	GPR107	LPCAT3	C8orf82
LINC01186	KIF1BP	TSPYL4	CCNL2
RPL7P6	CDC5L	CLIP3	HIGD2A
RPL5P4	BIRC6	SNX10	B3GALT6
FAM72C	BTN2A2	CPVL	RPL13
PARP14	ALMS1	PRKACB	RPL28
ITGB6	SPTY2D1	LFNG	CFDP1
PTGES	EPB41L2	CIRBP	ZNF22
UGT1A6	PDXDC1	FAM161B	DYNLRB1
NDUFAF2	RAPGEF1	STAG3L5P	HNRNPA1P10
AC107032.1	PPIP5K1	MFSD1	WDYHV1
MRAP2	PIGN	CC2D1B	LAMTOR2
CLYBL	TMCC3	AL161772.1	RPS25
RPS2P7	TTC33	VIPR1	SNHG6
AC004877.1	SBDSP1	ANXA1	MTLN
MT1E	ITGB1	FGFBP3	PPIAP22
NACA3P	ZMPSTE24	DUSP16	BOD1L1
IRAIN	CCT6A	BCL6	TRIM56
AC009404.1	DLD	CTNNB1	DYNLT1
HES4	IRF6	REPS2	AP000769.1
SMG7-AS1	FKBP5	TMEM19	PCED1A
TRIM14	TRAM2	FANCE	AC131097.3
AL603750.1	KLHL9	CFAP410	DBI
DRAM2	DPY19L1	FBXL3	ISG15
MYRF	GPATCH2	H2AFX	RPGR
VILL	UBR2	DNAJC30	UBC
RAD51B	RNF123	IRF2BP1	VPS28
AC141930.1	HIP1	ZMIZ2	ZNF32
AL117187.1	PARG	SVIL-AS1	EEF1B2P3
MMACHC	EML4	ZNRF3	POLA2
HOXB13	LRRC37A16P	TECPR2	ANKRD13D
AL161658.1	EXOC8	DYNC2H1	JAG2
SLC16A14	MYO1B	AL135925.1	SNRPD2
EEF1A1P19	IPO13	DUSP5	RPL31
RPS10P3	GPAM	PGAP3	NUTM2B
NPIPB8	RBL1	CBX4	LSM5
HSP90AA4P	PPFIBP1	XPR1	COA3
PLIN4	FOXJ2	SLC52A3	NDUFB11
NOTUM	PPAT	SYTL2	AP001505.1
LINC02520	G2E3	CHAMP1	TRPV1
NR1I2	FAM219B	INAFM2	TLCD2
BDH2	POLH	N6AMT1	MFSD3
ZMYND8	CHERP	SREBF1	UBL5
BX537318.1	TRRAP	PNPLA8	CCDC59
RN7SL2	MTMR6	TMEM44-AS1	RPS27
EMP3	FOXD2-AS1	KLHL24	AL604028.1
MYLK-AS1	SIPA1L1	UBFD1	ARL2
GPR143	CPEB4	DOP1A	SLC44A3-AS1
EIF4A1	TTLL5	TMEM64	LSM8
RPL19P16	DCDC2	CLEC11A	ZNF224
TOMM5	XK	CNTNAP2	ANP32B
BRSK2	PRIM2	AC007614.1	IL17RE
ZNF573	INTS6	FAM210B	NPM1P39
TM4SF1	TUT7	CASC2	RPL9
AFAP1L2	NBAS	HADHB	CBWD4P
RPL41P2	GDAP1	STARD3	C19orf24
PARVB	TOPBP1	C3orf52	DDX28
BHLHE41	JUNB	ZSWIM5	MED11
RGL3	LCORL	CSRP1	MGST2
SULT4A1	CDCP1	ABAT	LINC00858
CYP4F3	ATP11C	MLXIPL	LINC01226
LIMCH1	SMC2	GULP1	CEBPZOS
SH3BP1	CCT2	ZNF79	AC007342.1
C9orf152	VCPIP1	SH3BP5	DTNBP1
CBLC	POGK	TMEM191C	QTRT1
PLEKHG6	SLC30A9	APBB3	RPS19
TPT1P6	MTMR4	DMPK	MRPL55
H2AFY2	CHML	TK1	C19orf70
TYMSOS	LMBR1	H3F3B	SLIRP
LINC01605	VPS54	NCDN	AL391834.2
LINC00869	WDFY1	LMF2	MOGAT3
NDUFV2	SERINC1	FOXA1	SUMO2P17
SUMO2P1	CLASP1	SIPA1L2	OGFR
TIMP4	BBS10	RGS16	CCS
CKMT1B	TMEM131	SGMS2	SNHG5
AL132777.1	CRKL	ESCO2	MRPL20-AS1
SDHAF4	BRWD3	GNS	COX6C
RPS2P4	MFSD6	TARSL2	CU634019.6
TNFAIP8L1	ROBO1	ZNF428	TMEM99
SOX7	GTF3C4	SARAF	PMF1
HELB	PIP5K1A	F8	AP006222.1
LINC02313	MSL2	RRAGC	RPL32
AC011495.1	CFAP97	SLC35E2B	GTF2IRD2
AKR1C4	POM121	RPGRIP1L	LRRC27
NAV1	YES1	SATB2	IFITM1
SUCLG2	CEP350	PSD4	ZNF710-AS1
LRRC75A	SUCLA2	DNAH3	C19orf53
MAP3K7CL	SLC25A24	FUCA1	ZSCAN16
AC007383.2	CBLL1	RETREG1	ATP5MF
SEMA4B	PCF11	ILDR1	SPDYE16
P2RY2	SNRNP48	MKNK1	RPL10P12
MIR17HG	SQSTM1	PRAF2	AC108729.2
HSH2D	MBP	FAM173B	IFI35
AC078925.4	ZNF721	PIK3R3	NOL3
MAPK3	FAM98A	SPIRE1	AL450405.1
CCDC33	OXR1	HS3ST1	RPS26
ME1	SRFBP1	DPP3	ARFRP1
AL009174.1	DDX6	SLC48A1	CACNB2
EEF1A1P12	DDX60	BORCS5	NMRAL1
AL360219.1	SP4	CDC6	TCEAL4
AKR7L	EHBP1	NAB2	PPL
NIPSNAP3B	PDPK2P	LPCAT1	AL139289.2
Z82217.1	MGAT5	SEMA3C	RCN1
TMC3-AS1	APPBP2	TP53INP1	PLEKHJ1
AC012065.5	TAOK1	DNAJB4	PTRHD1
MAP3K20-AS1	GOLPH3L	MARCKSL1	NEMF
PLEKHG2	ANO6	WDR91	NCBP2-AS2
TRIM60P18	RNF11	CNN3	RPL9P9
AL138918.1	CASK	AXIN2	FAM215B
LINC02441	SCAMP1	ITGA3	ARID3A
SNHG26	MPP5	AC015813.5	BNIP3
ZNF318	DCTN1	MTHFR	CEBPD
CKMT1A	NARS2	PLCD4	ANAPC11
AC034236.1	MSH3	IDS	COX7C
CPM	HIF1A	ZNF337-AS1	TMEM258
PGK1	C3orf38	CADM4	AC241585.2
FAM162A	TNFAIP3	C7orf43	CCDC88B
FAM72A	ATXN7	TYW1B	TMLHE-AS1
HGD	PHTF2	TUBB2A	IL32
CKS1BP3	MAP3K5	ARSB	PDXDC2P-NPIPB14P
SOD3	ZNF24	FAM102A	MAPK15
SLC26A10	KIAA1551	DHFR2	AC115223.1
RPL12P8	MGAT4A	NPNT	ARMCX4
MAPK15	SLC12A6	ANXA5	UPF3B
AC073592.1	USP54	UBE2D4	UQCR10
LSM11	KBTBD6	TOB2	BAIAP2L2
TMPRSS5	TOP2B	EPHA10	NDUFC2
C5orf56	ATP2C2	USP54	LINC01001
Z83844.2	PSMD7	NIPBL-DT	NUDT14
DNAH1	OSBPL11	KSR2	RWDD3
RPL21P93	USP49	ERMAP	RPL36AP13
TTC21A	SMG1P3	DGKQ	OR2AG1
LINC02280	CADPS2	THUMPD3-AS1	PROCR
RPS3AP47	ST6GALNAC1	FAM220A	MRPL24
MYLK	TMEM260	SLC2A11	TMEM158
VWCE	CYB5R4	PRKD1	NUDT18
EDAR	ZNF646	CANT1	AC107068.1
AL157871.3	TBC1D5	CEP170B	LSP1P4
CRYZL2P	STIM1	DACH1	AC006449.6
NPIPB10P	DCAF1	MFSD6	RPLP2
TSEN2	FUBP1	VPS41	TMEM175
BCL2L15	APC	ZNF557	LY75
LINC02591	ATF1	IGKV1OR-2	CCDC24
AC004990.1	XPO4	AL512625.1	FABP1
HOXA6	STAU2	ZNF575	ZNF26
ARHGEF10L	JADE3	ATP6AP1	C5orf63
TAF4B	NAPEPLD	AP4S1	HMGN5
SMARCA1	ZNF143	PYGB	GTF2IRD2P1
ABCC2	JAK2	AC009403.1	SNHG17
PFKFB3	TAOK2	AC012306.2	AL161431.1
CLMN	C1orf116	NAPA	RHPN1
AC004754.1	TYW3	RNF43	GTF2H5
C4orf33	POLDIP3	ROBO1	CNPPD1
LIPM	SMG6	DOCK5	MRPL54
FXYD5	ARHGAP19	ERVK13-1	MCRIP1
TRIM31-AS1	STK31	ATP6V0E2	INO80C
COL9A2	URB2	YPEL3	ASPSCR1
H3F3AP6	SLF2	ELOVL7	C11orf1
RPS20P14	PLEKHG1	FAM120C	SP110
GARNL3	TMEM263	APMAP	TBCA
COX6A1P2	RAPGEF2	KDM7A-DT	TFF3
DLG4	PARM1	ZNF280C	CHCHD1
RGS10	PROS1	C6orf226	RP9P
STAP2	C12orf49	ARL15	LINC00997
TBCAP1	ZNF468	MARCH2	ARL16
HLA-F	A1CF	FAM171B	ADCY10P1
AL589674.1	ZNF45	HEXIM1	GADD45GIP1
DEPDC4	ALS2	HPSE	LINC00910
SNRPA1	EIF5A2	FAM228B	PNPLA7
STX1B	FASTKD5	MEGF9	TMSB10
SLC44A3	DDOST	APLF	ARRDC1
IRF1	YIPF5	ATP6V0A1	SLC27A1
DIO3OS	MPPE1	ARSA	PRR5
AC018868.1	PHLDA2	ABCC5	AC018638.5
AL591845.1	UHMK1	ABHD2	ZNF563
ZIC5	MTFR1	PROM1	TCF7L1
CHCHD10	NUDT21	F8A2	MRPL20
HOXD13	PTPRG	PARD6A	POLR2L
PSPHP1	CBX2	KIF1BP	PPP1R16A
NNT	DNAJC10	MCM9	AP006621.3
AC097523.1	SBF2	RADX	ZNF747
ZNF816	AMOT	ARHGEF26	SERF2
HMGB1P37	HSPD1	FAM53A	FBXO44
AC124947.2	N4BP2	KL	MITD1
RPS3AP5	ATXN1L	CHST7	RBFA
LAMB3	AP3B1	SLC38A2	GOLGA6L10
CFAP46	ASAH2	TMCO3	SNRPGP2
TMEM139	PAXIP1	SERPINB1	AC090498.1
AC027290.2	MAP3K14	FBXO33	PMS2P10
AP001469.3	C3orf70	AC108134.1	ZNRD1
ABR	ACTN1	ZC2HC1A	BORCS6
PROX1-AS1	NDUFS1	RIPK1	XIAPP2
RPL29P33	MIS18BP1	ZNF697	MRPL57
TCF7L1	FAM168A	LMBR1	CMTM7
FAM216A	ITFG1	AC245060.6	TBC1D3D
FAAH2	VWA5A	ABHD17B	AC103702.2
PCGF7P	GBF1	MICAL1	LSMEM1
HMGN1P37	CPEB3	AHR	XPA
PROCR	CEMIP	PALLD	AL391244.2
PRODH	ALKBH1	OTUD7A	PYCARD
DTX2	EEF1AKNMT	FAM241A	NBPF20
CEP152	LYPLA1	SH3GLB2	SMIM11A
BCL2L14	PPM1H	ST20-AS1	ACYP2
PLXNC1	RANBP6	TBCK	NRIP2
AC018804.1	MFHAS1	ENDOD1	ANKDD1A
FAM149A	ECPAS	AAMDC	IL18
RILPL1	L3MBTL3	ADSL	RNU4-22P
FAM72B	DSG2	SLC35A5	MYL6
SDCBP2	WNK2	LSG1	AP004608.1
ENTPD5	KPNA3	C17orf77	SRSF2
PIP5KL1	YME1L1	PLCG2	CEP290
FAM89A	LGALSL	LINC02035	H2AFJ
PEAR1	RCC1	STXBP4	CST3
C2CD2	SLC35A5	ACVR2A	PIN4
NOSTRIN	TNFRSF21	DDX11L2	SLC30A4
SMIM2-AS1	DR1	FRMD8	MST1L
AC073111.5	ZBTB5	ZSWIM8	YPEL3
LINC00659	RAI14	AC121338.2	AC015845.1
MXI1	EXTL3	MYLK4	AC132938.1
AMN	CDH17	PPP1R12C	RNF181
SCMH1	BECN1	GPX3	AC125257.1
ZNF121	SMCHD1	SCPEP1	RPL24
RIMS3	PDSS2	NBPF1	ZNF785
ALDOC	LIN54	PSAP	THAP7
AGR2	GID4	DHCR24	ATP5PO
MOV10	PIGK	IER5	COX7B
KCNK12	KPNA1	SUSD6	SNRPF
MSS51	KANK1	TTC28	SPINT1-AS1
AC095057.3	ZNF740	CCNE2	MYLIP
HSCB	TRAPPC11	ROGDI	TSTD1
AL163051.2	HCN3	GNRHR2P1	TBC1D3K
RTN4RL2	IL6ST	SESN2	PTMAP4
GSTM4	PLK4	DYNLL2	PIF1
NPAS2	ALDH3A2	MAPK8IP1	FAU
COL17A1	FAM72D	ELL2	ENTPD3-AS1
AC004656.1	RASEF	POLR2L	HAGHL
PLD6	WLS	SDCBP	ERH
DMRT2	STAM	STEAP1	PABPC1L
PIGP	TTL	AC073585.1	UCN
RAI14	NPAT	TRIM58	RPL27A
RPL10P13	IMPAD1	LMO4	CYB561D2
PYGL	ATP6V1A	WWOX	NRDE2
AC073869.3	CTNND1	AF127577.4	RNA5-8SN3
DPEP1	WBP11	EHD1	NIFK-AS1
ASIC1	PRDM4	ZBTB11-AS1	LINC01670
AC007906.2	RXYLT1	CFAP70	ZKSCAN2-DT
PPP2R2C	TEX2	EXT1	LRIT2
TMEM144	AP5M1	AC068768.1	AC234781.1
NIPAL1	FBXL17	SLC9A3R1	PBX4
PMFBP1	AHCTF1	ZNF786	NENF
KTN1-AS1	LAMC1	DAP	AC240565.2
TPRG1	BICD2	ARL13B	AL162377.1
ZCRB1	DNAJC9	MINPP1	CCDC18
NUDT8	MBD1	CPT1C	PLA2G2A
CFD	AGL	MYCL	AC146944.1
AC005332.4	ZBTB10	EFNA4	ZC2HC1A
RPL21P120	LINC01006	P3H1	FBXL15
MAML3	PEX12	AGA	SMIM8
AC008026.1	GSPT1	AL161891.1	LYRM2
CPLX1	UBE2J1	ADAT1	C9orf16
INO80D	FEM1C	AL391244.2	VAMP2
KCNH2	MCU	TIPARP	ZNF358
ANG	DPH2	SLC26A1	EBPL
KCTD14	GCN1	DUSP6	AC009061.2
SPERT	TMC7	TMEM127	OLMALINC
CCDC136	MATR3	MISP	SPINK5
CISH	VPS41	IER5L	AC010538.1
NDUFB8	SYDE2	RANBP10	COX6B2
SOX1	SEC23IP	SMARCE1	FER1L4
AC106872.2	CBLB	MIDN	AC016596.1
HHLA2	PHKA2	MYO1D	CIB1
RIN2	CLTC	AC018665.1	AC074117.1
ZNF391	KLHL26	SLC6A9	AC046158.4
LINC02210	CCNJ	SYNJ1	PLA2G6
RPL34P31	VPS26C	TMEM175	PTMAP5
EPS8L1	BCORL1	KHDRBS3	RN7SL45P
ROCK1P1	CDR2	TRAK2	GOLGA6L5P
SBF2-AS1	CIP2A	ACYP2	RASAL2-AS1
IDH1-AS1	ESYT2	CCDC39	AC018521.5
AL512274.1	ZFP3	ITGB8	TIMP1
AC018645.2	HIVEP2	PPP1R13B	RNA5-8SN2
YBX1P6	ZNF215	PC	DICER1-AS1
HMOX1	ATP10B	TTC3P1	ATOX1
NDUFC1	CMTM4	PIP5K1C	SLC39A3
MTCO2P2	POLR3A	LSS	CNPY3
TEX29	METTL15	CARNS1	AGAP14P
HSD17B8	HAUS4	ZC3H10	CENPT
ZFP37	ZBTB40	PLK3	CCDC150
MCEE	SF3B1	EPAS1	SYF2
SLC6A16	NFYA	DOCK4	AC103810.3
CCDC74B	COPB1	MEX3D	AL117344.1
HSD3B7	PKNOX1	ZNF192P1	SEC61G
NOS3	TDRD7	BICDL2	RPS15
ETV4	MBTPS1	AC092117.1	RN7SL270P
SULT2B1	XRCC5	CAPRIN2	AC090559.2
TSPO	ESRP1	CDKN1B	MZT2B
CNTNAP1	PBRM1	IGFL2-AS1	GUSBP9
MTCO2P12	BHLHE41	RRM2B	AC104667.2
GRK2	PAQR4	HTRA1	PPM1N
IFIH1	FRS2	PAG1	HSPE1
CFTR	CKAP5	FOXA3	TBC1D3
HAGLR	ARFGEF2	MYBL1	SHANK2-AS2
FAS	RCOR1	CLBA1	AC004158.1
HERC3	INPP5D	ZNF780B	PABPN1
MTA3	UBQLN2	THAP10	CNTD1
FUT2	HUS1	SLC12A4	AL445363.3
ASTN2	DNAJC11	EIF4EBP2	VWA1
GJB3	GAPVD1	SCD	SUGT1P3
AC107075.1	EIF1AXP1	TESC	AC022007.1
RPSAP15	LNX1	TAPT1-AS1	F8A1
GAS5	ARIH1	LETM2	NDUFB2
COQ3	HRH1	TWSG1	PHF11
C3orf67	ENPP4	EFHC1	UQCRHL
AC007255.1	SINHCAF	ELAVL2	SLC39A4
AL354707.1	HIVEP1	CEP19	BORCS8
PEX7	SURF4	TJP1	MAGIX
CD276	LRIG1	SLC9A2	AC146507.2
RPS27AP16	KDM2B	NABP1	ORAI3
MLLT11	ABHD5	FILIP1L	PPIH
RFLNA	MAPK1	GDF11	LINC01003
NAV2	NEK2	PARM1	HTR7P1
CMBL	PTBP1	WDR7	C1orf53
FKBP14	RMI1	TRADD	SDHAP3
TMC7	VPS13B	ZFYVE1	PXMP2
CYP4F62P	ATAD2B	SPECC1L	PRR7
FAM83B	WDR44	ETV5	HSBP1L1
HOXD8	GLB1	AC022107.1	CR381670.1
DSC2	ELL2	AC004889.1	AL162390.1
METTL5	DYRK2	AL136116.3	WAC-AS1
BPGM	UAP1	AC004803.1	AL118516.1
LINC01989	SLC25A13	MGAT5	RPP25L
PRORSD1P	NBR1	ORMDL2	C2CD4D
ARL4D	MFN1	DGCR2	PILRA
YWHAZP6	ETF1	LRWD1	EIF5B
SAMD9L	MED20	FGF7P6	RNU6-1010P
AL049779.2	PJA1	NKD1	AC010969.2
MCTP2	SUV39H2	SEZ6L2	LINC00476
NFE2L3	DHX37	CASTOR3	AC013652.1
PGM1	CARM1	CHN1	RNU6ATAC39P
VAV3	ZSWIM5	FAM89B	STX8
TSPAN1	TOP3A	PKD2	RNU12-2P
TRERF1	PSPH	AC093620.1	ZNF837
NFIC	PDS5A	CU634019.3	ZCRB1
RGS19	SMAP2	KRT80	RPS3AP6
DLGAP1-AS2	DENND4A	SLC27A4	GAS5
HCG11	INVS	SERPINE2	GABPB1-IT1
TLDC2	AVL9	TRIM66	RN7SL5P
KAZALD1	APPL1	PGBD2	WBP4
TIPARP-AS1	GINS3	CDC14A	AC073869.1
SEMA4G	TLN2	TREH	DNAJC30
AC004918.3	ZNF845	OSTM1	FKBPL
ZNF8	AACS	AC006449.5	AL591848.2
MPZL3	HDLBP	CYB5R1	MUC20-OT1
CC2D1A	SEC24B	FLJ20021	MRPL1
PTK6	ATP13A3	AC006547.1	SMIM7
FAAP24	KDM2A	TMEM104	PCBP2
MISP3	TRA2B	ATP10D	H1FX
LINC01145	ELMSAN1	CCND1	AL353796.1
BEND7	SRSF1	SOAT1	SMIM11B
HAAO	TDP1	ABALON	DUSP23
RPS20P10	ATXN2L	CHAC1	AC116025.1
AL513314.2	TOX4	SCG5	AC032044.2
TMEM229B	USP14	FAM174B	RN7SL452P
CAPN8	EARS2	AP1S2	HCFC1R1
LRRC3	BAG5	CYP20A1	PNISR
SLC2A12	PURB	NCEH1	AC023490.2
LINC02609	PLEKHA7	AP5S1	LINC01588
NPM3	ADCY6	AC012640.2	PFDN6
TRAF3IP2	FICD	FRMD5	FKBP1C
NUCB2	UBXN2B	ZC3H12C	SIAH1
KYAT1	CNIH1	AHNAK2	CLSPN
INHBE	SOS1	GBAP1	AC140134.1
ACSS2	SLC38A2	CYTH2	MYO16-AS1
AP002387.1	HNF4A	CHADL	RPL23
RPS7P11	DOCK7	TMEM184B	PPIAL4E
PPP4R1L	FXR2	RNASEH2C	RBX1
SLC16A1-AS1	SNX13	CARD9	RALGDS
DMTN	TMLHE	NOP14-AS1	RPL37
MGST1	ACSL1	AL596244.1	BRSK2
FGD1	CBX5	AP003392.4	FRA10AC1
LTBP4	LINC01232	ABTB1	MRPL41
CFAP69	DSC2	CREG1	PRNCR1
NR5A2	TXNDC12	ESYT1	CDH12P2
SCRN2	SASH1	TIMP2	NAA38
ZNF827	CFTR	PDP1	TRIM52-AS1
SEC22B2	LRIF1	LIPA	ZNF75A
AL049555.1	VPS13D	LINC00205	COMTD1
NEUROG2	MON1B	DGCR6L	ZNF502
ADIRF-AS1	ITPRIPL2	MAPRE2	CD24P4
EBPL	ATE1	FZD1	TPI1P1
MZT2A	C16orf58	RNF24	RN7SL329P
ZNF546	VRK2	AC090517.5	SDHAF2
PLEKHA4	USP38	HIF1A	AC005912.1
ZDHHC1	PLXNA2	AKAP5	ZNF511
NCF2	MPZL2	IL17D	RNU6-1327P
ZNF433-AS1	PSMD10	IRX5	CRAT37
RPL15P14	ZBTB24	ATP6V1C2	HEXD
ZNF486	CNOT6	MYO1B	CRYZL2P
UNKL	PLEKHG5	CTSD	ZNF738
CEBPA-DT	LIPA	SIRT1	AL080317.3
ARHGEF39	AP3M1	CA2	SLC2A11
KLF11	GALK2	CDR2L	KRT8P3
PVT1	CTNNA1	ZKSCAN2-DT	AC114763.2
HSPG2	IPO7	C9orf163	MIR581
PPARA	FLNB	LCA5L	NDUFA2
CRABP2	AURKA	COL11A2	KNOP1
SMOC1	SHC3	IPO13	ZNF660
OAF	KIAA1109	ATG2A	AC239868.2
ALPK1	DDX17	CHRNA5	ANKRD26
LINC01123	SLC12A7	AL049840.4	RBMX2
ZNF621	FAT1	AL118558.3	NOL12
CACNA2D2	TGFBRAP1	PLPP1	SLC51B
AC012501.2	PRKDC	KIFC2	AC008171.1
APOL6	ELP4	FGF9	CD27-AS1
WWC2	PFKFB2	TTL	ZNF33BP1
PDCD4	ANKRD50	PLEKHO2	HSF4
[truncated: 1,772 more rows]

## Sheet: P2_Tamoxifen
Vitro_UP	Vivo_UP	Vitro_DN	Vivo_DN
CA9	SI	CTNNBL1	GID8
KIF19	AC133540.1	SCYL1	HMGXB3
PCK1	HSPA1B	ITPK1	H2AFY
OLFM4	UGT2A3	BAG5	SDHC
LGALS9B	CHORDC1	ZC3H14	AIDA
LGALS9C	HSPA1A	E2F4	INTS14
FABP1	AC022762.2	TCFL5	FAF2
NFE2	GPT	PSMD14	SNRPD2
PLEKHS1	AGR3	STAMBP	COPS7A
GRK1	A1CF	CCT6A	ERGIC3
CAVIN2	EGF	PHF2	CDH1
KIAA1324	RARRES2	MAP2K1	RPS4X
MOGAT2	FABP2	LONP2	TRPC4AP
IL1R2	BHLHB9	MCUR1	USP16
C19orf57	TAPT1-AS1	URM1	ILF3
CLDN2	AP000648.3	SMAD2	PTPN1
GPA33	ANXA13	POLDIP2	UBAC2
PTPRD	MACROD1	ACTR1A	TMEM87B
ART3	DUSP6	MBTPS1	EXOC3
CLDN10	STK31	KDELR2	CDC23
ISX	GAL3ST4	CDC42SE2	DNPEP
CLDN10-AS1	SCIN	HMOX2	AREL1
MIR210HG	AC005532.1	FTSJ1	OLA1
AC244502.1	TENT5C	GAK	COPA
CSPG4	TRHDE	STOML2	EDC3
OPRD1	MYOM1	ISG20L2	RPL7L1
UCP2	HSPH1	VPS8	TRAPPC3
BTN1A1	PDZK1	SDF2	TPMT
AC138904.1	CA2	ARPC2	APMAP
CLIC6	PPARGC1A	ENTPD4	FKBP1A
PODNL1	NT5E	ARHGAP26	PHF10
GABRA2	DNAJA4	SF3B2	PRDX1
AC114811.2	HSPA4L	SMU1	STRAP
FGF3	WFIKKN1	TBP	ORC2
ERCC6L	NXPE1	PSMA7	ACAD9
HMGCS2	AC245060.5	STRN4	DHX36
FCGR2A	RPL13AP25	SEC61G	DYNLRB1
TREH	AC009055.2	PAK2	STAT3
BTNL8	AC069222.1	RPS2	NOB1
KIF20A	ARHGAP31	ITPA	GTF3C2
AC116345.1	ADAMTSL1	RNF10	MTMR1
FAM3D	ZMAT1	STK38	CNNM3
RNASE1	MMP28	OGA	GLG1
AC092868.1	LEAP2	PRCC	PARK7
SFRP5	AC034236.1	STARD3NL	MRPL3
LINC02418	SGK2	TRAK1	EMC4
PPFIA4	MEP1A	SPOP	STX18
CREB3L1	FLRT1	SAP30BP	CNDP2
SMOC2	SLC38A4	SLC41A3	POLR2C
AC016205.1	BCAS1	CCDC88C	ARRB2
DBH	PTPRN2	MORF4L1	ERCC3
METTL7A	ESAM	SSR1	SNX5
NDNF	THRB	FOXK2	SDF2
OR2I1P	DNAJB9	ZBTB18	LSM12
LRRC77P	LINC01006	STARD10	GMPR2
AQP2	HOXA5	ZNF761	ERG28
C6orf15	TCEA3	PLEKHA1	PSME1
PCDH19	AP003119.3	TMEM167A	ACOT2
AQP1	PAG1	EMC10	GLO1
SPC24	BACE1	MOAP1	PMPCA
DRP2	MROH7	KEAP1	NCSTN
REG1A	ZNF573	SLC23A2	XYLT2
TMEM173	RF00002	ZMYM2	KIAA0556
LINC01224	BANP	MARK3	HNRNPR
PDE10A	C3orf85	ESYT2	PSMD5
CLDN18	AC097468.3	OTUD4	GPN1
CXCR3	HSP90AA2P	SHMT2	ADIPOR1
SOD3	ZC3H6	TM2D3	DARS
AC004585.1	NTN4	SLC39A11	SNRNP200
AC148477.2	HSP90AB3P	MRPS5	OPA1
DBH-AS1	AC063976.2	DDX42	TUFM
DUOX2	STX19	DAP3	PRKAG1
AC104823.1	FOLR1	EIF3F	GOSR2
AC012368.1	HIST1H2AG	HNRNPA0	FAM50A
ITPRIPL1	BAG3	GNL1	CGREF1
ARHGAP33	RGMB-AS1	TSC1	SYS1
AL512791.2	THBS1	MYO6	NEK9
LYZ	MEGF6	DUSP14	NUTF2
BUB1B	SCARF1	ZFAND6	PIGS
GZMB	TFF2	SIKE1	STAT5A
AC068831.7	LRRC19	NGEF	XPR1
PADI2	AP003084.1	HIKESHI	RPF1
ASPM	ANKRD30BP3	UBR2	OGFOD3
FRMPD3	CPM	PRKCI	RPL27
AC092821.3	RNA5-8SN1	YWHAB	UTP14A
HLA-DRB1	NDNF	KIF5B	GTF3C3
APCDD1	HSPB1	RAC1	SNX11
ANLN	PTPN13	ICA1	LGALS3BP
ENPP3	LINC02615	FAM83H	ACP1
SLC26A9	MTCO1P40	SLC38A5	RTCB
IGHV7-81	SLC51B	DIMT1	SPATA13
AQP6	RPL34P18	ATXN7L3	CASC3
PXDN	PRLR	SEC13	BCAP31
GINS2	MYH7B	RABGAP1	GLB1
LINC01348	CYP2B6	TXLNG	RPTOR
AQP5	BTNL8	MAPK3	TCF20
PKDREJ	DNAJB4	AK3	RAB15
CST1	ID3	WIZ	MTFMT
MKI67	CD177	DOCK1	CLPX
AQP12B	KAT2B	VPS26B	UROD
TNFRSF11B	SMIM14	ACOT9	ELP3
AC099792.1	SMIM31	DDX52	ASXL1
AC025154.2	MST1	PSMB6	NME6
NOX1	RASSF10	ZHX1	PSMB2
PLPPR3	RPL13AP7	COP1	SNAPC5
RAD54L	AP000487.1	GPAT4	AKAP1
AC079466.1	AC019097.1	SETD3	DLGAP4
IGHV4-80	PDE5A	MRTFA	SDAD1
CRAT37	PRKG1	ACOT8	FKBP3
SERTAD4	METTL7A	ANKH	RUVBL1
RDM1	FTH1P10	RNF213	EIF3I
MAFTRR	AC131212.3	TNFAIP1	IFT57
MYBL2	ZNF862	PKNOX1	PIGO
LINC02453	ATP2A3	VPS37B	BSPRY
CEACAM7	RNA5-8SN2	ATXN7L3B	ANXA4
ORC1	MEF2C	MRGBP	CIAPIN1
NYNRIN	STRC	CRTC3	LPIN2
PIK3AP1	UGDH	HEATR6	EMC1
TNS1	KIAA1324L	SLC1A5	WDR13
PPP1R3G	DNAJA1	ELP2	RNF123
FAM95B1	EDN2	ANKRD13A	PFDN1
TUSC8	DBP	MIER1	MTG2
NEUROG2	JMJD6	TUT4	LMAN1
CENPF	IHH	OIP5-AS1	RPUSD2
AL161891.1	ADH1C	ZDHHC9	RAB5C
FAIM2	RPL21P93	SDF4	GALNT7
FBXO43	CPEB2	CAMSAP2	TRIM25
CIT	LANCL3	TBCE	PTCD3
CCDC196	BMP2	UBIAD1	DDOST
SPN	QRICH2	PRMT3	COLGALT1
E2F8	MT-RNR1	IRF6	TPRKB
ATP6V0A4	CDHR5	OSBPL2	COG1
PIMREG	AC068946.1	ZNF212	PPIB
ASB4	ADTRP	CXXC5	PRCP
CLDN16	AP003469.4	NPTN	TXNDC9
RIBC2	JAM2	AKAP10	TRAPPC9
AC011611.2	KCNJ14	CBWD6	MRPL37
AL669831.3	LRIF1	EXOC1	PCCB
MUCL1	SYTL5	VPS39	C1GALT1C1
ASF1B	FOXA3	RUNDC1	HERC2
HLA-DRA	TUBBP1	C18orf25	PABPC4
LINC02362	AC012368.1	CEP63	SULF2
RAB3B	ANTXR2	ANKRA2	TAF15
SLC2A4	TNNC1	ABL1	RBM12
EME1	YWHAZP2	ZBTB2	CD81
ADAMTS19-AS1	ADH6	POLR1D	ELAC2
ZDHHC19	AC008014.1	PLPP2	DPM1
AP006748.1	MAOA	COG2	PATZ1
RMI2	NPY1R	ULK3	ALG5
SLC7A8	RNA5-8SN3	IMPA1	AC083899.1
UHRF1	CHP2	SSU72	NELFE
STPG3	GABRA2	PYGO2	SRRM2
AANAT	GOLGA8N	CHSY1	MRPS7
ABCA1	FRRS1	GSK3B	ANXA7
LINC02568	HMGB1P10	SLC39A7	VAMP7
MUC1	HMGCS2	TSPAN13	DHX32
AC069499.1	GCNT1	USB1	DPM2
ZNF710-AS1	STAB2	IQCB1	NPRL3
PART1	NAPEPLD	TBC1D30	SCARB1
CCDC74B	AC116345.1	TMED10	HDGF
CENPI	PRPF39	YBX3	CERS5
AADACP1	TNIK	PABPC1	DDX1
SPAG5	PPP1R26-AS1	B3GNT2	DHX8
VANGL2	KL	AAR2	PWP1
AC148477.3	ZNF326	HSPBP1	DAP3
AFAP1L2	GRAMD1C	ZNF766	ARL16
CDC45	AC139887.2	PRPF3	ANKFY1
FANCD2	LGI4	BIN1	PIEZO1
ST6GALNAC1	TEF	PSMD4	CRTAP
CELF3	MTCO2P12	BUD31	EIF6
KIF14	CDH13	MMADHC	AP2B1
PLK4	MT-ATP8	ARHGEF7	RAE1
DLGAP5	HSPD1P4	RNF214	PSMD4
DEPDC1B	AL512274.1	CBWD1	DCLRE1B
B3GALT2	DHRS9	EPB41L1	ENTPD6
CCDC74A	PITX2	TRAPPC8	SMARCD1
CLIC3	TMEM82	TMPRSS4	FERMT1
AC112777.1	SPDYE5	MEAK7	SLC35B2
TOP2A	ST8SIA6	ALG5	BAX
MYT1	KRCC1	LSM14B	EXOSC8
KIFC1	AC091182.2	AC005288.1	FDPS
HCAR1	C11orf42	RNF135	ZBTB2
MAB21L3	HNRNPA1P35	ZBTB22	ERCC2
TMPO-AS1	HAVCR1	PEX16	EFNA4
LTB	FOXD2-AS1	RRP12	TIMP1
CD5	TRIM36	LAGE3	ZDHHC16
EXO1	SLC30A10	ARF1	UBR4
WFDC2	C17orf67	MCL1	TAF1B
KNL1	RPL7P32	NFXL1	ATOX1
KRT5	IFI44L	PPP6C	PEX19
AC093904.4	TMEM132E	SLC35C1	KIAA1549
AC005392.2	LMNTD2	KCTD18	TBCD
NRGN	HDAC2-AS2	FAM118A	TOMM34
UPK3A	AC007663.4	PES1	ALDH4A1
AURKB	GRM8	TMEM222	OGFR
RRM2	FGFR3	TSPAN31	TOR1A
RAD51AP1	ATL3	SRPRA	CLRN3
CLDN11	BHLHE41	FAM120A	NSMF
TSPEAR-AS1	RSRP1	MUM1	GGCX
PIF1	CDHR1	C11orf24	TSTA3
FAM131B	TENT4B	PPA1	GCN1
STRA6	FGF9	HTRA2	C6orf132
ARHGEF39	CDKN2B	RAD23A	MVB12A
GP2	RPL35P5	MBD1	TEX261
AQP12A	SVOPL	DPF2	AKR1A1
LINC01529	QRFP	CUL2	WDR81
TTK	CCDC117	INTS4	IPO9
CXCL9	MS4A12	BRD2	GRHPR
AC007099.1	ATP5ME	TRIM27	PHB
AC104971.1	B4GALNT2	MKRN2	UBL4A
KIF18B	CLYBL	PLPBP	PDHB
EPHA8	RPL41P2	GSN	DUS1L
AC141557.2	UCKL1-AS1	PIKFYVE	MTA1
NCAPG	FKBP4	UBR1	ELMO2
INSM1	PPM1L	PSMD8	AAR2
BLM	ALDH1A1	KIAA1191	NMT1
LINC00235	RPL21P39	TSNAX	TACO1
CDKN2C	AC009120.1	TMEM120A	HMGCR
FAM72C	AL360270.1	MTHFR	LIG3
RBM12B-AS1	MTND1P23	ZNF664	MTOR
SIGLEC10	DNAJB1	FOXP4	SLC20A2
NTNG2	SLC9A2	EIF4ENIF1	STK16
KLHDC7A	SPDYA	ZNF131	COG2
FAM72B	AC090739.1	LARS	MRPL14
AC004890.2	HSP90AB2P	THRA	LRRC14
CENPE	RAC1P2	GABPB1	PRDX4
PLA2G2A	RSRC2	AIP	SNAPC4
MT3	GLIS3	MNT	COASY
XRCC2	CD200	CHD2	NOLC1
KIF11	AC005586.2	AAMP	SNRPC
NMU	MTCO3P12	CASC4	ABT1
KIF4A	TTLL6	CLPTM1L	SLC35C2
POLQ	HSPB1P1	TBC1D7	GCLC
CTTNBP2	AL357033.3	PGGT1B	CDK4
TICRR	RGPD1	MRPL15	PMM2
CYP2W1	FABP1	RPP25L	TMEM161A
MCM10	AC087379.1	AURKAIP1	DNAJB12
DDX12P	PIWIL4	AC118549.1	COMMD5
AC009533.2	RPS23P8	FBXW8	IKBKGP1
DEFA6	AC010300.1	EIF4B	SLC38A7
AC019330.1	RBMXP2	WDR26	EP400
SVOPL	SMG1P7	AFAP1	WDR45B
PTPRO	NAAA	TMEM181	TM9SF4
AC036222.1	UBN2	DCTN4	TRIT1
CDK1	ABCB11	VPS4A	GGA3
AC055717.2	GUCA2A	VPS35	POLR1A
RASGRF1	IL23R	RNF38	ADGRE5
PTPRD-AS1	SLC13A4	INTS6	GLA
CLCN1	RN7SL132P	TACO1	TMEM62
SLC30A10	RBM14	PAQR5	ATP6V0E1
GTSE1	ABCC13	CD82	DAG1
MNS1	APBA1	PICALM	TRAP1
PAX7	AL033519.2	AP1S1	MYO15B
C21orf58	FAM47E	ORMDL1	THAP4
AP001610.2	EEF1A1P25	MRPL9	RFNG
CCNA2	PTMAP4	EXOC3	CNP
RIPPLY3	ALDH3A1	BTF3L4	NCLN
GPR19	ARPIN	DCTN2	SHMT2
FAM72D	ACTA2	EPS15L1	CTSB
TYMSOS	PDE6A	SYNGR2	PSME3
HJURP	BEST1	ERLIN2	PDPR
AP000251.1	SIAE	GRHL2	HDAC3
E2F7	CYP2F1	SNAP29	TADA1
MCM5	BTNL3	GAA	CPPED1
HAS2	HNRNPCP1	FOXJ3	EMD
HMMR	ARL4AP2	PPTC7	ZMYM3
KCNJ9	RPS2P55	AGPAT3	SREBF2
Z73417.1	VDAC1P6	DNAJA4	LAPTM4B
ABBA01000935.2	EEF1A1P19	NCOA6	MTHFR
HNRNPA1P26	SELENBP1	MPRIP	RFT1
ESCO2	AC008537.3	BORCS5	PSMB3
KIF2C	LINC02582	VAV2	SUSD1
AC106038.1	THAP2	PTP4A2	SRPX2
CTBP2P8	AL139246.2	FUCA2	IL18
ANTXR1	TRA2A	TRAPPC2L	STRIP1
KIF15	BAIAP3	NFU1	MARCH7
TBX10	ARHGEF26	AZIN1	OAT
DTL	PPID	SH3KBP1	FZD6
DIAPH3	ZBTB21	PPP1R26	SSR4
LINC01597	GNAI1	DAGLB	B3GALT6
TACC3	RNF32	GOLPH3L	EMG1
LCNL1	Z95331.1	SP2	NRDE2
CDCA2	AC002310.6	OSBPL1A	ASB1
OFCC1	AL078621.3	NAPG	PAXIP1-AS1
TSPAN18	MINDY2	EXD2	MANBAL
IFITM1	KATNAL2	FAF1	GTF2H3
ESPL1	SLC22A18AS	PREB	MTX1P1
FAM72A	NR3C2	FAM84B	NAA35
RNASE6	ADCY5	RPS4X	TMEM208
AC026336.4	AC245452.2	EMC8	EIF2B2
AC093512.2	LRRIQ4	KDELR1	MRPL20-AS1
LINC01168	SULT1B1	NOMO3	DCP1B
TRDC	CAMK2D	KLHDC10	ANKS6
REXO5	SOWAHD	PNKD	CCDC137
FCAMR	PDZK1P1	GM2A	FPGS
AL606970.3	SLC26A3	CHCHD3	EFTUD2
C2orf48	SLC51A	AKIP1	SNAPIN
TBC1D10C	STRCP1	SLC39A9	SORD2P
SERPINA5	TSC22D3	RUFY3	ATP11A
GRM8	PKIB	ABRAXAS2	PRMT6
SUSD3	FTH1P20	ZFYVE27	ZNF22
NID1	CHAD	TOMM34	PALB2
FANCI	AL603750.1	MAML1	HTRA2
CCNB2	GOLGA8R	BCL2L13	ELOVL1
PBK	KIAA1211	PDCD2	CISD3
PKMYT1	FAM126B	PRKAR1B	ORMDL3
TTC41P	TCAP	TMEM51	SKIV2L
CDHR1	UBE2Q2P2	GATA6	DDX20
RASL11B	SERTAD1	STOML1	SNHG11
AC097534.2	PER2	ERP29	DHX33
TPX2	YJEFN3	MRPL20-AS1	VPS9D1-AS1
LINC00271	CNGA1	RBM15B	APEH
CBLN3	TRIM3	TBCB	IRAK1
AC011481.3	MRAP2	MCRIP1	MRPL10
CAPN6	PLCL2	SDHB	PSME4
DAPK2	SCNN1B	RSAD1	AGTRAP
SSPO	ARID4A	TUFT1	CSE1L
GINS4	SLC37A2	ERF	POLDIP2
ERP27	AC011979.1	CDK9	SNX17
HRCT1	FAM13A	TUSC2	GTF2IRD1
TK1	AL592114.1	RNPEPL1	TMEM214
FAM111B	SAXO2	RAB5B	MCRIP1
CDCA3	EIF4A1P10	ZNF148	MRPL27
LINC01268	FOXD2	KPNA6	MAGEF1
AC136475.1	FOXD1	PRPF6	MED15
NDC80	RPSAP54	EIF3G	JUP
CENPM	LRIT2	UBE3A	MYOF
TRIP13	ASAP3	DNPEP	CTC1
CCDC183-AS1	AC007228.1	MTUS1	SSBP4
WDR76	RPL3P2	MYL6	KHK
NEK2	Z98884.2	P4HA2	USP6NL
NUF2	AC008147.2	SNF8	TPM4
AC144450.1	AC083843.2	FBXO33	URB1
C10orf91	DUSP19	SNX17	LRRC42
DDIAS	AC140479.2	DEDD	RWDD2B
LGI4	C1orf115	SLC35E2B	IL22RA1
KNTC1	AL078621.2	STX18	PLPP2
LRIT2	ADPRHL1	MARS2	LLGL1
ENHO	LINC01091	CTTN	VPS25
BX293535.1	SIPA1L2	EIF3M	SEMA4D
HLA-DPA1	PANK1	RAP1A	MRPL45
BUB1	METTL15	ATXN7	NAT9
EIF4A1	DEFB1	CNIH4	SLC25A39
BIRC5	CYP4F2	FDX1	IGF2R
ARHGAP11A	CCDC170	SENP6	PRKDC
NCAPH	GPR161	SEH1L	DVL2
AC025176.1	PRPF38B	DNAJA1	GALK1
ISM1	KCTD6	CCDC85B	ERAL1
TPO	STYK1	SCAMP2	MFSD12
GRAMD1C	LRP2BP	CHPT1	RUVBL2
ZWINT	TIAF1	FGFR1OP2	CYB5R1
CA8	AC019330.1	VPS54	C1QBP
PRR11	AL355987.4	GUK1	MIEN1
DEPDC1	NEU4	TMBIM6	GPS1
ARHGDIB	ZNF721	S100A4	FAAP100
KIF18A	RPL13AP20	SAYSD1	RHNO1
VAV1	CH17-340M24.3	ALKBH5	TSR1
BEST3	RBM12B	FBXO3	LCMT2
SPDYC	LINC00342	TMEM115	LINC01819
MSI1	AL353743.1	ZNF791	BCL2L1
MGC16275	AC009090.6	CXorf40B	AUP1
STIL	AP002847.1	BRAP	RPUSD1
AIFM3	CYCSP55	MIEF1	BCKDK
BRCA2	TPBG	PHC2	NTMT1
TROAP	KHDC4	PHAX	ZBTB42
DEFA5	PDE4DIP	DENR	PRMT1
AC010203.1	TPI1P1	RAPGEFL1	AC074117.1
SKA3	MB	RITA1	LYN
AC103957.2	NKTR	WLS	P3H1
CDC25C	DNASE2B	CCDC22	TRAF3
KIF23	SPRY4	FBXL5	CHD1L
HLA-DPB1	C11orf86	CCNQ	TGFBRAP1
CCNB1	GCNA	EBNA1BP2	NAXE
NCAPG2	TEX11	TRPM7	AHCY
CCAT2	FNBP1	NBL1	TMEM234
AC004156.1	JADE1	TMEM242	PSMA7
AL021920.3	SLC30A4	DAPK3	GNPDA1
DLL4	HNRNPA3P3	ZNF383	TTC30A
IQGAP3	MT-RNR2	ESCO1	CTIF
AC131235.2	ENTPD5	GPKOW	PSMC5
AC133552.4	ANK3	NSUN5	ARHGEF1
AL391832.2	LINC01004	FARSA	ZNF511
E2F2	RPL37P2	TMEM54	TIMM23B
SPC25	CHCHD10	POLR1C	FGFR4
AL136099.1	TMEM236	CMSS1	MSTO1
CENPU	PER1	DNAJC7	PSMD3
NAALADL1	SNRNP48	BTBD10	SPRYD4
CU638689.1	EEF1AKMT2	NUDCD3	IL15RA
E2F1	TMSB4XP4	CCDC86	PRPF40B
DNAH2	DEDD2	PPP3CA	ERBB2
LINC01451	IQCH-AS1	SLC25A44	LTBP1
AC156455.1	AL356968.2	PIGG	DUSP12
PRSS56	CROT	SAMD8	ATP13A2
BRIP1	AC079250.1	CDX1	TRMT6
MSN	ZNF137P	STK32C	RAB11FIP4
CORO1A	TIMP4	TMEM99	ASB9
CCDC150	GATA6-AS1	TRAPPC3	NEBL
CASP16P	HBEGF	ZNF174	WDR35
PLXDC1	TCTEX1D2	ZXDB	NMI
RUBCNL	CLDN23	DCTN5	ACLY
CKS1BP2	STIP1	GTF2E2	RBBP9
UBE2C	MARCKS	MAPK8	PSME2
PLEKHD1	WDR78	COMMD8	NPM3
FBN1	CPEB3	PSMF1	ANKRD22
HNRNPA1P27	REST	PCYT1A	DUS3L
ACPP	CAT	TMX2	SLC9A8
SHCBP1	SATB1-AS1	VPS37C	XRN2
CACNA1F	AC015712.2	FNBP1L	TMC6
AL158837.1	NECTIN3	ARMC10	RFX5
RGR	PPIL6	FBXO9	PTPRE
MME-AS1	HIPK3	DGCR2	TAF9
AC005550.2	RNPC3	GAPVD1	FOXK2
PRUNE2	SYT13	PGAP3	NSDHL
AC091057.6	HIPK2	MED27	METTL18
PADI3	SATB1	ZC3H15	R3HDM4
KCNJ2-AS1	RSPH3	HS3ST1	NLE1
CD37	IRF8	GABARAPL2	LTBR
PTTG1	TMEM161B-AS1	UBE2I	IFRD2
GPR132	TRMT44	FAM98C	FAT1
PROM2	GALNT12	DNAJB11	FOXJ1
AL021920.2	SVIL-AS1	SWI5	U2SURP
AP001043.1	RORC	RELA	PSMB6
HNRNPA1P41	PCP2	PAK1IP1	ALG1
HMCN2	PPIAP29	SLC4A1AP	GRINA
CFTR	SESN3	SGK3	EWSR1
BDNF	PKDCC	MCF2L	BIN3
AC141557.1	ATF4P3	CXADR	NAE1
ONECUT1	N6AMT1	SLC37A3	CLBA1
RPRML	MBNL3	FAM76A	MRPL58
NRXN3	AC073957.3	AFDN	SP2
ESPNP	NAALADL2	LARP1	ASPSCR1
SLCO2B1	AL590867.2	ZFP36L2	SLC38A5
SULT1B1	AJM1	TNKS1BP1	TSNARE1
RAD9B	WEE1	DEF8	PRKCA
MELK	KMT2E	HEATR3	G6PC3
CDC20	WASL	C9orf78	ABCC1
AL669942.1	GXYLT2	EHD4	PRR7
COL4A5	HIST3H2BB	TMEM203	PSENEN
AC091057.1	CREB3L2	VIPAS39	NAGPA
FMOD	THBS4	NFKB2	EIPR1
WNK4	SREK1	ASCC2	BRD3OS
RSPH14	PAIP2B	URI1	RPN2
CPNE6	C18orf54	BPGM	MPDU1
FOXH1	KLHL11	TMED2	DAZAP1
CTHRC1	AKAP9	EDEM2	LPCAT1
EDN2	ETFDH	TBL1XR1	CTNS
KCNJ10	CRY2	FAM118B	B9D1
AC021945.1	ACACB	FKBP9	MUC13
TET1	OR7E7P	REEP4	GRAMD1A
YBX2	HHLA3	MACO1	ELP6
LRP4	RBM25	TMEM161B	PFKM
SHOX	HIST1H2BF	METTL23	HP1BP3
PIGR	LNX1	CASC19	MCM6
CDT1	AC006141.1	ZDHHC21	ABCC10
SMPX	LYSMD3	GNAI2	GABPB1-IT1
PSMC3IP	AC147055.1	BROX	PISD
CDCA8	KANSL1L	CSNK1G3	SCAMP1-AS1
RNF224	AL031123.2	GPN1	TMEM43
AC138028.2	PURA	C8orf82	TRIP6
NOD2	CRAT	STK19	MRPS2
AC023886.2	GABPB2	KTN1	PSEN2
ATAD2	GAB1	GRTP1	ITGA3
CENPK	GPRC5D-AS1	AIG1	LRRC45
CCT7P2	AL035252.3	SGPP1	ETS1
GJB1	PPP1R3B	PSMB5	ADCY3
TNF	TMEM263	CNST	HAUS5
AC026471.2	AL031777.3	CEMIP2	HYAL3
SRPX2	PCF11	PPP2R2A	NPLOC4
FZD10-DT	DNAJB6	SELENOH	CELF2
NTN1	BTBD3	SCFD1	LAMC1
GOLGA8M	AP000873.4	HIPK3	PLXNB2
LINC00618	EGLN1	THAP11	IL32
MRPS18AP1	ING1	TIMM10	PEX10
AC008013.1	SMPD1	SLC35C2	TKT
CDKN3	PPME1	THAP5	ARNTL2
S100A5	AL662795.2	ABHD6	PPA1
AP002754.1	AC116533.1	COX19	PHF19
MIAT	KBTBD7	MICA	SETD1A
LMNB1	KLF11	DYNC1LI2	ZNF513
MIR3153	RNF168	ATP1B3	UNK
UNC13A	TYW1B	NSUN3	POP1
MIR210	XPNPEP2	CALCOCO1	GPCPD1
CELP	PLCE1	NDUFB9	ARVCF
LINC02395	P2RY1	NBPF12	ZNF346
SOWAHD	EYA3	STK4	MRPS15
SARS2	SLC16A9	IFT52	SFR1
OIP5	PAPSS2	ANXA4	RNF126
SLC51A	MAGI3	POLR3E	C12orf43
AL023803.2	HHAT	PRXL2B	NFE2L3
TCP10	FP325331.1	IL6ST	DNA2
HIST1H3B	RFX3	SBNO2	KIAA0100
JAM3	KLHL28	SLC38A10	THRAP3
AC133555.3	TBCAP1	ACTR6	RFC3
AC099344.3	STEAP2	ZBED3	CD47
GINS1	RSF1	MAPKAPK5	ERAP2
ADGRG7	ZBTB41	ASPSCR1	DIMT1
ST18	AL133367.1	MAK16	ACOT9
AC026740.1	PDCD4	NUCB1	LINC02001
CERNA2	FNIP2	TMEM216	HAUS1
AL445250.1	AL031985.2	PPP4R3A	NT5C3B
ANXA13	PNRC2P1	ARFRP1	MYO5B
KLK15	AC004069.1	PTPN9	PCIF1
SEMA6B	AC078899.1	RAD23B	BIK
HSPA12B	VSIG2	FNDC3B	CPNE1
GABRP	OSTM1	R3HCC1	MAPKAPK3
NGFR	SLF2	CASK	UBC
PRC1	EEF1A1P29	DTX3L	CLCN7
MAD2L1	ZNF638	NBR1	EMILIN2
TYMS	AC114728.1	PTGES2	SNRPA1
CDC20P1	MIER3	RSPRY1	ABHD12B
RLN2	ZNF91	RPL8	DHCR24
IKZF2	AL512324.1	RALBP1	SIL1
KIF22	ETNK1	POLR1B	BOK
OGDHL	FRYL	TIMM10B	ATXN7L2
AL137798.2	CLK1	PPP1R3D	MTX1
AC091304.1	ATP12A	CHMP5	SORD
OXGR1	AK6	TMEM138	MUC12
TCF19	METRNL	ZMIZ1	POLD1
LINC02363	SLC35A3	UTP6	SRSF5
FAM178B	TRIM52	MAP2K7	SMPD2
MME	TERF2IP	PIAS4	TNFSF10
PLK1	SLC25A42	INPP5A	MSI2
PGK1P2	EPHX2	TAF7	ANXA3
GALNT9	CD177P1	ZBTB10	SLC7A6
AP001059.3	UBA6-AS1	FBXL4	SERPINB1
FAR2P4	PRKACB	UXS1	PLPP6
PSCA	STRADB	OGFOD3	PRSS23
UTRN	TOR4A	PAFAH2	OAS3
MTFR2	SLC22A23	LEPROT	PELI2
OLMALINC	KLF9	AHI1	LARGE2
ACVRL1	FLVCR2	ABHD17C	ALKBH3
XKRX	BCL11B	EXOSC1	TIPIN
HELLS	SAP30L	TBC1D22A	DNASE1L1
CCDC148	FBXO48	TMEM42	DDX42
CD247	RPS3AP47	FXR2	SLC29A3
CDCA5	ZNF808	ENTR1	MSRB1
CEP55	CHKA	RIN1	MED24
SERTAD4-AS1	LGALS4	CDK5	SIGMAR1
PROCA1	AFG1L	TOR3A	CYB561D2
EGF	SRSF7	FLII	LINC00511
POLE2	SIDT2	ZNF592	IFNGR1
DSTNP1	LCORL	DERL2	ARHGAP44
TUBA1A	RPS10P3	ARL14EP	FBXO41
CCR1	GALM	SENP5	CAD
SGO2	CDK2AP2	STAU1	VSNL1
DNAH6	SLC33A1	NBPF11	FAM117A
UBE2SP2	AC004943.2	UBE2G2	NECTIN2
BTNL3	KDM7A	CHM	SH3TC2
AC116562.4	TMEM134	NIPAL2	HYAL2
TMEM211	CNKSR3	RHOT1	ADAM9
ISM2	HMGN5	ACTR3	RBL1
ACOX2	TSPAN12	SOWAHC	NBEAL2
DHFRP1	AAK1	NUP88	EIF4EBP1
AC099850.3	TTC39B	GEMIN2	MPI
AL109615.2	INTS6	TM9SF3	C19orf66
TENT5C	TLE3	RABEP1	MAD2L2
PADI1	TOB2	UBE3D	TRIM65
VCAN	PRSS16	MFSD12	SHANK3
DPEP1	MSANTD2	SECISBP2L	APOL2
KIF25	MYO1A	GID8	HACL1
LINC01346	FKBP9P1	PDPK1	NAGLU
SMARCA1	CITED2	YIPF3	MET
WDR62	AC090114.1	CRIPT	NECTIN4
SATB2-AS1	PTPN20	EXOC6	EPHB2
FAM83D	HGSNAT	GOLT1B	ZNF335
AC016405.3	ZNF674	TM2D1	FOCAD
FAM57B	PPIP5K2	ZNF830	RUNX1
LINC00513	PLA2R1	IGSF8	BTG3
CHTF18	AHCYL2	OS9	PAQR4
RASL11A	AC093827.4	NIFK	PPT1
LIG1	PRR5L	PCK2	FECH
ZNF724	POLH	MINPP1	TBC1D16
TRAIP	C18orf25	DDX27	RECQL5
SKA1	TTPA	PLA2G12A	SENP3
PCLAF	STXBP5	NADK	KHDC1
PPP2R2C	AHR	GLCE	SEC14L2
CTB-178M22.2	SOWAHB	COX10	ILF3-DT
MCM2	CD82	B4GALT6	TPCN2
STIP1P3	POLR3GL	UBE2H	BLMH
NEIL3	SH3RF1	SPECC1	ANXA2
FADS2	KRT8P12	AC004980.1	NLRC5
Z98752.4	CACYBP	CHKA	ORMDL2
APOBEC3G	HIST1H2BD	PAX8	CLCN6
CA12	ZNF248	ZNF7	GCFC2
MND1	EXPH5	LCMT1	ZFPM1
PRF1	NFYB	MAU2	LAMC2
DHFR	RBM47	HLA-A	PLXNA1
LINC02475	SRGAP1	GIPC1	COL16A1
SGO1	UHRF2	ARSK	SHF
NFATC4	AL049555.1	TBC1D13	CHST14
ITIH6	LZIC	TMEM41A	TOE1
ZGRF1	C11orf54	STX6	GRB7
MUC2	PDE4D	LYSMD1	C17orf100
HSPE1P3	MRPL18	CRTC1	ZNF580
EPHB3	MGAT4A	TNKS	CCNH
RNA5SP283	PHLPP2	PPP1R21	TTC30B
CYP4A22-AS1	TXNIP	RSBN1	CYBRD1
C18orf54	RASSF3	SRPK2	DDX28
MYBPC1	EIF2AK3	DAD1	PIGQ
HNRNPA1P12	ENDOD1	ACP2	ACACA
AC010761.4	LIMA1	SYNRG	TBC1D8
WDHD1	LIN7C	TRIAP1	ETV7
LGR5	AC004889.1	CASP9	CCNI2
AC008517.1	VEGFB	NEO1	NANP
AL021068.1	SUGT1	MRPS23	SLC9B2
FOXM1	RSBN1L	NOMO2	MID1IP1
SNORD101	TDP2	TBC1D15	PIGW
ZNF367	LRRC26	TSEN15	SYNGR2
C18orf65	MPC1	NTMT1	NPM1P27
URAD	CDKL5	SRCIN1	CDC45
MYH7B	MARVELD2	WDFY3	TCEAL3
CKM	EIF5AP4	ACOX1	SACS
AL357033.2	NRARP	STXBP1	PYCR3
FMO6P	NDRG2	PCMT1	ORAI2
AC091804.1	ZCCHC2	ABCC1	LGMN
FAM27B	SKAP2	RPS3	CDC25B
AC138749.1	CEP126	ELF1	INSIG1
CYP24A1	MCTP2	RNF20	RUNX2
C10orf99	ZNF654	TIMM22	ADGRG5
LINC02535	KLHL8	C11orf58	SLC17A9
FAM66E	CCDC126	EHBP1L1	GJB4
AC026704.1	ACER2	TROVE2	OXGR1
FXYD3	CEP57	ARFGAP1	FKBPL
AL109614.1	EEF1A1P14	YME1L1	GASAL1
MUC5B	RAD52	PITHD1	SPNS2
LCN12	PDLIM5	DR1	FKBP11
KIRREL3	USPL1	DYNLL2	C1orf74
GAS6-DT	LEF1	PDS5A	BNIP3P4
AL162311.3	COBLL1	EPOP	PERP
FANCA	FAM111A	ANKRD13C	FOXQ1
BARD1	SIK2	KCTD5	FJX1
MCM4	MNX1	CNOT7	ASB16-AS1
GPR173	TRIM5	CNDP2	GPX2
TNFSF10	HERPUD1	MLYCD	ZBTB47
AL355987.4	SNAPC1	OGFOD1	ARFRP1
AL009031.1	FAM114A1	SDC4	SLC25A10
CPB2-AS1	PWWP2A	CCNYL1	ACSL3
AC083809.1	TSC22D2	DCP1A	TMEM69
AF064858.1	DYNLL1	HERC4	LPP-AS2
HMGB2	NAB1	CUL5	ARHGAP23
NUSAP1	EIF1AD	NAXE	CNN3
FZD2	CRYL1	CRBN	DHX35
AC022007.1	PECR	TJAP1	AL162377.1
RTEL1-TNFRSF6B	LINC00668	RPAP3	NKD2
GAPDHP63	THAP10	RHOG	OLMALINC
ADGRD1	PSMA3-AS1	SGCE	AC068888.1
AP000692.2	BCORL1	ABHD8	NPC1
ATP4A	BTBD10	FOXJ2	ZKSCAN2
BCL2	MKLN1-AS	RIC8B	ITGB4
AC023593.1	VSIG10	RUFY1	AUNIP
ESRG	STARD13	NAPA	CXCL16
AC123768.3	ALDH6A1	RTN3	TUBGCP5
PLB1	UMAD1	TDG	ASS1
NKX3-2	STK17A	OTUD6B-AS1	C17orf53
LOXL1	MAP1LC3A	BRMS1	RDH11
GPC3	MSTN	AMZ2	MELTF
TTLL6	TAF13	PHF23	CEMIP
L1TD1	ANKMY2	PRDX1	PITRM1
CENPA	FAM83B	NQO2	XXYLT1
AC073111.1	TSPAN13	C15orf40	CMTM7
CKAP2L	AP001372.2	RAP2C	CFB
KLHL13	GTF2IP13	CYP2S1	RNF213
S1PR4	ZNF506	SLC25A38	LCK
TONSL-AS1	CASC9	NAPB	SQLE
CLSPN	CCDC171	DNPH1	LINC02487
DLEU7	PFKFB2	KCNQ1	KSR1
AL035456.1	C2CD2L	RDH13	RAB36
RTKN2	DDX17	MGRN1	DST
AC091685.2	FAM173B	TNK1	FRMD5
AGAP2	CACNB3	PICK1	KPTN
AC034231.1	CYB5RL	PGM3	SLC6A6
AC007493.1	IVNS1ABP	CACUL1	OXLD1
TP73	SCML4	ATE1	BACE2
STARD4-AS1	EPHX1	FUNDC2	HEATR6
RNU6-577P	RHOU	RXYLT1	ICAM1
RXFP4	SIDT1	GPD1L	DOLK
LINC02593	KMT5B	ZNF217	CD58
VWA2	ABHD18	BMPR2	CHMP6
KIF24	ZNF44	RRN3	TMEM177
HUNK	DAB1	LPCAT1	ECHDC3
PTGES	AFF1	PPP2R5A	IFITM3
AL121790.2	LAMTOR4	RBM23	RHOBTB1
BRCA1	CEP57L1	TATDN1	LRP4
AC002116.2	ANKRD12	SGMS1	ZNF341
PFKFB4	AC010468.1	CTDP1	RPS6KL1
LINC01132	RBM3	GOT1	AC092171.3
ESPNL	CDC14A	DXO	BRSK2
RAB27B	MPZL3	GRB2	HNRNPA3P12
MFAP2	FBXL17	ADSS	ZBED6CL
AC097534.1	SUCLG2	UBE2J1	AC022400.7
AC106772.1	KIF21A	SEC62	STRIP2
AP003392.4	RPL12P38	PNO1	C15orf62
HASPIN	DNAJC3	PARP11	ACTL10
AL137802.2	MBNL2	DERL1	LIPG
FCGR2C	PDE8A	CBX6	CEP72
AC004241.1	CASP2	SNTA1	DNTTIP1
AL157813.1	NOS1AP	EPRS	SLCO4A1-AS1
NADK2-AS1	EDEM3	TRMT12	PREX1
AC044802.2	ICOSLG	PRKCZ	AL590627.1
CPSF4L	CPT1A	METTL4	CBX6
MPP2	SCAI	MIER3	LRP4-AS1
USP27X-AS1	LHPP	CCDC115	TMC5
AP000553.6	PPM1B	ARFGEF2	AC121761.1
AC009005.1	SRSF11	SAR1A	LRP3
PLAC4	TRMT1L	RAB14	DRAM1
DSCC1	HSPA8	SLC39A13	POU2F3
AC009121.2	EED	CAV2	RGS19
SETD8P1	UPF3B	SEC23IP	ADGRL1
LNCOC1	C3orf38	RNF13	AL118558.3
BX284668.2	AC105250.1	SCPEP1	POLR3H
PDE6B	CELF1	UBE2D2	ASIC2
APOBEC3A	HPS5	PDCD6IP	CYP24A1
AL445228.2	CKS2	RBBP5	KLHL29
SERPINH1P1	MPPE1	ARMT1	POLE2
TPRXL	SAMD12	HSDL1	PYGL
NUP210L	SIAH2	IFT46	MFAP2
C2CD4D-AS1	ESF1	DGCR6L	H2AFY2
DACH1	KRIT1	METAP1D	C2
AC108751.4	DIPK2A	COL4A3BP	SNHG26
TMEM121	NSUN3	NCK1	AC015922.2
ATP5MC2P4	PARD6B	DVL3	LPIN1
C9orf116	SLC2A4RG	ZFP64	NUP210
RAB42	GFPT1	RMND1	ASPHD2
AC093904.2	PEX11A	MOB2	AL162458.1
OTULINL	SPRY1	POLR2M	THEMIS2
RPGRIP1	ARHGEF38	DDC	LINC02577
SMTNL2	GSAP	PRICKLE3	AL161891.1
ERMN	SLC1A1	TMEM30A	PROCR
SEC14L5	GPATCH2	PATL1	BTN1A1
CDC25A	ARL4A	KDF1	KLHL14
JAML	STPG1	WSB2	TBXAS1
ABI3BP	ARID4B	PUM3	YBX1P10
MGAT3	CYP2R1	MTRR	GAL
ESRRG	UBL3	PDCD10	GBP4
FOXD3-AS1	KANK2	SND1	RASGRF1
MIR7111	FUBP1	RFK	C1GALT1C1L
CACNA1E	TTC33	ZNF639	AC016737.1
PDZD3	RHBDL2	PGLS	AC009902.2
GVQW2	HAAO	FAM91A1	AC005920.1
AC005837.1	DNAJB14	CLDND1	TREML2
C1orf112	NDUFC2	ECPAS	PCGF6
CDC7	RPL23AP7	MYDGF	DDX43
AC092835.1	ZNF330	CD2BP2	AC093904.4
ADAMTS19	ATXN3	SMIM20	PKP1
GAL3ST2	CCDC34	BIRC2	AC010761.3
CIP2A	SRSF1	BCL2L1	AXIN2
TNS4	ATG4A	SLC30A7	NAA80
IDH2	SDSL	UBE2Z	AC129492.1
CCNE2	ABHD5	SCARB2	AC132938.3
AC026336.3	SFXN5	KAT6A	TLCD1
RAB34	FAM117B	ASNSD1	Z95115.1
AL109615.3	ZNF736	TC2N	ADGRE2
WNT10B	JAK2	ABHD13	SH3PXD2A-AS1
AL132712.2	LRRCC1	SIPA1L1	SLC28A3
NLRP3	RABGAP1L	WIPI2	SLC39A10
CCDC175	HMGN3	RGPD6	METTL27
AC023790.2	CEP63	SMG1P5	SNX20
PTK7	MCL1	DDR1	RASD2
GNAO1	SLC35D1	TUBE1	TMPRSS3
PDZK1IP1	POLR2J4	FA2H	TNFRSF1B
UMODL1	DNAJC4	TRIM44	AC009303.4
RETNLB	POMZP3	SIPA1	TMC8
MTCO3P12	FZD5	PPP1CB	CCDC71
AC073254.1	TTC9C	LPAR2	IL23A
LINC02569	TRPM4	YTHDF3	SLC2A6
UNC93B7	SRI	SMCHD1	TRIM47
AL096677.1	PPDPF	LRRC47	TMEM158
CD74	EPC1	CARS	RELB
AC010531.6	DDX6	MKRN1	AL355001.2
PNRC2P1	ATP5MG	PIP5K1A	AC087289.5
DENND5B-AS1	MGA	CBFA2T2	AC007249.2
IGFLR1	YTHDC1	DNAJB12	NOS3
MT-ATP8	MPHOSPH8	EXOSC4	GSTT2B
AC139769.1	ZBTB45P2	MAP2K3	TMEM211
P2RX6	CNST	EEF1D	PACSIN3
FREM1	HMGB1P5	DCBLD2	ARHGAP30
GINS3	CCDC82	NLK	CCDC69
C1QL1	FAM177A1	ZNF140	LINC00114
HIST1H3A	SMIM19	CCNY	DACT1
RPSAP3	TIA1	RNASEH1	EMP3
SLC35D3	ZNF468	MANSC1	CDH3
AC092171.4	GOLGA4	ATXN2L	KRT6B
ZNF878	ESCO1	SUSD6	MAGEA11
STPG4	FOXO3	PCMTD1	LEMD1
KIRREL1	GPR180	IFI35	PADI1
CLDN5	MAP3K1	DHX29	HUNK
NRCAM	KLHL7	PVR	TP73
LINC02178	SYNJ1	IFT27	AC003102.1
AC106782.1	HSBP1L1	TMEM208	RHCG
ZNF695	SLC41A2	RGPD5	LINC02323
FGF20	LMBRD2	CPPED1	MMP20
DCST1-AS1	NFIA	LEMD3	FAM225A
RBM20	TET2	CTDNEP1	KCNMB4
TEDC2	FAM200B	IL17RC	KPNA7
ACBD7	MOB3B	C16orf70	MIF
LINC00173	BRAF	ZDHHC7	TACSTD2
DOCK9-DT	APAF1	TMC4	SP5
MRC2	PARD3B	KMT2C	AC091271.1
C2orf72	ATF2	SPINT2	APCDD1
AC009962.1	FAM118B	ZNF823	IL27RA
FANCM	RMDN1	GTPBP1	UNC5CL
IFITM2	SLC25A4	B3GNT3	SHC2
LGALS1	AHSA1	CHMP3	FUT8-AS1
MCM3	TOLLIP	USP16	SPINK1
MYB	ALPK1	SAMD4B	RELL2
PLCB4	DCP2	KCNAB2	PLA2G4C
STARD9	RP2	PLA2G15	TNFRSF9
CKS1BP3	DNAJC2	SIRT6	NOD2
AL359513.1	CTDSPL	TERF2	SOX14
LOXL3	MUC3A	NDUFS7	FASN
RFC3	FGD4	SMIM12	PLEKHN1
STARD13-AS	SMAP1	CAMTA2	GRAP
AC004080.4	SECISBP2L	CSPP1	MAFG-DT
UBE2L4	UBE2H	USF2	FAM225B
CENPH	LRRC57	EEF2	URAD
PTPRR	C1orf35	NDUFAF4	DMBT1
FOCAD-AS1	PRKX	B4GALT4	DLGAP1-AS2
KCNJ2	RAVER2	SNX6	TSPAN18
AC011447.3	HRH1	LAMC1	L3MBTL4
MIR600HG	NDUFA5	DHX32	OLFM4
AL121832.3	NFIB	PPP1R2	NPFFR1
NPM1P9	IRAK4	ZNF562	AC124947.2
GPRIN3	MYO6	PROSER1	KIAA1614
AC020978.4	CMTR2	SMG1P2	CEACAM6
CAND2	LINC01578	TRIM21	CX3CL1
CXCL17	TIMM8A	PEX6	AC027702.1
AP000845.1	OCRL	SDHAF1	SPNS3
COL9A2	RAB6A	UVRAG	AC105942.1
AC092881.1	EPB41	TST	AP000851.1
LINC02321	KIN	PRDX5	CAMKK1
AP000697.1	ELMOD2	PPP1R9B	TOB2P1
ADAMTS15	GOLPH3L	RAB7A	AC022916.1
TGFB2	NMRK1	MTM1	NAT14
AL512353.1	SH3BGRL2	MRPL34	ADA
AC069234.4	TBCEL	GTF2F2	CITED4
RNU6-925P	BIVM	WIPF2	AC127521.1
SLC6A14	TMC4	PRELID3B	PLAU
NRM	PHYH	NRBP1	LRP8
VRK1	TRIQK	NORAD	HLA-DQB1
AL590705.1	ZBTB44	BTBD6	STMN3
LINC01220	KIAA2026	LAMTOR1	L1TD1
AURKA	SRSF3	TTC1	ABCA1
AC239868.2	PHF21A	BLOC1S3	TMEM249
AC126544.2	SMNDC1	ATG14	SREBF1
ENPP7P8	KMT2C	GORASP2	BLACAT1
AC025171.2	SERTAD2	MCPH1	AC080112.1
EMC3-AS1	HMGB1P6	SAMD12	APOBEC3B
AC090589.3	CUL5	RSU1	ANXA6
SCN5A	ZKSCAN5	VAMP4	KCNJ12
RBP5	CWF19L2	GTPBP8	OR2I1P
PRDM16	LYRM7	PPP1R9A	APOL1
STMN1	HINFP	SLMAP	HPDL
CKAP2	NHLRC2	MARCH2	PCSK9
CENPW	DENND4C	LLGL2	HTR7P1
C17orf53	AC092155.2	PITPNM2	MDFI
AC102945.2	AHI1	TXNDC11	B4GALNT4
TNNC2	SCP2	MAP3K14	S100A9
CFHR3	RC3H1	GOLPH3	FLNC
DZIP1	OSBP	DUSP23	SCD
AC073413.1	RYBP	SYS1	ABCG1
RPS4XP6	GON7	ELMO3	NRROS
TEX14	RPSAP47	LEPROTL1	AC144652.1
MGC32805	LARP1B	SNX3	ELN
ZNF887P	SGCB	UBA5	CD74
CYP4F2	EHD1	ZNF865	LINC01348
RECQL4	LUZP2	LAMTOR3	PLA2G2A
TSPEAR	HNRNPLL	RAB3GAP2	CR2
PAX6	MPC2	YIPF6
KCNK7	ZBTB10	CALU
AL137077.2	FBXL4	FNDC3A
RORC	MOCS2	DSTYK
AC007731.1	SPRYD7	CRY1
TMEM204	AUH	PRKAG1
HOXB-AS2	RPS26P15	DNAJB6
SUMO2P19	SLC25A40	TMX4
TNFAIP8L1	LARP4	NECAP2
LINC02014	MFSD9	ZMYND11
AC022182.3	ATP1B1	CLN8
SUPT16HP1	TRIM13	ZNHIT6
SLC25A47	SACM1L	RNH1
HNRNPKP1	CNOT4	GZF1
AL592166.1	RSBN1	RACK1
AC072022.2	BBS7	MPPE1
PRIM1	RBM7	DAZAP2
DNASE2B	USH1C	ABRAXAS1
AC027601.5	NNT	STUB1
AC073073.1	RNF19B	RXRA
AUNIP	ANKS4B	GMFB
A1CF	CA13	MARK4
RIMKLB	ARL14EP	RPRD1A
GOLGA8R	MED14	PARD6A
AL138960.1	AL034379.1	PSPH
PSRC1	SNTB2	NPC1
AC000078.1	PAFAH2	RHBDD2
AC078820.1	RC3H2	WASHC5
AL158151.1	CETN3	ZNF841
TENT5B	MIA2	OTUD7B
GABRB2	UHMK1	GLRX2
LINC01968	SRSF10	ENTPD6
ITPR2	PTAR1	KIF3A
GOLGA8J	TMEM170A	LITAF
TNNI2	EBLN3P	PIGA
ATP1B2	GNAQ	LACTB
EIF3LP2	JRKL	ZNF777
CR769775.4	PLCH1	CYTH3
POLA2	RAP2A	PLAA
PRR26	SOCS6	GTPBP10
RIIAD1	RIC8B	TMEM43
TSPAN2	CDKAL1	HEXA
C3orf67	ARHGEF2	VPS36
POC1A	PREPL	ZNF322
TEX46	NACA4P	EXOSC6
LIX1	LMAN2L	RRAGA
AC090510.2	VPS41	TBC1D10A
LGI2	SEMA3C	IFIH1
CST6	SLC22A5	TOR1B
TRAV41	BET1	SNX12
PAPLN	CARNMT1	SLC10A7
COL20A1	AC022018.1	FLOT1
ASRGL1	ATAD2B	TMEM263
CCL24	RBM15	TATDN2
MTBP	SMARCA2	SPG21
NEU4	YWHAG	HS2ST1
LDHAP7	USP31	SLC15A1
CACNA1I	ZBTB7A	TYW1
LIN7A	RBBP6	RETREG3
PNPLA3	PRRG4	WHAMM
TRIM46	NEK7	ENOX2
ALMS1-IT1	SPTY2D1	LDLR
AC104088.1	AC090589.1	AUH
TNFAIP2	SPINDOC	MTFR1
KLK3	PLEKHA8	CREG1
CFB	KLHDC10	RAB11FIP5
RAG1	RIOK3	EIF6
AC004069.1	NFYA	TRMO
AC092720.1	DYRK2	RIPK1
AC007608.1	GPBP1	ZNF862
AL591178.1	HSD17B11	STK35
FBLN2	UBR2	UCKL1
WNT3A	TMED5	RSL1D1
DEPDC4	KLHL20	ANXA7
AC005076.1	SPOPL	KLHL20
KIF12	MAML2	RIPOR1
C20orf144	TRA2B	TINF2
TNFRSF11A	CAMK2N1	DYNC1LI1
ACSBG2	DYRK1A	PRKAR1A
DARS-AS1	NEMF	AL355338.1
ILDR2	NAF1	TMEM167B
TCAM1P	AC018868.1	TIMM29
AC099522.2	TRIM56	RNF130
MCUB	NMNAT1	AUP1
AL353747.1	HNRNPH3	RPS6KC1
AL049795.1	PJA2	KDM5B
AP001469.1	BIRC2	CDK7
LINC01301	RBM5	MET
AC073415.1	ACAD10	ATP2C1
AL157400.2	TBC1D12	HOOK2
NTRK2	GABPA	ATG5
OR7E39P	WDR7	RAD17
AC093844.1	NIPAL2	TXNDC9
RNF186	COG3	RBM48
IRX3	FAM8A1	FAM129B
RPL21P89	THNSL1	CHST12
SHMT1	LCOR	CLK4
FCMR	PTEN	SH3D19
FPGT-TNNI3K	CHMP2A	RAMAC
H3F3AP6	FRK	SLC15A4
DERL3	SETDB2	SLC25A33
SPTSSB	ROCK1	RNF216
AC091271.1	ZBTB11	USP47
TUBAP2	CPOX	TTC17
RNF183	ELF2	USP15
LINC01126	LUC7L2	LDLRAP1
AC005696.4	IRF6	TMEM182
PIGZ	SPIN4	SKAP2
FAM41C	STK17B	NUMBL
SNORD46	VPS26B	RPL18
LINC02331	GNPTAB	EPS15
Z97192.1	ELF3	BLOC1S4
AC015849.5	RPS19P3	ZNF106
ACTG1P20	PKNOX1	ERICH1
CCND2	FAM133B	SPRED2
SHANK1	PLEKHF2	COMMD5
HMGB1P10	RCOR1	RPF2
AC104986.1	SOX13	JMJD1C
Z94721.2	THAP5	DCXR
AC022916.1	RBAK	STRAP
EDAR	PSMD10	CHMP1B
LRRC37A9P	SCAF11	VPS50
ARHGEF19	LATS1	UFM1
LRRC43	PHF8	SGF29
RAD54B	ZNF92	BLZF1
AL670729.1	C1orf131	DPP7
B3GAT2	ZRANB2	TRIM5
AC020656.2	NCK1	ABHD18
PARPBP	GOPC	NMD3
TDRD5	UAP1	TBC1D17
AC013400.1	PRKAB2	ARIH1
ITGB3BP	CEP104	SLC46A1
SLFN13	YTHDF3	KAT6B
LINC02387	PAK1	UTP14A
OSCAR	GRPEL2	BSDC1
DPYSL5	TAF3	MAPKAPK2
ORC6	TMEM41B	CTNNA1
CDC37L1-DT	STK38L	HIST1H3E
ANPEP	PMS2CL	UBQLN1
POLE	PRKAG2	AGTPBP1
AL133230.1	GCH1	IL17RA
RAB26	PDE12	USP8
CHRD	SNAPC3	C10orf88
GNA14	ZBTB43	MGAT4A
SUV39H1	PPP1R12A	MTHFD2
SUMO1P3	RPL15P18	ZNF746
SOX5	OXR1	MKKS
AC007240.1	R3HCC1L	ERGIC1
AC069185.1	FAAH	SURF6
CU634019.6	LTN1	VDAC2
AC008669.1	CEP44	SLC30A1
RNY4P10	DPH6	ULK1
AL117378.1	CFAP20	ETFDH
AC087222.1	QSER1	LRIF1
TMC1	TRAK2	ERCC4
CHAF1A	SUDS3	TOP1MT
GRIN1	WHAMM	FITM2
RACGAP1	PRPF4B	RRP9
CCNF	KDM4C	CXorf56
AC016735.1	UBQLN2	PPM1A
TCTE1	SNX27	PLPP6
TIMELESS	TOMM7	AAGAB
HIST1H2AL	ARCN1	NCSTN
SORBS1	ARID3B	PSME4
AC005920.1	IFT88	FAM206A
C2CD4A	RPS27P29	PDLIM5
AL031729.1	PPP4R3B	AATF
AL391839.2	ZDHHC6	RNF6
SMC2	HNF4G	ZSWIM9
AL390195.1	ZNF398	PRDM4
ITGB7	SLAIN2	PPP4R3B
HOTTIP	NPAT	KIN
LYPD5	HUS1	UBL4A
SLC52A1	FNTA	TMEM126A
LDHAP4	SLC44A1	WDR74
GJC1	MAP3K4	ANKMY1
AC023886.1	SERP1	PSMC4
HYMAI	RAP1GDS1	DHX36
AC005005.3	FAM149B1	MRPS35
GGN	URGCP	SDHAF2
AC016394.1	BAZ1B	SACM1L
CYP4F23P	UBXN2B	SPNS2
GCM1	UQCRB	EXOC6B
MAST4-AS1	GCC1	TRIP4
FXYD6	CYCS	RPH3AL
LRRIQ3	SDE2	SMAD3
HOXB-AS1	NUP43	PDSS2
H3F3BP1	ZFP62	STXBP3
CENPJ	RAB21	LRRC41
CSTF3-DT	UBFD1	IFI27
HNRNPA1P35	ITSN1	TPPP
PKD1L1	MIDN	TMEM170A
EFCAB11	NCOA5	S100A16
AC009407.1	PURB	ZNF251
GEN1	CTR9	OSBPL11
GFY	CREB1	ATP6V0A1
RF00493	ZNHIT6	PERP
HNRNPA1P10	MKLN1	ARID3A
CHEK1	ZRSR2	GRK3
PALM3	RBBP5	CCDC6
ABCC6P2	ACBD3	TLE1
DBF4B	CCDC90B	CASC3
VN1R83P	OTULIN	AKIRIN2
CCDC18	PHF14	PARN
APH1B	SAFB2	DNASE2
RUFY4	MAP1LC3B	SLC16A5
KREMEN1	RPAP3	IRAK4
AL031590.1	UTP23	KDM7A
PLA2G4D	G3BP2	ZNF696
LINC02236	PCYT1A	RCOR3
EVL	GABPB1	C11orf68
CFAP73	CD99	TENT4B
NEUROD2	UFM1	YBEY
AC010210.1	MED20	HIST1H2BK
AL157414.1	ACAP2	UBE2M
RPS10P5	SAFB	PLPP3
MYO15A	FUCA1	AGO4
AC138894.1	DYNC1LI2	PKN2
IL7	UBR1	WRNIP1
DLX3	PPP2R1B	VPS11
SNRPEP2	METTL2B	VRK2
HMGB1P5	CISD1	SERINC1
AL136368.1	SFPQ	PDZD8
CYP4X1	B3GAT3	RER1
AC025569.1	SMAD4	TBL2
TUBA1B	TBRG1	PPP3R1
SSBP2	USO1	WSB1
NCAPD2	CFDP1	CCDC50
BASP1	AP5M1	MPZL3
INCENP	ZNF12	MPP3
SCRT1	ANKRD13C	CENPB
AC021683.1	RNF111	CADM4
BX537318.2	MSH3	WASHC4
AL121832.1	DHRS1	ZNF768
SLC4A8	MKRN1	ENPP5
AC009533.1	TRAF6	HOXA11
ADGRF2	CEP85	YARS
AC024941.2	PATJ	MIGA1
NUDT1	SOS1	RANBP9
FAM160A1-DT	CASP3	RAB10
FAR2P3	SBDS	ABRACL
SOX1-OT	FH	AC093909.6
AC024580.1	ARFGEF1	ZNF783
BARX2	TM2D3	GPX1P1
IGFBP2	NAP1L4	ELOB
ANKRD20A21P	RFK	TSPAN9
ADRA2B	RPL34	ESF1
IGHV3-79	CALM1	SNX18
AC083906.5	RWDD1	ATG3
FKBP10	DESI2	RNF181
AK4P3	NDUFA1	PLIN2
AC002470.2	CACUL1	PTPN20
UBE2T	PPP2CB	BCLAF3
MDFIC	YIPF6	RBM22
AC106886.1	APOOL	EIF4EBP2
CA6	KLHL36	FAAH2
CDIPTOSP	CLIP1	WDR70
HIST1H3I	FNDC3A	NUDT22
PLA2G4E	RDH10	PIK3CA
AL513175.2	TUT7	NSMAF
SCN4B	DUXAP10	SKI
ABCC6P1	PNPLA8	C19orf12
AL691432.1	ACAD8	PEA15
CNGA1	CIAO2A	RPAP2
C1orf147	NLK	MRPL58
BRWD1-AS2	STX3	TALDO1
APOBR	BATF2	HDDC2
NPR1	MLEC	HELQ
RPL7P50	RPL15P2	AC012306.2
SOWAHA	KDM2A	ADSL
ALDOC	SENP6	CMIP
ECT2	HIKESHI	PTS
KLHL3	BBX	KCTD17
ACSL6	MRFAP1L1	DPM2
LINC01091	MRPS36	TBKBP1
TMEM217	PARP16	GBA
LINC02542	RBPJ	CLEC16A
LINC00634	ABCD3	ACTG1
BMPR1AP2	VPS50	CLP1
AC023632.6	SHOC2	TPD52L1
MST1P2	CRKL	FAM204A
KIF20B	RAB4A	SNAP23
PCDHA12	NFE2L2	SRSF8
SNORD3C	TERF1	CYB5B
TRERF1	PDXDC1	RAP1GDS1
CD46P1	PGRMC2	ZNF740
AL603839.2	PRR14L	TMEM206
NR2F1	NR2F2	FMR1
KCNN1	CEMIP2	PXK
ATAD5	DR1	SPPL3
SUMO2P1	PM20D2	UTP25
AC114491.1	ZNF24	FAM221A
AGR3	CDKN2AIP	GID4
AC078819.1	TMEM50B	SLC25A46
PTMAP9	EAF1	MEX3C
CASC8	TRIM4	MAP2K2
TMPRSS5	CWC15	RNF115
AL138820.1	AZIN1	TTLL1
AP000880.1	ALDH9A1	MCFD2
SNORD3B-1	SNX3	RPL13A
CCR7	MIGA2	MAPK9
PTMAP4	KIAA0355	ANXA11
LINC01670	RPL36	ARHGAP35
TMSB15B-AS1	OTUD7B	CA13
LRRC8C-DT	ZC3H13	MAD2L1BP
LINC02128	CALCOCO2	URGCP
AC098591.1	DCTN5	PPM1K
LDHBP2	PPP4R3A	PTPRK
ELOVL3	FAM3C	RMND5B
AC016708.1	IGF2	CYHR1
AC026336.2	ZNF800	CCT6P3
LINC02474	DNAJC21	SMPD2
AC108681.1	NUMB	NFKBIB
FANCG	HNF4A	RNF146
NCF1	SRPK2	GOLGA1
FUT11	CDK13	EVI5L
AL121820.1	CBLL1	EIF2S2
LRRIQ4	STK35	HEATR5A
SLFN11	CTCF	AC092171.2
AL139082.1	MAPK14	MRPS10
AC009121.1	PPP1CB	STRN3
AC020907.4	SCYL2	SERPINB9
AL157395.1	HCCS	PARD3
PCOLCE	RALA	USP38
EMX1	GSTK1	LINC01003
PCDHGC4	NSD3	SCAND1
BX649601.1	PLEKHB2	F2RL1
AC011498.7	TNPO3	ALKBH7
LINC01210	ATG5	TXN
NALT1	AC110749.1	FADD
IMPDH1P8	GNPAT	SNX33
HDAC2-AS2	IFT122	SLC22A5
KIF4B	MTPN	RRN3P1
ACTL8	TAOK2	ANKRD52
AC015813.5	PAFAH1B2	PBDC1
LRG1	RAB14	BRD1
TSPAN8	STX12	SDAD1
ZNF704	BRD2	TBK1
TAS1R3	PAWR	UBE2R2
TRPM3	CTNND1	VPS4B
AL391987.4	USP33	ERRFI1
SEMA4A	USP47	HOXA10
DUSP8P3	RBM23	AMIGO1
MISP3	STX6	RPS14
AC006486.2	DNAJA2	LYPLA2
AC103858.2	NUB1	FPGT
EPSTI1	CHMP5	MCRIP2
CYTIP	AC008481.1	DYM
AC010271.1	AL356535.1	FAM83E
LINC02367	ACTBP11	TP53INP2
NCAPD3	EEF1A1P15	ADRM1
SIX1		CDC42BPG
AP001528.1		CD276
COX6A1P2		EEF1A1
TRIM67		PIGB
AL353719.1		ZNRF2
AL034417.2		DHDDS
OR2A12		UBQLN2
TULP2		FAM114A2
LRRTM1		TAF3
LINC01714		GDAP2
IRAK3		RAB12
SAMD13		REPS1
AC019294.2		ATP9A
ITGAD		PLXNA2
GOLGA8K		BTBD1
TSBP1-AS1		STK10
SRD5A3-AS1		ARHGEF35
LINC00426		CALM1
OCA2		ESRP1
AC008750.2		RALA
AP003108.5		REST
PDIA3P2		FBLIM1
HNRNPA1P7		ZNF623
FGL2		SH3GLB2
COL10A1		TRIP10
ALDH3B2		RALGAPB
FBXL22		PNPLA6
RBBP8NL		ASAP1
FOSB		MOSMO
ITGA9-AS1		CNPPD1
ARL13A		AGFG1
GALNT18		KRT18
CTRC		HTATIP2
STAB1		NAA60
LINC01770		TARSL2
MYB-AS1		TRAPPC4
AC011298.1		ARRB2
TUBBP6		KLF3
LINC00668		FAHD1
AC009053.2		BANP
ARSJ		TRIM68
AC107021.2		NCOR2
GRIK3		KIAA1257
GLIPR1		ZFR
ZNF488		SEC61A2
HIST2H2AC		TNFRSF1A
AC005355.2		ETV3
ITGA10		ASB9
SNORA80B		MORC3
HIST1H3G		SHARPIN
AC012441.1		HMGA1
MASTL		TOB2
SMC4		APPBP2
GAS2L3		NFX1
FRMPD1		NFAT5
GGT6		WBP1L
RIMS3		PHGDH
DRD2		VSIG10
AC007952.4		DYNC2LI1
HIST1H2BC		RPS6KA4
CYP51A1P1		RANBP10
RNU6-696P		PQLC1
RPL3P2		PITX1
AC025917.1		SYVN1
PDK3		C18orf21
CDC42P2		DDX31
AC006511.3		MRPL41
AC027309.2		FAM120AOS
AC092617.1		TNFRSF14
TNFRSF8		OSGIN2
MIR1244-2		CALB2
YWHAEP1		ATMIN
HS3ST5		C19orf25
AL117339.5		TRAF3IP1
LMCD1		SDC3
MYBL1		CRK
AL512343.2		TNFAIP3
ZNF813		PLAGL2
AC010615.1		AMFR
AC114495.2		TP53BP2
TSPAN5		GLB1
AC113174.1		SINHCAF
HMGN2P6		RING1
TFR2		HEXD
MCM6		ARFGEF3
MPL		TRIM25
NRP1		ZNF580
MTCO2P12		MIIP
SLC11A1		CNTD2
DMC1		IRF2BPL
AP000977.1		KCTD2
LINC00654		MFSD14B
SNORD20		IL18
VWF		RBM18
HNRNPKP2		GPX1
TPM1-AS		ZNF71
AL611929.1		DAP
AC008993.3		SNX29
SCDP1		HPCAL1
ZWILCH		CSNK2A1
SLC22A17		COMMD9
RNA5SP37		FEM1B
TEX45		SLCO4A1
MELTF-AS1		MSANTD4
AP000553.5		ST7
CYP51A1P2		ATF7
CCDC190		SCO2
CCM2L		AL353763.2
SYCE2		ZNF343
AC009245.1		INTS5
AC002451.2		MLLT10
ZNF670-ZNF695		ZNF189
LCK		FOXN3
POMK		PLEKHM2
LINC01694		ZBTB49
FAM110D		PSEN1
AC096751.2		ZNF280C
CKS2		NECTIN4
AC004898.1		RPS16
CGNL1		OLFM2
AC103923.1		MED19
CCDC166		ZNF32
TMEM107		RAB2B
DNALI1		SIK3
AC012317.1		PTP4A3
AC010654.1		TRIM35
U47924.2		LTBP3
DMRTA2		CCNJ
VIPR1		ZNF428
AC099677.1		MUL1
AL355480.3		TCEANC
RPS15AP11		SLC43A1
TDGP1		TP53I3
MT1G		TFG
PCYT1B		KCNK1
AC008870.5		SCRN3
NEURL1		HABP4
TBCAP1		ORAI2
ARMC12		DNAJC5
NKD1		INPP5B
WFDC8		SEC14L1
AC004593.1		ZNF524
PTCHD3P3		NCOA3
LCN15		TNK2
CTD-3080P12.3		ZNF786
CDC42		ELL2
PHF19		MEAF6
SLC8A2		HIST2H2BE
TRAF3IP3		CYSTM1
AC073046.1		STX12
AC091812.1		AP4E1
HSPE1P6		IMP3
AC093012.1		PLEKHM3
LDHAP3		ABCF2
FBLN7		ZFP36L1
AC022211.2		SLC10A3
LINC01842		ATP6V0A2
NPM1P12		CNIH1
CLEC2D		ERGIC3
MAATS1		GRINA
AC010735.2		FBXO7
AC239800.2		DUSP11
PGLYRP1		AVL9
TUBBP1		TRAM1
NKX2-3		DCUN1D3
C5orf66-AS1		ZFYVE26
SLIT3		GPR180
ST13P15		KLHL28
CA14		MAP2K4
RNF225		VLDLR
CEACAM8		PAFAH1B1
FEN1		DGKD
AC091057.4		MPHOSPH8
CHKB-CPT1B		EIF1B
GNB3		GPATCH2
SKIDA1		ERLEC1
RASGRP2		UNC50
RPL4P3		ATG2B
TUBB8P1		DRAM2
STXBP6		IFT20
AC079328.1		ELP3
AL021878.2		ZNF197
PLCB2		TSGA10
LINC02441		POLR3C
LINC01144		ZXDC
HNRNPLP2		LRRC75A
AC005383.1		ANAPC13
ADAMTS9		ZNF264
CD19		SERINC3
AL021331.1		PRELID3A
AL662884.3		TRMT6
AC105137.2		GOPC
SLC25A48		GALNT7
AC093388.1		DNAJC3
TERT		CBR1
DPRXP4		MARCH5
GSDME		DSTNP2
Z93930.3		TGS1
IDH2-DT		TMED7
LRRC10B		RPS11
C3		TNFSF9
RPL5P9		VCPKMT
FANCB		CENPBD1P1
AC004771.5		FZD7
CCDC114		BBS9
LMCD1-AS1		CUX1
AC234783.1		GRN
PTMAP5		PACSIN2
UPK1A-AS1		CENPBD1
AL592295.1		ATF4
PATL2		RAB5C
ADAMTS2		ECI1
AC005670.1		SNHG12
COL2A1		ELOA
FAM161A		ACAP3
ALPP		ZNF33B
AC009087.1		CBX8
OLFML2A		DVL2
AC069120.1		FIG4
AC053513.1		RPL13
DSG4		ZMAT5
CU633906.2		ELMO2
MYO1G		CDC42EP3
AC004656.1		RIOK1
AL357033.3		ARL6
ABCC11		SDCCAG8
LINC02520		UBE2J2
LYPD6		PSMG3-AS1
HPCAL4		EEF1B2
CAPN9		PIR
MIR6797		WBP4
LRRCC1		PPFIBP1
AC141930.1		INTS10
ICAM5		LSG1
STARD13		TIGD5
UNC5A		SLC25A51
MGAM		FBXO8
RMRP		GSKIP
AC012485.3		RAB3GAP1
AC139256.1		TMEM159
AC069234.5		C5orf22
C2CD4D		LONRF3
HNRNPA3P3		HLA-B
ZNF519		ARF6
PRR5L		UBC
MRAP2		RAP1B
AC112236.2		GLRX3
RPS26P11		MORC2
PRAME		CSNK1E
MCM7		IL13RA1
IL27RA		HAGH
SPAG4		EFR3A
ZBTB32		TMEM246
RPL10AP2		NIPA2
XKR9		RFFL
PRRT1		ORC4
Z97633.1		GMPPA
CHST15		GNPTG
VAX1		F8A1
SULT4A1		SH2D3A
C7		SLC35E1
ANGPTL4		TSC22D2
AC239804.2		ALDH1L2
RN7SL3		RPF1
CATSPERD		MSX1
CAMK1D		DPH5
CCDC189		LRIG2
KLK4		PRR15
CCL28		PSKH1
GPAT2P2		VEGFA
ZAN		ETFRF1
MCM8		KDM6A
MEI1		WHRN
LINC02538		DNAL4
ART5		CCDC122
AC008543.1		WDFY2
RPL17P50		ZNF252P
VASH2		ZNF260
AC092718.4		EFNB1
SP8		VPS26C
CHST6		KLHDC2
AC245140.2		GFM1
AC025175.1		HLA-C
DHRS2		MAP2K5
AC018845.3		BMI1
AC009084.2		TARS
LINC01238		UBXN2B
MYADML2		EPS8
MTND5P11		PDE4DIP
AL133215.2		CASP10
LRP4-AS1		TFAP4
FAS		TNIP2
CENPN		ZYX
PGAM4		CCDC9
AC009126.1		SYTL1
AC073592.1		CDYL2
LINC01258		CAPN5
CNBD2		NINJ1
AC144652.1		FAM8A1
SNX5P1		SYF2
AC090505.1		ERCC1
MYOM3		ZNF470
AL360219.1		CDK13
NASP		CYLD
AC092017.2		COPG1
AL132656.2		TBC1D23
AL138918.1		KLF16
TH		KCNE3
FLJ46284		CASP8
AC073529.1		SEC22B4P
PPP5D1		ETV5
AL445305.1		KAZN
SNORA12		SLTM
PGBD5		BET1L
CCDC33		C1orf56
C5orf34		SH3BP5L
AC078923.1		ST6GAL1
WDR90		HAX1
RPL3P3		RRM2B
RNU6-850P		ME2
LINC00926		NUDT14
BMP4		RHBDD1
HSPA2		UBFD1
AC084018.2		EIF3J
TONSL		CDIPT
CD109		CLIC4
AC007639.1		TCTA
SLC29A4		SKP1
LRRC26		PNPLA2
MST1L		RPLP0
LINC02562		STN1
AL451050.2		BRAF
ADAMTS10		ZNF205
HMGN5		CDC42BPA
HMGN2P8		DENND3
AC012085.1		CANX
BRD7P2		EIF2B4
CKS1B		TMEM87A
ACVR2B-AS1		PTEN
AC009948.1		MGAT1
PIK3IP1		SURF4
DYNC1I2P1		PRKRA
SPATA18		WDR25
LINC00345		FAM3A
PCNA		CNKSR3
RASA4		NSMCE3
HNRNPA1P8		IL15RA
AC026740.2		TMEM184C
AL136981.2		STIM1
ALG1L3P		THAP3
AL132780.5		SMAD4
AC090844.2		PGM2L1
CSRP2		EZR
DMRT2		LRRC42
AL078621.1		FAM160A1
CCDC162P		TM2D2
MTCO2P2		PCBD2
RPL10P13		DDX21
EMP2		TIMM23B
AL358072.1		STX7
AC108479.1		WDR47
SYT2		PHF1
AC127521.1		TMEM179B
EIF2S3B		SLC35A2
MT1H		UBE2W
NELL2		TMEM79
TBX6		EIF3A
AC097717.1		ABLIM1
HIST1H2BPS2		MYLK
LINC00552		SIAH1
ZNF732		MYH14
ANG		SLC22A18AS
AC117498.2		FN3K
APOL3		NFKB1
AL133406.2		SSR3
CDX2		PYURF
AL009174.1		RNF19A
TMPPE		CARS2
TTBK1		SLC1A4
RPL17P36		RABIF
CKB		DDX59
FABP5P1		P2RY11
AC005256.1		ADI1
LNP1		ZNF787
MSH2		TIGD6
P2RY1		N4BP1
BEST2		STC2
WDR54		RRAS2
TSKS		CAST
ETS2		CDCP1
HK2P1		RNFT1
EHHADH		TPRA1
AC110373.1		CRAMP1
PHLDA1		TAP2
VENTX		CYTH2
LINC02175		SERP1
AC137767.1		DDRGK1
PLOD2		ZNF10
AC139272.1		ASNS
STX16-NPEPL1		SHOC2
DDN		CHCHD4
TEDC1		ZFAND2B
NEURL1B		IFRD2
PLA2G4A		ZER1
AL035411.1		MYD88
FHAD1		GALNS
CD83		NARS
PRRT4		GSK3A
NPIPB10P		TMEM104
UTS2		LIG4
HSD17B6		TOR1A
ADAM11		AFAP1L1
AL139396.1		PCNX1
NCALD		EHD1
AC108479.2		MANEAL
MORF4L2-AS1		HCCS
AC107075.1		FAM210B
TLR5		APBA3
SLC12A2		TADA2B
AC100771.2		FAM173A
NR2F1-AS1		FBXW4
PDE8B		RIOX2
WDR34		CLCN5
AC093323.2		THAP1
HIST1H2BF		ENDOD1
DUSP5P1		SLC35B3
AC024937.2		NBPF10
TGM2		STAT3
PCSK9		LYSMD3
SNORD3B-2		CCDC71L
WNT8B		BCDIN3D
AL450263.1		RNF220
AL136418.1		SHH
RPS3AP5		SETDB2
FAM153C		RB1CC1
AC021549.1		PRAF2
AATBC		RPL37A
NUP62CL		ITSN2
PYGL		AFTPH
MIR1244-3		ZNF292
CHRNA3		TRIM13
ANKRD34A		DNTTIP1
TPI1P1		TTC39C
DSN1		VAPA
HSPE1P2		TTPAL
AP000640.1		CREB3
OXCT1		HLCS
HMGB1P1		ABHD12
TSPAN1		WDR81
HEXIM2		ZNF669
SLC23A1		EGFL7
UBE2SP1		USP36
APBA1		ARRDC2
APOC1		RPP40
AC092017.1		SEC23B
MYO16-AS1		SHTN1
RLBP1		RDH14
SLC6A16		GCAT
AC024560.1		AHCYL2
CENPL		CERS2
YBX1P6		CPTP
SNX10		TIMMDC1
CACYBPP2		STXBP2
FAM87B		SLC7A5
AL132655.1		CHIC2
ST6GALNAC2		CDC16
AC097527.1		TMEM147
AL445645.1		CEP120
GBP4		ZNF527
SMO		PHYKPL
FKBP5		RPL18A
FABP5P7		PIP4P1
C9orf139		MYL12A
SDHDP6		TBC1D2
AC105760.2		HMGXB3
FBN3		LACTB2
ASGR2		ATP2B1
SNORD3A		C6orf106
OR2L2		FAM174A
AL031123.3		NAXD
AL121658.1		ARAF
CBLN1		MYZAP
RPL26P19		ZNF277
SUCLA2-AS1		PCTP
AL031284.1		REEP3
CNTF		ECE1
AC096887.2		AC239868.1
CYP4F62P		KLF5
ZNF69		VHL
BICC1		RNF24
TMEM97		RPL10
MBNL1-AS1		ZNF14
XRCC6P2		CCS
PKN3		EMC7
LSAMP		GORAB
CIB2		TRIM4
AMELX		SUPT7L
IL17RB		RCAN1
AP001830.1		NUTM2A-AS1
AL031274.1		PANX1
CMTM1		TNKS2
SAMD9L		TRIM62
PXMP2		YIPF5
AL355075.2		REXO4
AC104958.2		ARCN1
NTSR1		ZDHHC24
SNHG26		MIB2
SCD5		LTBR
HIST1H2BO		OSCP1
AC108010.1		RINT1
HMGN3		RILPL1
HNRNPA1P48		TFE3
RFC5		ZNF579
AC093249.2		GPR108
PSME2P2		MUS81
CHAF1B		ZNF30
SYDE1		MLX
HMGB1P6		ALPK1
DLEU2		RC3H2
GCNT1		PAOX
IGDCC4		BABAM2
NT5DC2		ADO
AL591438.2		TRAPPC10
AL627230.2		PITPNC1
AC112907.3		OSER1-DT
AC126365.1		KANSL1L
GOLGA8H		CYTH1
RBPMS		ZNF224
MTSS1		LRWD1
AC009097.2		LTO1
FSTL4		USP3
CNTRL		ZSCAN31
NPM1P46		AZIN2
MDC1		ZNF280D
MUC5AC		ZNFX1
PHLDB1		FAM135A
MIR1244-4		NAT8L
ACRBP		RAB18
AK7		HDHD3
RF00156		IFT43
PCSK4		SARAF
AL590762.1		FBXO25
H2AFX		TBRG1
AL024507.2		NFIX
MIR200A		PHLDB3
GLB1L		YPEL5
CEACAMP5		FBXL20
ATP5MC1P4		UBALD1
HAUS6P1		GADD45A
AP005899.1		SELENOF
LCMT1-AS1		MRNIP
NEK8		POLB
RPSAP15		NKIRAS1
KCNMB4		PTPN3
AL109613.1		C6orf47
TMEM74B		NRBF2
CAPN12		SERPINB1
FLJ30679		HEIH
POLD1		FMNL3
NAV2		PAQR3
FOXP4-AS1		CREM
ELAVL3		SECISBP2
ATOH7		FNBP1
RGS2		COMMD7
UBXN10		FAM207A
AC092127.1		EIF4G3
CEP152		TPD52L2
ZBTB45P1		CRYBG2
PDZK1		PTPN21
RGS9		BCAS2
HTR7P1		TPRN
ACAT2		PLRG1
LINC02068		GOLGA2
RPL29P11		ZNF263
AC073136.2		MID1IP1
MESP2		YIPF2
YWHAZP2		CCND1
MIS18BP1		MAP3K10
FREM2		FRAT2
MPZL2		RAP2B
AL603825.1		PTTG1IP
AC007191.1		RCHY1
AL121761.1		GRPEL2
FMO5		RPS6KL1
NES		CREBL2
AF038458.1		TGFBR2
BCRP2		RHBDF1
RPS27P29		LINC00888
VDAC1P1		RMDN3
HSD52		ST3GAL1
AL590627.1		BCL2L11
RGMB-AS1		ARPC5L
SMOC1		CC2D1B
PARM1		MPC1
LY6E-DT		CKMT2-AS1
HCN3		SCNM1
VDAC1P6		FBXO31
MID1		B4GALT3
RPS10P3		NOP53
NRXN2		QRSL1
CYP2T3P		AP3D1
RRM1		MBTPS2
TCAF2		DUSP16
H19		PQBP1
LINC01637		RPP25
NXPH3		STK39
AL606760.1		TMEM62
AZGP1P1		TMEM191C
RPL21P93		XKR8
SLC22A31		GPR157
VASH1		E2F6
CRABP2		BICD1
TMEM150C		APLF
LRRC66		DOLK
SARDH		ITCH
AC007182.2		GPR35
POU5F1B		ACTL10
AC092821.1		LRRC8D
SLC2A12		DBP
GATA6-AS1		PIK3C2B
C1QTNF1-AS1		AKTIP
ZC3H11B		RPL28
AC007906.2		S100A11
AC009302.1		SCYL2
B3GAT1		TMEM260
CEP72		BHLHB9
AC022968.1		IRGQ
TMEM270		PPP4R1L
AL022069.1		MAN2B1
AC106872.2		PI4KB
MXD3		DMWD
MTATP6P1		CGRRF1
AC027808.2		PTGR1
DUT		NCMAP
AC116407.2		PLD3
SMG7-AS1		CLASP2
SYNE2		NSMF
AL031281.2		PPM1H
RAD18		ECHDC2
AL138789.1		TICAM1
BANF1P3		TMEM9B
DNMT1		SEC22B
AC005224.4		CRTC2
AL590560.2		PPP2R2D
ANKDD1B		INF2
SLC16A8		IRF2BP1
C4orf47		FURIN
SLC6A4		AKAP9
PIANP		LSP1P5
AC138649.4		LRRC28
CSPG5		FAM3C2
AC131392.1		AKAP1
DGKA		ATP7A
EIF5AL1		PIGQ
ABCG2		UBA52
PTMAP2		DGKE
TPI1P2		AMMECR1L
BTBD16		GRK5
CEP83-DT		ZBTB7A
CEP170P1		EVI5
STAM-AS1		RAPGEF1
AL162151.2		SLC35A5
UBL7-AS1		RNF113A
PLAT		RNF44
CSRNP3		BAK1
RPS26P8		SLC35B1
COCH		GNA11
AL356512.1		PRSS16
DPP9-AS1		SH3BGRL2
AC022893.1		UBE2D1
AL590139.1		PITX2
HNRNPA3P11		PSD4
MAN1B1-DT		NUB1
SEC22B2		PBXIP1
RBL1		B3GAT3
CLDN15		KCTD11
AC018463.1		STAT6
EGFL8		IL17D
KNSTRN		SLC30A5
C4orf46		ZBTB41
S100A1		SMARCD3
SORBS2		MED10
RAB15		ANKRD12
PNMT		HOXA1
H3F3AP4		HECTD3
NPM1P18		AF117829.1
PTMA		POLR3D
C5orf52		HSPA9
LRRC7		C5orf51
CECR2		ZC2HC1A
CBX5		APOL1
CHEK2		RNF216P1
PPIAP29		RPAIN
SEC22B3		IL11RA
AL645728.1		PRPF18
AC142472.1		CMTM8
RASSF10		CUTALP
AC106795.2		BCR
SLC39A8		UBXN6
NIPAL1		IQSEC2
NRN1		KCTD1
SKA2		SPRYD7
FOLR1		NCKAP5L
RPS7P11		LINC00649
BX284668.5		RAB21
GAPDHP1		RAB6A
LHX4		KIF21A
NSD2		RIT1
AK4P1		SLC52A2
SLC2A1-AS1		CDYL
QPRT		BLOC1S2
FAAP24		SLC25A20
PAPSS2		SEC31A
DDX11		DPH3
AL591848.4		CLDN7
AC006128.1		ACYP2
RIBC1		ZNF181
LINC01876		GATAD1
AP001057.1		TMEM199
AC114737.3		SNAP47
CES4A		NME6
PTGES3L		ZNRF1
KCNH4		TLK2
HAUS8		NAP1L5
CLDND2		ITM2C
LINC00920		BORCS6
FAXDC2		AC080112.1
CD40		SLC25A25-AS1
DDX11-AS1		RNF166
NDRG1		SCAMP3
DCLRE1B		DUSP4
PHGR1		WASHC2C
AL024498.1		IRAK1
PFKFB1		WDR44
AC012313.9		GTF2IRD2B
ZNF682		ETF1
HMGB1		RPUSD1
AC004130.1		MYEOV
SLC43A2		APMAP
ARHGEF40		ALG2
AC105052.4		ZDHHC18
SPEG		NOTCH3
KCTD14		LSR
GCSHP5		RPS10P7
AC106772.2		METTL6
LRRC9		AP2A2
TMC8		WAC
AC027601.1		SNHG17
GPSM2		LINC00909
MELTF		PAIP1
AKAP5		RETSAT
HIST4H4		ZSCAN12P1
DUSP19		CSNK1D
ENSAP2		RUBCN
TUBA4B		ATG16L1
LPAR5		ADCK1
ANP32E		GTF2B
PCAT6		SIN3B
AC009487.2		BAIAP2L1
MT-CO3		TSR3
TNS2		ZMPSTE24
RTTN		EPC2
SNAI3		SNX7
AC124067.2		UBN1
AC007229.1		MEGF9
RNPS1P1		JUNB
CTNNAL1		AQP7
SCML4		NCOA5
NUDT8		IARS
Z84485.1		AZI2
BTN2A3P		RPL27
KLK8		NFE2L2
AC110285.2		HTRA1
TMEM98		MAP3K2
ALG1L2		ZNF333
THAP7-AS1		POGK
AC073648.6		LEMD1
BAHCC1		WARS2-AS1
ANAPC1P1		AC022167.2
CENPP		FAM241B
LINC00339		CHIC1
[truncated: 2,766 more rows]

## Sheet: P3_Mocetinostat
Vitro_UP	Vivo_UP	Vitro_DN	Vivo_DN
H2AFY2	NOX1	ATF6B	LTBR
HNF4G	SHISA6	KMT5A	PDIA6
ENPP3	HOTTIP	OSBPL2	MRFAP1
LINC02119	HAVCR1	PES1	ARF4
MKX	ISX	LONP1	SNU13
LINC02331	LCN15	EIF4EBP2	TSG101
HAS2	PHYHIPL	RTN4	HM13
TUSC8	CPA6	AXIN1	SEC22B
A1CF	SERPIND1	FOXK2	EFL1
CLDN2	AL391988.1	SPIDR	RAB5C
LRRC77P	ST3GAL1	SF3B4	NRBP1
ISX	SNCAIP	NSUN5	BSG
ADGRL3	TRIL	MAEA	TMEM165
ADPRH	FERMT3	GTF2H3	DCTPP1
SEMA3A	TG	FLAD1	BTF3L4
GIMAP2	SLC18A2	HAUS5	MORF4L1
HNF1A	AC005725.1	TIMM50	PCNP
TM4SF18	SMAD9	BAG6	TFG
CCDC198	MTCL1	PTTG1IP	DDX5
EHF	VSTM2L	TPD52L2	MANBAL
SULT1B1	AP001972.5	ARMC1	RSL24D1
LINC02418	HIST1H4C	BRWD1	AP2M1
HUNK	TBX4	REXO4	MCFD2
UNC93A	SERPINA10	RAB5B	KTN1
CAPN8	AC013268.4	ZDHHC18	PPP2CB
PRDM16	DEFA5	RNF41	SPATS2L
ATP10A	XKRX	ARHGEF7	EIF2B1
BCL2L15	CARD9	EMC8	POMP
AL590438.1	HOXA11-AS	UNC45A	ENOPH1
AC025154.2	PRRT1B	PSMD3	DEF8
UGT1A6	KCNA2	BSDC1	SMG1P2
UGT1A10	AC022893.1	CEP89	MAGT1
LTB	CAPN13	LYPLA2	ERGIC2
MIR34AHG	MUC5B	ABHD12	SPTSSA
AC078820.1	BAG2	CDIPT	ASNA1
CASC19	DEFA6	EGLN1	KDM4C
SYNPR	HOXA13	AP2M1	SPRYD3
GRAP	FOXK1	DDX27	ZFAND5
ST18	IL34	CENPBD1P1	RAB11A
LRRC66	AC012501.2	TMED10	PTPN12
C9orf152	SAMD5	SETD3	SSBP1
AL035661.1	RAB3D	CASC4	SEC62
ITGB6	LRRC8C	BPNT1	CYB5B
AC104958.2	AC024075.3	LAMB3	THYN1
CGAS	TGM3	TMEM167A	DYNLL2
FOXL2NB	AKAP5	PWP1	PDIA3
EEF1AKMT3	GDF10	SSR1	PDCD6
PSTPIP2	SV2C	CSNK2A1	SEL1L3
TDGF1	LMX1A	POLD2	FAM32A
AC121761.1	LCK	ACOT7	EIF6
C1QTNF1-AS1	HOXA11	SLU7	SNRPE
TSPOAP1-AS1	GXYLT2	MBD5	RNF20
NFE2	FCGBP	RECQL5	OTUD5
SLC2A9	SMTNL2	ATP7B	WTAP
ANKS4B	SLC43A1	GOLT1B	PPIA
SLC1A7	ANKRD18EP	TECR	ATP6V0B
AC099792.1	CFC1B	PTDSS2	RABEP1
RPSAP71	GLRA2	WWC1	C14orf119
TRIM22	CAPN9	MANBA	MED8
TM4SF1	C22orf23	CALR	PRKAG1
PCDHB13	ACVR1C	CAPZB	CALM2
IFIT2	PTPRD	TMED7	ZNF706
TSPAN8	TATDN2P2	SHC1	SETD5
LRRTM1	CA8	VPS37C	HTATSF1
AC021218.1	SLC9A2	CLDN12	BAK1
AC078923.1	AC113191.1	PANK2	ACTR5
FASLG	NT5E	DDRGK1	SART3
FBXO5	AC140479.7	PTCD3	MRPL57
AL445645.1	KCNV1	TMBIM6	PFN1
SMOC2	CLSTN2	OSTF1	RUNDC1
AL390719.2	FBXL18	NELFE	TARS2
LGR5	PDE3A	STARD3NL	NPTN
AP004608.1	GPER1	RAC1	MIA2
CFTR	KLHL11	UTP23	MYL12B
H19	ST6GAL1	FOXJ3	SRSF10
GLDN	KIAA1324	ALG3	VPS72
LINC02474	ZCCHC24	KIAA0930	IRF3
ANGPT2	AC024075.1	TSEN54	CYB5A
GLIPR1	PTPN13	CPSF4	CHCHD2
TRPM8	CENPE	RUVBL1	UBE2Z
MIR429	E2F2	RETREG2	NAXD
HFE	EMC3-AS1	GNB2	TDRD7
ATP6V0A4	C3orf67	PTP4A2	APEX2
RRM2	HASPIN	ATG4D	RNF187
TMEM211	CST7	COASY	MRFAP1L1
ERVMER61-1	IGKV1OR-3	TTI1	TMEM50B
GRAPL	LGALS2	TPRA1	SEPT7
HPDL	AQP1	EIPR1	POLR1C
NR0B2	PITPNM3	GTDC1	TOMM34
NDP	AC011379.2	CENPJ	AKAP17A
LPAR6	ASPM	PKM	SNAPC3
SNTB1	IL33	MAP3K7	MLLT3
FERMT1	KIF20B	MED27	DNAJA2
FOXM1	SYN3	SDCCAG8	ANAPC16
AC107871.1	ATOH1	CORO1B	METTL9
CAPN9	GRPR	RPUSD1	ESD
AL163953.1	NRROS	CENPB	ZNF330
AC020659.1	IGF2BP1	PIGT	GPRC5A
AC016745.1	GPRIN3	ARF1	RBM8A
NUDT17	SOAT1	HSPA5	GCA
FOXP4-AS1	TPPP	PSMF1	UBA52
AQP5	BNIPL	BRD9	LIPA
TNFRSF10A-AS1	C10orf82	EPS8L1	FANCF
AL591895.1	AC004080.2	EID1	DNAJB11
LINC00896	AC008764.2	RHOQ	PPIE
PLPP3	GPR75	GLTP	ARIH1
KCTD21-AS1	SYTL2	MAPKAPK2	PRKAB2
AC055717.2	CD302	THOC3	SPCS1
IGF2BP1	IGKV1OR9-1	IDI1	GSTP1
DLGAP1-AS2	MTHFR	DNM2	MRPL22
HGD	HEPACAM2	EXOSC4	LAMP2
AC026336.4	MIR3142HG	PITPNB	COPRS
LINC01091	CDCA2	CCDC138	RHEB
MIF	MICAL2	CHP1	UBE2D3
MIR205HG	FBXW9	RNF4	SUPT20H
FSBP	PODXL	RUFY1	CALU
CABLES1	MIR483	DUSP14	SBDS
PRR19	NEURL1B	TMEM33	SNRPA1
HPAT5	NCS1	UFD1	BFAR
AC084018.1	APOBEC3B	KIAA2013	C9orf78
TGFB2	SOWAHA	ELP2	FAM192A
AC004918.3	TRIM71	RAB10	IP6K2
AOAH	RASSF10	CPSF3	DYNLT1
FAIM2	AC090229.1	RNF26	CWC27
GLS2	SFXN2	MTX2	ATXN7L3B
HOXC4	SERPINA6	ST6GALNAC4	RCOR3
LINC01833	ANO7	HNRNPH2	SHISA5
TCIM	ZC3HAV1L	MEN1	PPIL4
AC016735.1	POU2F1	DOHH	TTC17
POU5F1B	NIPAL4	CSNK1D	RNF5
PRR26	RUNDC3B	OGA	GGPS1
CADPS	EVA1A	NSMCE3	KLHL9
ZNF426-DT	MKI67	CLDND1	TBC1D15
RARRES1	IL1R2	CORO1C	C1GALT1C1
SLC7A11	SPDEF	SLC35A5	TRIP11
LIPM	NXPE1	INPP4A	ODR4
PRR15L	PDE3B	NUP98	CSNK1D
ZNF710	GATA2	TNKS	MRPS7
PHGR1	OIT3	MKRN2	NSRP1
RPL10P13	PGPEP1	ARPC2	ZNHIT1
ODAM	DISP2	RNF114	YTHDC1
ZNF724	MYCN	SLC30A1	ESCO1
AC004706.3	ITGA1	SDHAF1	ACOT8
AL513497.1	GYG2	ARL6IP6	KLHL20
KIF20A	AC000123.3	MEAK7	FASTK
SORBS2	ZNF850	STX6	ALKBH2
EFNA1	UGT2A3	AL445363.3	SSU72
AL118505.1	PRSS2	DCXR	PLPP5
AC114811.2	LINC02535	CLASP2	SUDS3
TNFRSF11B	SELPLG	ZNF598	VPS52
TRIM60P18	ITLN1	WDR13	NBPF12
PLEKHS1	SASH1	UTP3	PTGES3
ERAP2	SYT7	NEBL	COMMD10
MMP14	CD6	WFS1	HOXB7
TEAD2	IL1R1	NCBP2	OCIAD1
EGFL8	CCDC134	TMEM181	COPS2
LINC02535	AC036214.2	CBR4	PSMC5
SNX25P1	AC099850.3	METTL14	TMEM45B
AC004687.1	LINC01670	TYW5	NDUFB6
AC026462.3	MFAP3L	CD63	DGAT1
AC074212.1	FRMD1	RUSC1	RBM18
DUSP8P5	GNA14	ZDHHC24	UQCR10
ANKRD22	DUXAP8	SLC25A39	SNRPD1
AC093227.1	VANGL2	TUBGCP2	THOC1
FAM151A	PARVB	PXN	UBFD1
POU6F1	POMK	PAF1	MTIF3
KCNJ5	LINC01833	KDELR1	N4BP1
CARD6	GAS2L3	HRAS	TLK2
EPCAM-DT	ARHGAP44	KDM4B	MYO18A
HDAC2-AS2	GFI1	AP3M2	FXR2
CTSS	AC007099.1	TM9SF2	COMMD7
CHDH	HABP2	AGFG1	OTUD6B-AS1
AC239584.1	GINS4	PAIP2	STRN3
C7	BRCA2	ZADH2	CCDC12
AC093732.1	REG4	SUCO	MGST3
AC104088.1	CX3CL1	NOA1	GTF2E2
ART3	ST3GAL5	CBWD6	BTRC
LINC00858	PDE4D	DR1	DENND2D
ASB4	ARID3A	CMTM8	PRKCD
AC093535.2	BCAS1	RAD51C	FUT6
PCSK9	FBXO36	RPS19BP1	MLH3
TMPPE	BUB1B	ISCU	TBCB
MKI67	TP53TG5	SSNA1	TSC22D4
AL442125.1	ISPD	HIF1AN	HNRNPA2B1
KCNE3	FREM1	RAB35	PARP8
SLCO4A1-AS1	H6PD	CEP57L1	GOLGA5
CYBB	UBL7-AS1	MED15	RAB11B
MEX3A	ADAM28	INPP1	HOOK2
LGALS9C	PRLR	SPECC1L	TSEN54
CDCA7	RXFP4	CRBN	SIL1
AC116407.1	HOXB13	MAP2K1	CTNNBL1
TMPRSS5	DGCR11	SERINC2	RPA3
ZNF485	MAVS	TPP2	COG3
ACOX2	TMEM200A	VPS8	SNRPD3
AC008735.2	AC004492.1	TALDO1	UBE2N
AC073349.2	ORC1	SEC61A1	RABGGTB
AC009237.6	LRRC26	AATF	MFSD5
AL353747.1	KNL1	YWHAG	SKP1
GTSE1	PAPSS2	CCDC71L	LGALS3BP
PHETA2	CLSPN	PMS2	COG6
MOV10	MFSD4A	IP6K1	PEBP1
SLC38A1	MOB3B	NAXD	CHMP4B
ABCC6P2	IGF2	GSK3A	TRIM47
HNF1A-AS1	AL445665.1	SPCS1	MRPL21
AC009238.1	AL590627.1	CD99L2	ATF1
ZNF792	LINC01996	GEMIN8	VTI1B
CASC8	Z97633.1	SIAH2	LMAN1
PROM1	PRSS23	CDH1	LSM8
SPC25	RBM3	STIP1	XBP1
DGKH	AC104521.1	BEX3	AUH
FAM57A	TNFAIP8L1	SPOP	SUMO1
C1orf220	FP236241.2	EIF2S1	RAB7A
BUB1B	IL23R	TAMM41	TRAPPC2
TMEM63A	ELFN1-AS1	NXF1	PPP1R9B
AC127521.1	SLC35D1	KDM3A	RPL6
ZNF391	PLA2G2A	ABHD10	SERPINH1
AC023449.2	OPN1SW	ZFYVE21	DDX23
AC105285.1	AKAP7	MANBAL	PIGN
PPP1R1B	ST6GALNAC1	REEP4	MRPL18
DTX3L	CU634019.7	CBWD3	TMEM126A
CA6	TRAV41	SAE1	MGST1
RAB15	WNK2	FBXO44	RIDA
ZC3H7B	AP1S3	PRUNE1	MVP
AC127070.4	ACSL6	TBP	NDUFA8
AC004908.2	CACNA2D2	C12orf43	SLCO4A1
AP001273.1	LTK	UBE2O	CLTA
AL606489.1	AC069499.1	C12orf45	TRIAP1
GALNT7	AMBP	AC106795.1	POMGNT2
AP000525.1	PRKACB	MTHFSD	ZDHHC9
NUPR1	AL078621.3	ARFGAP3	CIAO2A
PRSS1	WNT10B	ATG13	UBE2Q1
ABCC2	AC233992.3	MVD	UBE2I
VAV3	SLCO5A1	TBCE	GMPR2
SNORD17	LEFTY1	CHKA	FAHD1
AP003119.3	AC021218.1	NPLOC4	RAN
CCDC9B	NCAPG	STK25	PTPRB
AC002451.2	NXPE2	ME1	TMEM14C
MGAM2	APBA1	PMS2CL	RTF2
AL031587.5	USP13	GYS1	TPRA1
FAXDC2	SPECC1	PMS2P3	NBPF19
FGD5	FFAR4	SNRNP48	ZCCHC8
AL157786.1	RTKN2	FAM177A1	TAPT1
AC098591.2	XG	PEX11B	NEMF
AC011477.2	AC012513.3	TMEM30A	MYL12A
MANCR	NDST1	ZNF250	S100A10
LMO7	CBX3P2	COLGALT1	ITFG1
AC138035.1	ANLN	NEK9	LSM7
LIPT2	PRR11	UBE2G2	BRD7
C2orf48	THBS1	TNKS1BP1	VAPA
MYB	C2orf72	MARF1	USF2
AC009962.1	ARHGAP42	RPUSD2	SELENOS
HOXB5	CDKL1	FAM149B1	MED30
ZC3HAV1L	NF2	COQ7	RPS20
AL033397.1	BRIP1	YIPF3	PLEKHG4
IL33	AC007842.1	MRPL20-AS1	ELF3
AC019330.1	PLA2G12B	LYRM2	NME4
AC104958.1	FITM2	HAGH	ETHE1
RAD9B	GATAD2A	PPP1R11	FKBP8
AC068831.7	VENTX	C12orf10	PHKB
LINC01356	TPRXL	DALRD3	PLEK2
KLK3	ROR2	FAM241B	NDUFS5
HNMT	AAK1	ISCA1	S100A16
LINC01559	CENPF	DCAF7	EXOC6B
AC005062.1	INPP5J	SDHB	EPN2
C1QTNF1	RAD54L2	DDX55	CMC1
ZNF32-AS2	MYOT	UBE2S	CCDC90B
SLC6A14	ICOSLG	ATP13A2	ZFAND6
AC004264.1	SGO2	STK40	UQCC1
COLGALT2	GTSE1	GYG2	LAP3
INPP5D	FN1	ADAT1	COX4I1
AL157394.1	PCDHB19P	SEPT10	BLOC1S2
AC126474.1	GRIN3A	PNMA1	ZNF263
TNFSF13B	PEG10	TRAK2	EBAG9
RPL7AP31	MUC5AC	ZDHHC3	TXNDC15
PLCB2	MYBL2	TBC1D13	PCBD1
AC091563.1	FES	TCTN3	SF3B6
CBX3P9	NCAPG2	EXOC1	SAP30BP
SLC39A5	TMEM201	FBXO3	ALPK1
PNMT	GCFC2	ELP5	ARL4A
TLR4	AC026704.1	AP1M1	COQ9
VTCN1	RASSF9	ZNF7	CYTH2
AL158166.1	PHACTR2	RBBP5	TVP23B
AC016831.1	TMPRSS13	RNF126	ATP5IF1
MLANA	LRRC34	HOMEZ	IDH3G
ARSE	CICP14	ZNF706	CPNE1
RNASE6	DIAPH3	DPH7	LURAP1L
OAF	CKAP2L	WDR55	PSMB3
LIF	TRAF3	HECA	ZDHHC6
ASB2	GPC1	METTL15	TWF1
ZNF543	DOP1B	CBFA2T2	COASY
ESRP2	ODAM	AGTRAP	STXBP2
OGFOD2	AGO2	USP42	MSL1
SCNN1A	SCRN1	MICAL1	PCGF1
LGALS9	ATP2A3	PRIM2	BUD31
MLKL	SIPA1L3	RPS6KB2	EIF4E2
PROM2	TTPA	ANAPC2	INF2
CR769767.2	GRAP2	PAFAH2	ADIPOR2
IQGAP3	AL928654.4	TMEM70	NBPF11
OR2I1P	MAEL	BAIAP2L1	ZCCHC7
AMER1	ZC3H12D	SEPT6	KLC1
ZNF253	SPDYE14P	MAPK9	ERP44
AC232271.1	AC027575.2	PLAG1	TFCP2
SLC35D3	SPTBN2	POLRMT	MZT2B
HSH2D	AC010487.2	STAM	HEXA
F13A1	POLH-AS1	PTRH2	TSPAN3
CCL24	AP003392.1	WDTC1	MGST2
MIR200A	PROSER3	ZNF2	ZNF608
B3GNT5	AC007382.1	EDC3	PRPF3
OXER1	KRT75	LZTFL1	SLC11A2
GGT6	C22orf24	PTCD2	DBI
AC106876.1	REST	IPMK	NFE2L1
NBPF5P	NXPH3	TMEM219	GTF2A2
TRBC2	B3GNT10	TINF2	SNX1
NCAPGP1	BOK	PARP6	VEZT
PLBD1	DCAF16	AURKAIP1	MAF1
CDC42	FAM168B	RAB9A	MANBA
AP001542.3	CCDC18	MYL12A	ACP2
AL353763.1	MFSD6L	EZR	LEMD2
SAMD9	DYNC1I1	ACP1	ATXN3
TYMS	GAL3ST2	NDUFV3	SUGT1
AL137782.1	GLIS3	LSM4	CRBN
SCMH1	ZBED6CL	MRPL47	PGRMC1
SOX7	AC125807.2	CLCN3	ANXA4
RASGRF1	EGR1	MCF2L	ZNF766
MIR200B	CDC20	PI4KB	C1orf35
LRRC2	ADH1C	ZNF436	RDH14
CCAT2	PLK1	PLXNA1	UBQLN2
TRIM2	TMEM220-AS1	LSG1	NUB1
AL162731.1	AC104823.1	CACFD1	CANT1
COL17A1	MACC1	STX4	PVT1
SH3TC2	NINJ2	TRAIP	LAMTOR3
SCAT1	ID3	SEM1	C6orf222
AC091179.1	ALG1L6P	GPR155	SFN
PTMAP8	MAN1B1-DT	ZDHHC7	INTS3
AC005831.1	INCENP	ZNF526	ZSWIM8
LRRC7	ADGRF4	PIK3C3	ZBTB17
NFKBID	OR2I1P	CYHR1	TMEM125
AC093495.1	AC010761.1	ABCD3	LAMTOR2
LINC02563	METTL8	ZBTB5	SNX3
NPAS2	AL356273.3	HTRA1	TRAPPC2L
AC027117.2	SLC6A6	GGPS1	HINT1
AC092683.2	SLC19A1	UBE2V2	RPS18
ENG	LONRF3	CCDC112	PSMG3
RHOQP1	CENPI	GOLGA6L5P	CBX8
AC000068.1	STEAP2	UBTD1	MMAB
TMEM213	AC007342.4	GBF1	PAXX
PPARG	C2orf88	POLR3A	FAM193B
LINC01978	HPDL	JOSD1	MRPL27
PTPN9	MYOM3	PELO	CALCOCO2
LINC01252	DMAC2L	SHB	RPS8
PLA2G4F	ANKRD36C	GALK2	MITD1
KLK10	SULT1B1	PNKD	C12orf43
SCD	AL138756.1	PUS10	RWDD1
PCDHGA5	SH3RF1	FAM210A	EID1
AC034236.2	IL4I1	NUDT1	ACSF3
AC016745.2	SLC5A9	PGS1	ZNF638
BX510359.5	LGALSL-DT	PGRMC2	SERF1A
TMPRSS2	HDAC4	STMP1	TMEM259
AL035413.1	MIR3131	GPR89A	SNRPB2
PBLD	SPDYE12P	IMPA1	MRPS36
ERBB3	GAL	TADA3	DYNC2LI1
LINC01173	ARL13A	NFKBIB	TMEM59
GPX7	Z97192.1	TMEM63B	MTHFSD
AL391056.1	NCEH1	AGGF1	CUTALP
LARGE2	CBX5	FAM172A	CREB3
MORF4L2-AS1	AL359922.3	TIMM29	ZBED5
RTP4	IGF2BP3	PRSS16	LAMTOR4
AC018638.4	STUM	PIR	ARL6IP5
FOXQ1	AC137936.2	AXIN2	FAM162A
VNN1	C1orf112	STK11IP	AUP1
AC012313.4	ASB4	TRNP1	MESD
CD24P4	FAM13C	LTO1	COX8A
CDK1	TACC1	CARD19	SMIM10L1
AC113410.3	PIMREG	CDKN2AIPNL	PIGV
TMEM202-AS1	CDK6	SUN2	POLR2H
ANXA13	FAM83F	NANS	MPV17
HOXB-AS4	KIF23	SUMF2	RNF7
AC091133.2	AL359955.1	CLSTN1	NOP10
AC097359.2	AL356966.1	RAB1A	RNF10
RNA5SP18	CCDC175	EMD	FRG1
SLAMF6	PRKAR2A	POP7	BLOC1S4
MVB12B	MFSD4B	ACTG1	TIA1
MTMR9LP	KIF11	COX4I1	LTA4H
F5	LINC02035	PIP4K2C	NDUFB4
AC092299.1	SCAI	TRPT1	NEK9
AL627230.7	FGFR3	HMGA1	TINF2
LINC00997	NUP155	WASH9P	ATP5PF
AC091181.1	AC104109.2	SBDS	NDEL1
C10orf111	FUT4	SPA17	RBM48
SUPT4H1	LINC01593	FAM76B	CHD3
IRF9	C6	BTBD1	FAM114A2
PHKA1P1	BUB1	MTSS1	CLRN3
ABO	SGMS1-AS1	NPIPA3	ZNF646
VWA2	FP565260.3	AAGAB	DUSP11
C17orf82	RNASEH2B-AS1	WDR41	WWC3
LINC00266-1	LINC01806	CEP78	TRMT1
ZC3H12D	CCL20	MIEF2	UHRF2
AL391839.2	PCP4	AGFG2	BCS1L
AC111170.3	CARMIL2	CYB5A	CLDND1
DERL3	PHF7	MAFG-DT	DHRS4
TLX3	SLC6A14	GALNT11	PDCD10
KCNN4	ZC3H4	PRKCZ	DPH7
AC011944.1	SH3PXD2B	YWHAB	MRPL58
AL132989.1	TCP10L2	ARIH1	SNX6
CLRN3	DDX6	VAV1	FKBP3
TFF3	ZBTB8A	EBAG9	PRR14
ZBED3	PAQR5	DIRC2	PUS1
ADAMTSL2	ABCC4	HIRA	FAM89A
ZMYND11	EXPH5	DEF8	RNF128
AC005034.5	GZMB	MAN1B1	FLCN
AC002128.1	ICK	RAB7A	VAMP8
MIR647	ORM2	ZNF184	MST1R
CU638689.1	FAM83B	PCYT1A	C1D
TRIP6	RCAN3	SCAF1	CDK19
AL359643.2	PKD1L1	ALS2	DCXR
AC021851.1	AC018638.1	SYF2	CSRNP1
HMGA1P4	NPFFR1	AC093323.1	FAM104B
PBK	SHANK2	TEX2	BICDL1
GACAT2	AC073046.1	CD47	FLYWCH1
KIF18B	AC005034.5	TSR3	PLD3
FOXL2	ATOH8	FYN	TMCO1
APOA2	AC092299.1	ZKSCAN2	COPS5
AC021074.1	AC008555.1	PARN	MINDY3
NLRP11	AP002761.4	CRELD1	PRKCQ-AS1
ARTN	MPP7	EXTL2	CAMLG
AC004908.1	SEMA3A	TMEM14B	PPCDC
IFI35	LRRTM1	C4orf33	JPT1
MATN1-AS1	GINS1	ZNF302	ATP6V1E1
NOTCH1	NHS	CFDP1	CCNT2
CTDSPL	AC091179.1	SUGP1	NGLY1
AC018628.1	AP002990.1	ENTPD4	IST1
RAB11FIP1P1	AC011912.1	ATG3	PSMC6
EIF1B-AS1	GABRA4	CPOX	TULP3
SLC6A9	TTL	SIN3A	RRAGA
TIAF1	SMIM32	BRPF1	MYDGF
KLHL3	NEURL1	ELMOD2	HAGH
AC092614.1	SOBP	EIF2B1	ATP5MC2
NRADDP	GAN	PGBD1	PGS1
AGAP2-AS1	NOTCH2NLA	FBXO42	PSENEN
DSTNP1	ARHGAP29	GPD1L	LGALS9
FBXW4P1	EPHB3	LGALS8	TMEM216
RF00432	CABCOCO1	CHMP7	PEX11A
FASN	DLGAP5	NDUFS7	EXD2
LIMS3	TSPAN2	GINM1	PPID
MAML2	AL031587.5	HTATSF1	LLPH
AC104823.1	AL691432.1	SLC17A5	CDK18
CYP2W1	SPDYE15P	DHX57	COPS6
HMGA2	DOK7	SYMPK	JUNB
PLD6	KIAA1217	DMAP1	RPLP2
TDGF1P3	LIG1	CCND3	TPI1
DUSP5P1	COLCA1	NUP43	KDM7A-DT
AC099560.1	LINC01348	RAB11FIP4	COA5
AC008982.2	MMP24	MDM1	PIGF
TNFSF10	MOB1B	PSMC5	MRPS14
ZHX2	RPLP0P2	ABHD17B	TMEM39A
NBEAL2	NKPD1	RELCH	MRPS23
ABCC3	SHROOM3	NPC1	CCDC91
RPL15P18	TYRO3	KIAA1324L	MOB2
XIST	AP000523.1	RAB18	LETMD1
AC092881.1	OTC	MRPL24	CIR1
ZBTB8A	MPO	HERC1	BIK
COL9A3	KIF14	FBXO33	PSME2
TOX3	LINC01224	NEDD4L	WDR54
AC145207.8	CCDC6	NUAK2	HOXB6
NUDT13	TFCP2L1	RNF11	HIRIP3
LGALS4	SNX30	HARS	DNAJB2
AC016831.5	SYT13	STOM	PKD1
AC011483.3	CAMKV	LAP3	RTRAF
ENPP7P11	ACBD7	DCAF10	ATP6V0D1
HKDC1	AL731566.1	AKIRIN1	C1orf52
AC022893.1	PLAGL2	AP2A2	NOP58
AC099568.2	ANOS1	UBE2I	SARAF
SYK	ISL1	NDUFAF3	SERF1B
ADCY3	AGAP1	RMND1	IER2
IGKV1OR2-2	CTNNAL1	SRSF9	PAM
SATB2-AS1	ADGRG6	MAGED1	ELOF1
AC144831.1	EYA1	MUS81	VPS25
MIR181A2HG	VANGL1	AC245060.4	WDSUB1
EREG	HAUS2	ARL1	OCIAD2
GBGT1	NOL9	MKNK2	MRPL28
ALDH3A1	CIT	RRAGA	SIRT2
HSD3B1	TTK	IFNAR1	PSMA3
HNRNPCP7	ZBED3	GOPC	RAP1A
E2F8	AC136475.2	TCEAL9	MRPS33
LGALS9DP	TAF1B	BRAT1	RPL24
AC244502.1	TULP4	PLAUR	ELMOD3
AL034397.1	BEND3	GEMIN7	TPT1
MND1	PPARGC1B	ORC4	TTC8
AL138724.1	IGKV1OR9-2	ATP6V1H	OAT
AC016394.1	APOBEC4	APEX2	MEA1
CXCR3	RAPH1	PNPLA2	MRPL33
PRDM5	IGKV1OR-2	TIMM10B	CHTOP
APOBEC3H	AL031282.2	GTPBP3	GEMIN8
GJB3	ZNF488	NELFB	DAZAP2
RAMP2	AC104447.1	TMEM242	ZCCHC9
AL450306.1	B3GALT5	B9D2	RBM10
AL138756.1	REEP1	PHF20L1	UQCRH
LINC01106	THSD4	BNIP3	RPP25
CR769775.1	HR	DNAH2	ARL2
AL022324.3	ZNF714	DENND5A	UMAD1
PCDHGB1	STARD9	NXT1	MZT2A
IGKV1OR2-1	TFDP2	AHR	RPS11
AL591178.1	TACR2	OTUD7B	EIF2S2
AL031666.2	MUC2	ZNF691	DRAP1
HMGB1P6	OSR2	VAMP3	RPP25L
AL355075.2	AGTPBP1	RAB21	PFDN6
KIF15	CCNA2	C9orf72	MED21
FAM84B	N4BP3	H2AFV	TMEM147
PLEKHG7	CPT1A	TECPR2	PABPN1
ICK	GRK3	VCL	SUMF1
CAVIN2	FANCI	P2RY8	PPP1R21
SLCO2B1	TMEM131L	RASSF5	TIMMDC1
CD46P1	C3orf70	SMUG1	IFT46
AC118754.1	PDXK	ARHGAP26	RPL26L1
IL15RA	ITPKA	ASAH1	C11orf68
AC011447.7	ARHGAP11A	SKP1	PDRG1
SDC1	KIF18A	MAP2K3	INSIG2
LKAAEAR1	RRM2	DNAJC5	XPOT
BEND3	DSG4	KLHL2	ZFAND2B
LINC01123	GPAT2	RMND5B	MAGED2
AC136475.2	DAGLA	DNTTIP1	ATF4
KDELC2	LINC00668	RAP1A	ANKRD46
TFF1	CLCA1	SRD5A3	NQO1
LINC01612	ZNF710-AS1	ZNF394	SRSF6
MIR3189	CENPP	SETX	RASSF7
LIMS4	ZFHX3	CUL9	UBALD1
ITGA9-AS1	CEP55	ZBTB40	CSTB
GPR35	GRHL1	MRPS14	NDUFB11
AL390038.1	GPR157	CHMP4B	CBX1
INPPL1	HCFC1	CPD	CWC25
PTMAP12	AC012073.1	FRG1	EIF3J-DT
AC007342.8	RASD1	AMOTL2	NABP2
PKHD1	OLFML3	HERC2	TMCC1
SINHCAFP2	USP2-AS1	AC241952.1	RIOK3
ZNF480	TRIP13	PTS	SIRT5
SNORA5C	IRGQ	CYB5RL	GRAMD2B
AC108134.3	VWA2	HSD17B4	GNS
AL645929.1	DBF4	SAP130	TRIR
GTF3C6	SATB1	FAM13B	ARL14EP
DSG4	HTR1D	SOWAHC	SBNO2
MIR135A1	TTC39C	UNC13D	NFYB
AC135050.5	AC134407.1	TBL3	PTPRH
BPIFB1	GPAT2P1	TMED3	RPS19
CCNE2	DNAJC9	QSOX1	HRH1
IFITM1	SPDYE10P	UBE2J2	AC009065.5
STAT5A	NFASC	ZCCHC2	COX5B
NFIA	BEND3P1	STXBP1	MIB2
LINC01748	STIL	SMOX	EAPP
GBP3	AC011978.2	CCM2	TMEM11
SNX33	ATRN	CYBC1	TIPARP
PCLAF	SLX4	ASAP1	CARD8
CLN3	NFIA	MPLKIP	ELOC
KIAA1211L	C2orf66	SLC35B3	ATP6V1F
GNE	TEAD1	ACOX3	CSGALNACT1
PSMB8	IL17RD	FAM120AOS	PPP1R35
GJA5	LCLAT1	DUSP23	TUT1
SLFNL1-AS1	CMTM6	DNAJB1	EMC7
POU6F2	PTPRG	EIF2B2	EDEM2
SNORD6	TRPM4	AUH	EFNA4
AC002553.1	QSER1	CNKSR1	TMEM199
AP000697.1	SPPL2A	SLX4IP	METTL18
RBPMS	AC079807.1	JUP	COPS7A
AC009065.8	MARVELD2	QPCTL	MAZ
GLUD1P3	C2CD2	BUD23	PTOV1
GSE1	AL591806.3	PIGN	SNTB1
AC026336.2	PRKDC	LAPTM4A	MED6
AL158166.2	SH3BGRL2	TSG101	FAM3A
LINC01670	SMC2	MAP4K2	WASH7P
LINC02582	AC110285.7	PPP3CB	BCAP31
AC087491.1	DEPDC1B	RELA	APPBP2
AL359955.1	PSTPIP2	GTF2A1	EIF1B
NSMAF	SNTB2	KIFC3	PTK2B
TFAP2A-AS1	NEIL3	PPP1R37	ISCU
AL928654.2	E2F8	MYO1D	SCNM1
AL359258.1	USP31	DOP1B	DGLUCY
AURKB	ANXA13	PARK7	GTF2H5
AC007906.2	TNFRSF1B	UMAD1	OGFR
LMNB1	ERN2	SARS	TAF6L
INHA	CYP20A1	FEZ2	ZNF768
ARID5B	TLN2	FAM160A2	TMED2
SMIM25	KDELC2	EXT2	THAP3
SRC	JPH1	NSFL1C	WDR59
AC096586.2	SFT2D2	PRDX5	HNRNPH2
EEF1A1P3	CFC1	EIF2AK3	RBX1
AC013652.1	SGMS2	KXD1	CROCC
LGALS9B	STEAP3	RAMAC	RPS15
PLA2G2E	PTGDR2	ACTR6	ARMC5
POF1B	DPP4	CINP	MPLKIP
PLA2G2A	FAM151A	NSUN5P2	DNAJB1
CENPV	FYB1	HDAC6	LUC7L3
AC069499.1	SRPK1	BAMBI	GALNS
PITPNM2	FOXRED2	NDRG3	RNF213
AC011389.2	AC097461.1	ATP9B	SPCS2
AC026367.3	FAM171A1	ATG16L1	CEP112
AL360270.2	NAV2	OXNAD1	ATP5MC1
FANCD2P2	PSME4	SLC31A1	SULT1A1
ITGA6-AS1	UCK2	TMEM258	CETN3
LINC00954	DNAH5	COMMD3	AC008124.1
SLC38A5	RIMKLBP2	CISD1	SYF2
TFPI	SLC35D3	AASDH	P4HTM
LINC00865	SORT1	COPS8	REXO2
SLC9B2	MIR600HG	KRT23	NFIL3
NFIA-AS2	BAHCC1	WDR35	ANTXR2
CHRM3-AS2	CNN2	PCNX2	HSD17B10
TNFRSF14	CELF2	C12orf4	PI4KAP2
EPS8L3	TP53I11	CIAO3	IL32
TBKBP1	VDAC1P8	MFAP1	DERL2
MAP3K20	AL122058.1	DCAF11	TBRG1
COX5BP6	ALMS1	JKAMP	TIMM17B
SPATA18	CEP295	CAPN10	GTF2B
IFITM3	SFXN5	RGL1	GNAI2
ST13P3	IPPK	TMEM185A	SPR
SATB2	GEN1	PPP2CB	HIST1H2BK
CEACAM1	SHTN1	ZSWIM7	MAGOH
AC146944.3	ZMAT3	PPP1CA	AP3S1
AC004492.1	FAM83D	USP38	WDR89
ASB9	CDCA8	IRF3	ELL2
H2AFB3	CCNF	SPTAN1	GRN
AC010973.2	EGR3	ZNRF2	RAB5B
ALPK3	AC010969.2	RAPGEF1	POP5
ABCA12	LSS	UTP6	BABAM1
HIGD1AP4	BCR	PGP	CEP162
C11orf94	VCL	CCDC9	DPM2
NME4	PLEKHM3	POP4	NEU1
FUT6	VARS	SMIM20	ZNFX1
CASC15	RARRES2	EIF3H	BBS2
AC026748.1	TICRR	CALM1	AXIN2
ZNF568	TMOD3	FBH1	DENND5A
BX284668.6	EIF4EBP2	PNPLA4	TMEM260
AC021106.1	NEU4	CCT6P3	ENY2
AL049555.1	PPM1L	MLYCD	ABO
CRACR2A	MFHAS1	TGOLN2	HEXIM1
AC025539.1	AF001548.2	FGGY	ATP23
SMPX	AC090198.1	NOL7	DCAF5
RBMXP2	AL161891.1	STX10	ATP6V0E1
ZCWPW1	UHRF1	MVK	FABP5P7
TLR3	DNA2	SRA1	TAF1D
ELF5	GATA2-AS1	RPS6KA6	SPINT2
LINC01637	RAB11FIP1	TSC1	PCBP2
LINC02038	WWC1	CNIH1	HNRNPC
EEF1B2P1	TIRAP	ODC1	EED
TRAF5	KATNAL1	TXNRD1	TGFA
NRIP1	CBL	COG3	SKAP2
ELOVL6	SNORD17	TCTN1	DNAJC19
APOBEC3C	ARHGAP1	TMCO3	ARRDC1-AS1
AC139491.3	KREMEN1	ZKSCAN3	SLC3A2
GRB7	CGNL1	ITFG1	POLB
AC068831.1	IRAK2	MED10	HPRT1
AC138207.4	TGIF2	GFOD2	CMTM7
AP001059.2	RNF38	SLC35E3	PPM1A
USP46-AS1	RRP1B	VCPKMT	COA3
AL117339.5	TMX2P1	TRIM52	RNF130
SEMA4C	TGFBR1	CPVL	BBS10
LRIG1	MICALL1	WDR24	ELP5
NPM1P21	TMEM52	GPATCH2	OAZ2
FBLIM1	ARSB	POLR2H	PRPS1
CFLAR	ZNF587B	CAPG	ELK3
NHSL1	CD5	RWDD2A	CMTR1
AC012074.1	LMNB2	EFNB2	PIM3
AL358942.1	NFATC2	BRF1	PCTP
HJURP	TOX	PPOX	CDK2AP2
AC139768.1	RNF168	LNX1	VSIR
AC084824.4	MDC1	ZNF414	EIF4EBP1
AC011523.1	GPAA1	RIC8B	LAMTOR5
FOXA1	AC112777.1	SECISBP2	AC093909.6
AC142381.3	CADPS	TBC1D25	C19orf53
LINC00634	PAK6	PTPRN2	NR1H2
PAQR8	NDC80	SGK3	AC103702.2
TP53	FAM20B	PFKFB3	DCUN1D3
TMEM246	IQSEC1	CREM	IFT20
POLE2	IGF1R	HLA-E	PMAIP1
AC093249.2	DLG5	C1orf226	RBM5
LIX1	KIF15	ARL2	OXLD1
CR392039.4	CCDC150	SNAPC4	MOSPD1
TMEM268	GALNT12	RRP7A	ZNF134
METTL7A	CREB5	MYRF	TMEM185A
AC020658.4	MIF	EFR3A	POLR2I
LINC00628	PUSL1	IQSEC2	TRA2A
CLDN1	CMTM4	SLAIN2	NPL
MRPS31P4	C4orf46	MGST3	PFKM
ZNF320	AQP11	ASB8	CDKN1B
PART1	SOGA1	DYNLT3	CBWD5
SAMD12-AS1	AC092171.2	IRS2	BICDL2
AL359922.3	GNA11	SP2	NDUFA6
TRBV30	RABL6	ATP2B1	C9orf40
POU5F1	EGFR	KMT5C	JDP2
AC008894.3	DEPDC1	CATSPER2	FBXO34
AL136981.2	REXO5	NRARP	AMPD3
AC010487.2	TRIM52-AS1	PLRG1	MNX1
HDGF	PTPRJ	C1D	AC015813.6
SLC5A9	TAF7L	GLG1	KDM3A
PLXNB1	IFFO2	THAP9-AS1	TAF12
HOXB-AS2	MAP3K9	NOL10	GOLGA2P10
ZNRF2P1	SRRM1	CCDC74A	UBE3B
AP001148.1	GATAD2B	EIF4E2	PYM1
RIPPLY3	TNRC6B	RABL2B	WASH9P
AP000759.1	USF3	PEA15	PFKFB3
AC018442.2	EIF3L	ZNF577	ATP6AP1
AC131097.1	AC092718.5	TBC1D2	LYSMD4
AL390066.1	MAP3K14-AS1	FAM8A1	DYNLT3
LDLRAD2	VPS53	HSBP1	PPP1R1B
AP001625.2	MALAT1	RNMT	METTL1
AC015909.5	AP1B1	CHAC2	STAT6
AL158071.4	FAM53B	ZFAND6	EXT1
CHEK1	DDC	SETDB2	PGK1
FAR2	HYKK	ZNF674	COX7A2
AC011290.2	PIK3R3	DAP3	DNAJB9
ZNF670-ZNF695	IDE	CBY1	RPL22P1
LINC01424	ATAD5	BET1	PPP1R14B
CCNB2	CASP2	NSUN5P1	TOB1
KCNV2	FOXM1	KLHL29	EMG1
MAB21L3	LIN7C	RAB5IF	SLC4A8
ECPAS	CLCN5	SEC14L1	SERGEF
MSTN	RAVER1	TMEM206	DPY30
FAM3B	SKA1	API5	MED19
LURAP1L	SUSD1	TNK2	UNC119
AC107068.1	AC135050.6	KLF7	SERP1
IFITM5	GGT1	NDUFA3	OXSM
HMGB1	PINK1-AS	KIAA1328	NPIPA9
AL606834.1	MYH9	RFNG	ANKRA2
AC020915.1	SLC25A15	XRCC3	YARS2
AC026336.3	C7	USP19	ANKZF1
BCL2L14	CORO1A	PIGF	ZNF160
EPHB2	PI4K2B	GPKOW	SNW1
AP006748.1	SGO1	MAP2K2	DGUOK
HMGB1P10	TBC1D16	CDC37L1	HIP1R
RASSF6	CRIM1	GPR62	PQBP1
IGFBP1	DHFRP1	FDXR	TSR3
UGT1A8	LARP1	SSR2	GALNT6
CTPS2	TPK1	SUPT5H	NR1H3
AL358115.1	FZD3	AVPI1	MTX2
ZMYND8	STK35	STAT2	CXorf40A
AC010733.1	GNL3L	ANKRD13C	ORMDL3
GLIS2-AS1	ATE1	TAF12	HILPDA
LINC00513	ARID3B	TM2D3	LRP1
PHACTR3	PRKD3	P4HA2	MUTYH
KRT5	SPDYE8P	WIPF2	MR1
AC073111.1	QARS	HBS1L	ALS2CL
LRRC31	MYBBP1A	PPM1G	PPT2
ACSS1	WASF2	IK	GAS5
MID1IP1-AS1	SEH1L	TAF4B	VWA1
RBM12B-AS1	RAP2A	WASHC4	NDFIP1
KRT8P24	PLEKHA2	ERRFI1	TMC4
ALG1L12P	PRR14L	NPIPA2	ABCG1
RBM44	MELK	ZBTB17	HDAC6
MYBL2	GPRIN1	ZNF853	PFDN4
EOGT	CCDC138	LMBRD1	LAPTM4A
WDR76	OXER1	LONP2	ADAP1
AL592301.1	KIAA1671	AGAP7P	PPM1M
AC087294.1	ITGB8	YIPF2	ABCC5
AL022324.2	MBP	JRKL	SP140L
GPR87	KPNA6	SLC25A30	SS18L2
AGXT	NDC1	FECH	PPIB
ESRP1	TTF2	NCOA3	NACA
SAMD10	LBR	MRPS12	GUK1
ETV6	CCNG1	ATG5	CCDC174
FSIP2-AS1	WDR62	SNAPIN	AC138969.1
SLC25A24P1	SYDE2	NDUFC2	PRR15L
FP565260.3	IGF2-AS	PITRM1	AC024896.1
LPXN	AC018638.4	ARFIP2	NDUFB2
IFI44	INTS1	STAM2	TMEM106C
AL031666.1	HACL1	AC021054.1	CFAP20
AC007610.4	RBBP9	PIK3R4	MINOS1
MIRLET7D	TMPPE	CLDN7	S100A11
AC078993.1	CEP78	SPHK2	MCRIP2
ATN1	KIF2C	SRP54	H3F3B
HMGN2P6	ORAI2	THAP5	RAB9A
ARMCX4	NUP43	GDE1	HEIH
SALL4	DPYSL2	ZGPAT	TAF7
RNF138	DAG1	HELQ	HABP4
AC012181.2	UGGT1	C16orf91	S100P
LINC02014	FCMR	STK16	CELSR3
HMGB1P5	TCF12	ELOVL7	SNHG15
EVPL	DNMT3B	FAM207A	RAB1A
MAPK13	EPB41	CREG1	MOSMO
AC027612.3	C2orf69	FAAP24	LMBRD1
AC113191.1	CENPL	RALY	IER3
CICP5	HLCS	VMP1	ZFP36L1
SIM2	AGT	FRYL	NDUFA4
UHRF1BP1	SLC26A2	SLC44A2	MLKL
APOL6	AFF1	BLOC1S3	JADE1
WNT8B	RASD2	TIPRL	COA6
CAMK2D	MYCL	RNF34	RPS28
SLC12A8	FARP2	TUFM	TM2D2
AC005261.5	PRR12	ZMIZ2	CMC2
ANP32B	TXNRD3	ZSCAN31	MRPL52
MIR186	TBC1D13	SLC30A7	ZMAT2
HDAC7	RAB27B	ADPRHL2	NFKBIL1
AF127577.4	AGMAT	MRPL14	SMIM11A
TYRO3	ZDHHC20	HENMT1	STAT1
HAS3	AFDN	ZFAND2A	CNOT2
MESTIT1	LETM1	PEX5	MRPL32
KANK1	IRF8	GPR89B	IDS
UBE2C	LINC00963	CLK2	OSTC
AC015911.1	ZC3H12A	POFUT1	COG4
EIF2AK2	KIF24	CCNH	FGFR1OP2
AL357079.1	GCNT1	MYO15B	TUBGCP6
DIS3L	TP73	PARP11	FAM214A
SCARNA9	ARPP19	ATP6AP1	VPS29
AC125807.2	ATP13A3	MPND	AC004057.1
EEF1B2P2	PLPP6	NUDT2	GOLT1A
AC009121.1	AL732372.2	RFC2	PDCD5
MAGEB17	NEU3	ACTR1B	RHOT1
AC115618.3	SATB1-AS1	TYSND1	SPAG16
TJP2	BTNL9	CIB1	MYO15B
BTN3A3	NIPAL1	CENPX	MRPS6
AC114737.3	NCAPH	ACVR2A	IMMP2L
IL17D	ACTBP13	CCDC57	MAFF
IGKV1OR2-108	NHLRC2	MINPP1	ORMDL2
AGMAT	PKMYT1	ZNF697	ZFAND2A
ITPRIPL2	RNF26	DCTN3	SMIM11B
RPS4XP11	MCRIP1	HIBCH	ZNF280D
SUSD1	SULT1C3	PHF23	MSANTD2
AC004890.3	CKAP2	WRAP73	MUC13
AP001318.2	PPP2R2C	MAD1L1	LTBP4
PTCHD4	SMC4	PNKP	TXN
HSD17B11	SPC24	BCL7B	NUDT4
PHBP9	FAM169A	SCRN3	EFCAB7
AL590705.1	TGFBR3	SLC30A9	SHB
GSAP	RIN2	LMO4	ZNF133
ICOSLG	ESPL1	INAFM2	ZNF140
CRYBB3	PLCB1	TRNAU1AP	MDM1
MIR3142HG	SOSTDC1	DNAH17	NR1D2
MECOM	AC004656.1	CHURC1	STXBP1
AC123023.1	KIF20A	BLCAP	MPP1
KLK8	ARHGAP35	ZNF211	ITM2B
AL391650.1	SLC39A10	C17orf113	SNF8
CASP4	LRBA	ALKBH1	ACTR10
NAALADL2	MLXIP	MYO9B	EPCAM
AIFM3	ARHGEF3	BCL10	RNF113A
OMG	AC145207.5	ZBTB46	LGALS3
PCAT1	C5orf51	FAM118B	SEPT7P2
SOCS6	METTL7A	CIAO2B	RPL35A
STAP2	DHFR	NDUFAF1	ZFAND3
E2F3	PHACTR4	SLC9A6	MELTF
AC092574.1	ZNF573	MTCH1	SRSF7
AC007240.1	AL390728.2	PPME1	CPEB4
AL513123.1	EXOSC9	ADCY9	LXN
CFAP73	PTPRD-AS1	CREBRF	RP9
VN1R81P	ATAD3A	MTFR1L	NDUFS6
FANCD2	CRISPLD2	RSAD1	ZNF226
AC007490.1	IL17D	TMEM25	FBXO8
E2F5	ARHGAP8	PRPF6	ZNF561
DOK7	SPRED1	C9orf78	HMGN1P36
SUCLG2	RBM15	MLLT3	SERPINB5
KRT18P16	SPAG5	HIST1H2BK	WASHC1
EVA1A	KIF18B	KATNA1	WASH8P
AC104135.1	GPSM2	UPF2	EPHX2
AL445487.1	PCSK6	SLC25A37	TM2D3
AC129507.2	OR7E14P	MARK3	ENKD1
AC004908.3	RAPGEF5	HELZ2	MYLIP
TPRG1	PGD	LNPK	UPRT
NXPH3	ABAT	B2M	MMD
AC087289.5	LRRC8B	SRGAP2	NENF
AC007731.1	TMEM241	HK1	NGDN
ERAP1	TACC2	MPPE1	RPL11
AC090181.3	CABLES1	SLC15A4	GOLGA2P7
CDKL1	POM121	ECE1	BNIP3L
AC018629.1	LDLRAD3	PINX1	AZGP1
DDX60	ITGA9	ZNF41	EP400P1
SNORD69	TROVE2	LGALS3	C16orf58
MGAT5	CDHR3	CLTA	AC078819.1
OR7E161P	AP5B1	MRPL51	DNAJC27
RNASEH2B-AS1	TPX2	PPP6C	SMIM30
PLK1	MAP3K1	NTAN1	RPL23
BID	AL035587.1	ETV5	TEX30
AF131216.1	OCA2	RRP12	BANF1
ARID1B	PABPC1	PHF13	PSME1
PIGCP1	AC108010.1	KIDINS220	COX6B1
ASCL2	SKP2	UBA6-AS1	LINC00680
TNFSF12	SYNM	AC016065.1	UPF3B
RPRD2	GEMIN4	KIF3A	WBP2
AC106028.3	KIF1C	MYL12B	IFITM1
IGHV7-81	CCT6B	MCUB	RPL32
IPO7P2	TP53INP1	BLOC1S4	PIR
RBBP8NL	BLM	HEXIM1	CWC15
AC018638.7	MAD2L1	RXYLT1	STX4
ACSL5	AC105942.1	ATG12	PNPO
SMAD1	TBC1D14	WARS	HELZ2
KIF2C	SLC16A9	MTG2	LRRC49
ASPM	SORBS1	DENR	CREBRF
AC005476.2	MCM2	AKAP8L	TSFM
CLCF1	MNS1	GPATCH2L	TMEM60
AC022075.1	XPO4	CTR9	CD24
DIO3OS	GCAT	GNL1	HPCAL1
LRP3	PKHD1	KIF3C	MRPS21
CDC25A	SUV39H2	ARHGEF18	ZNF615
VSNL1	DDX46	DRAP1	MRPL40
ADAMTS9	VPS51	TMEM183A	RPL19
BTC	C1orf198	LIMA1	PNPLA8
GATA2-AS1	ARAP2	FAM110C	C6orf203
RDH10-AS1	ARNTL2	BET1L	BTN2A2
DCDC2B	SYNPR	NUDCD3	FAM174A
SNORD62B	FHDC1	RAD17	RIPK3
ZNF675	SPDYE9P	THAP7	RFNG
GAL3ST2	PUS7	TSEN34	ATP6AP2
TP73	AL513165.1	FAM114A1	IMMP1L
KITLG	NDUFS1	LHX6	TSC22D1
AL359232.1	CENPH	ABCG1	LINC02210
NFKBIA	MTR	MRPL57	PHF11
SMAD6	ASF1B	CABLES2	RABAC1
PAK1	DNAJC16	YPEL5	TLR4
LY6G5B	HIPK2	DYNC2LI1	H2AFJ
AC010320.3	CTNNBIP1	UFSP2	AC244669.1
AC007216.3	RAB11FIP4	RYBP	PPARG
LDLR	TJP1	OLFM2	LIPT1
AC011477.3	ZNF704	COQ3	HSPA5
AC084018.2	SEMA4D	KIAA0319L	CCDC71
NEIL3	SEMA3C	CCDC137	CBX4
AC008035.1	MMS22L	CDC14B	SCO2
MUC20P1	ZNF736	TFE3	SGF29
APOBEC3G	SGTB	TTC21B	WDR41
CENPF	GCC2	SRP19	RPL35
ZNF462	AKAP9	RTCB	KLK1
AC009318.2	OSBPL1A	ERLIN2	PDZD11
SSBP3-AS1	AC006978.1	LAMC2	PSMB8
TRIM59	XPNPEP3	COMMD1	EMC9
MTCL1	AC005034.3	CSKMT	EMC2
LINC00525	AC131097.3	ARSK	ZNF616
LINC01806	SORBS2	PHETA1	DNAL4
ADGRG1	CNOT6	PIN4	C5orf15
DENND2D	MAP4K4	PRDM11	DDX19A
ANAPC1P1	VHL	INIP	PICALM
PERM1	AP003392.2	IFT140	SNX2
AL160314.2	EOGT	ADGRG6	PRRG1
COX20	TFRC	TEX9	SRP14
KRT18P65	AL669831.3	FAM3A	BCL7C
PFN1P3	NRXN3	THOP1	TMSB4X
PROX1	HMMR	PRKCSH	RPS6KA5
MIR93	ATL3	NPIPA5	TMEM134
Z94721.1	SPTBN1	ZNF622	SLC38A7
TBX1	MARC1	EXOC3	ENG
AL451050.1	SPIN4	KLHL12	MSN
ZNF350-AS1	PLCE1	GATD3B	WASH3P
Z97192.1	RDH10	POMT2	AFMID
AP001992.1	CDC25C	KIAA0895	MLF2
FPGT-TNNI3K	KITLG	RNF20	P2RX4
AC023509.6	PKP1	SLC39A7	C1orf123
AC018638.1	MREG	ARRB2	EPOP
SUCLG2P2	MACF1	COQ5	TMEM219
RASSF3	CDS2	RPL26L1	OS9
SNHG3	GNG12	TEDC2	HIKESHI
LY6D	STAT5A	PXYLP1	RPL22L1
H2AFB2	AL606489.1	SPATA6	FAM50A
PTGFRN	GPC4	KANK2	FAM98C
TCEA3	AC092683.1	MMGT1	ZSCAN16
ACRV1	TRAM2	INTS13	FMR1
GHRL	KBTBD11	TAOK3	KCTD13
OLFM4	NACC1	SCAMP2	NT5C3A
TOE1	ALDH3A1	NDUFA8	GPR108
ANKRD20A11P	SLC27A4	GAB1	SLC39A5
UBE2FP3	MBNL3	ATP6V1FNB	TRIM52
PRAC2	E2F7	IFT46	BCAS4
KIAA1147	CCDC68	CLDN23	LSM6
CUL1	TBL1XR1	MPZL1	LPIN3
DMTN	ANKS6	AC245297.3	HEBP1
AC025265.1	KIAA1549	UBLCP1	RPS6KA6
SCDP1	FAM111B	ATP6V1A	CEPT1
AC073592.1	MCM10	TXNL4A	JUN
EPC1	SEPT11	ZNF316	RSRC2
RAB19	HOMER1	ZNF555	GGCX
AC020763.4	SATB2	SAP18	SPOP
AC011416.3	GSTCD	CAPN5	ACAD10
SIT1	SIK2	SERINC1	SHH
AC092168.2	FOXP4	RCOR1	FOXO4
CAB39L	RF00404	BX255925.3	SEM1
LINC01089	REL	MAP3K3	C12orf73
ALDH3B1	AL049840.5	RABEP1	HSBP1
SLC47A1P1	CLMN	KDM1B	RAMAC
NNT	POM121C	LBX2-AS1	WASH2P
LINC01556	RRM1	SLC48A1	CBY1
DACT2	ZBTB34	FBXW2	PSMA2
RPL17P50	NCR3LG1	CRTC2	HAGHL
LINC00649	CLN6	HSPA13	TNFRSF1A
PLPP2	LGALSL	FAM110A	KCNH8
DHRSX-IT1	RELB	NLK	TSR2
AC004130.1	ABCB10	SEC61A2	RPL27
PGGHG	PRTFDC1	MRPS31	C9orf72
DDR2	RGP1	MAP3K10	MTERF1
HNRNPA1P49	NCKAP5	BCAT2	ZNF239
OR7E14P	SEMA5A	MTM1	PPIC
LINC01940	CAD	NKAP	ZNF83
AES	AURKA	NANOS2	TMEM187
MET	LIMS1	GLB1L2	ADCK1
POU6F2-AS1	CIP2A	TMEM161B	GLRX
RARG	HJURP	CLYBL	SYNGAP1
AC018695.6	CHRAC1	SDHA	CA5BP1
BAZ1A	CLCN2	USP49	COL9A3
C9orf163	BARD1	ANXA2	RPL23A
LMOD3	TMEM106A	RBBP6	SKAP1
AC136475.3	KIAA1522	ZNF277	EEF1AKMT1
DNAJB13	PIF1	HCCS	PNPLA4
CTSO	MGAT4A	VPS37A	CLK1
VN1R83P	AC025181.2	TRIM69	POFUT2
PKP3	CDC42BPA	LINC01128	SUMO2
CASC9	PTGFRN	TRIM37	ZNRD1
AC025176.1	DUXAP9	RASAL2	RPS25
CEBPD	BCL11B	FBXW7	PTBP2
AC104446.1	CKB	SLC2A6	CLN5
AC092354.2	LZTS3	SLC35B2	SRP9P1
FABP1	EVI5	BCDIN3D	AC130689.1
AC019069.1	DAB2IP	SCYL1	ZFYVE1
EIF4G2	PEX10	PYGB	EDF1
AC140125.1	ECT2	MEGF6	PRR5
STAT5B	ATG2A	PLA2G12A	SNAPC1
AC011483.1	ZNF70	ARPC4	TIMM10
ACTBP1	RARRES1	TMEM9B	UBB
NSD1	IQSEC3	KLHL7	CHCHD1
C4BPB	PPP1R12B	MRFAP1L1	METTL26
PTMAP11	KIAA1958	SLC25A25	TRAPPC1
KRT18P23	RNASEH1	WRB	RECQL5
SPINK4	ZYX	DDX49	SIRT7
AL356275.1	ZNF703	ETV3	TARBP2
SMIM3	SLC4A7	SRGAP2B	CDK10
GSEC	PCSK7	HOXB2	TRIM21
AC007038.1	PABPC4	DPH3	TINAGL1
AC107308.1	ACER3	YTHDF1	RRNAD1
AC092868.1	SGK3	EFL1	KTI12
NR2F1	CCNB2	MDH2	KAT2A
STX19	RASGEF1B	DOCK4	CGRRF1
HSPH1	SH3RF3	SDHAP1	KRT8
TINAG	R3HDM1	PPCDC	DNAJA1
CMAHP	SPDYE11	TMEM134	ATP1B1
CACNA1C-AS1	AC105036.3	CDKN2B	APTR
TMEM154	LUZP1	EMC9	H2AFY2
AL359091.5	NUP188	FP236383.1	SWT1
AC114755.5	BOD1L1	ZBTB11	PPP2R3B
TICRR	PDZD8	SAP30	ATP6V1G1
FSIP2-AS2	SPDYE6	PHF1	WDR19
FAM169A	GSR	VPS39	CYP4F12
PARP9	ARID5B	ZSCAN30	UXT
RCC2	SDE2	WDFY2	AL445363.3
RNF157-AS1	DIAPH1	SSR3	COPS9
NPIPB1P	VPS26C	ERP44	EBPL
AC006449.2	SPDYE3	GTPBP2	LINC00847
TMEM80	AC022973.2	AHDC1	SOD1
AC084859.1	ARRB1	SENP2	CD9
CICP4	RXRA	UBE2D4	NAA10
SYT2	PRMT3	PSMG3-AS1	MYRF
AC024592.2	CRACR2A	EXTL3	RPL30
IRAK1	CDC45	SNX12	CYSTM1
S100A4	KLF13	GPR143	PCCA
AL158211.3	PRAG1	ZDBF2	PTK6
KRT7-AS	DENND6A	BBS4	ATP5PO
AC026333.4	LPP	IL17RD	CHD4
ORAI3	KLHL29	DYNLRB1	NFS1
BIRC5	CPTP	ZNF324B	PI4KAP1
BANK1	SPTAN1	RTTN	CRELD2
UTP20	KIF21B	GTF3C1	HSD3B7
PLGLB2	MSI2	TRAPPC9	RNF11
AC118344.1	GUCD1	TSPAN3	RALGDS
KRT18P38	ATAD2	UBA52	COPZ1
RPL22P12	NAB2	TMOD2	POLR3K
AC127024.8	AC022150.4	DENND4A	ANKRD9
WDR86-AS1	HTT	CLHC1	BHLHE40
GRAP2	IMPA2	AMOT	RBM39
AC005702.3	PFKFB2	SPATA33	PCGF2
KIAA1549	FAM83H	AC012360.3	RBM4B
HCN1	UBE4A	CLCN7	REC8
IL17RB	SLC27A3	BRK1	NDUFAB1
CERS2	CYFIP1	UGGT1	MTRF1
AC078883.1	OVOL2	GALNT2	JRKL
AC005041.3	ITPRIPL2	C1orf122	CCDC167
CCDC170	FRMD5	AL355338.1	AC245297.3
GPX8	BCL9L	METRN	H3F3A
IGKV1OR-2	DNAH2	MXI1	SAP18
LTBR	MTMR12	TRAPPC2	JOSD2
LRRK1	MAN1A2	SECISBP2L	LPCAT1
LINC00973	MROH1	SS18L2	ISY1
NBEAP3	ZBTB7C	VARS2	FKBP2
BOLA3-AS1	CCNJL	NECAB3	NPIPA7
TEX48	SHMT1	PPP1R13B	MRPL24
TET1	IQANK1	GOLGA6L4	DHX40
MIR4740	FAM217B	ZNF10	UBALD2
ERN2	CEP192	MAML3	TCEAL1
RPSAP11	RC3H1	OSGEPL1	AC044860.1
GVINP1	C2orf70	SHARPIN	ZNF25
LINC01484	POM121B	MANF	STYK1
Z69706.1	DHTKD1	DNAJC24	RBM6
AC007285.1	SLC39A8	LRRC6	LINC01748
AC141557.2	SLC1A4	P4HB	ZNF579
SEMA6A-AS1	CHAF1B	SIRT6	DDX55
NFKB1	SPHK2	TMED2	CCDC71L
PRAC1	CDC25A	H1FX	AIP
SEC14L4	CDK5RAP2	MIGA2	SGK1
RWDD3	AL161772.1	GIN1	LGMN
DDX59	BICD2	C16orf70	OPTN
AL691432.1	PCSK5	SLC38A10	VIPAS39
EXO1	PLA2G7	BMT2	RBMX2
GNG12-AS1	CXADR	YIPF5	TMEM208
UMODL1	NUP205	AKAP17A	LAGE3
HMGN2P17	ASL	LGALS7B	SDF2
CCDC180	TSSK5P	SAMD4A	EFHC1
TRPM3	DTX4	DGAT2	RGPD4
RN7SL834P	FHOD3	LRFN3	ATOX1
MPZL2	WDR72	STK38	GNAS
MRPS31P5	ACOT11	SMKR1	SEPT6
TUBA3D	STXBP5	FBXO48	WWOX
CMTM7	AC024075.2	SLIRP	RCN1
AC025048.3	TNNI1	TRAF2	S100A6
COX7A1	PIK3C2B	ZNF57	RPS24
FOSL1	COQ2	SENP5	NUDT14
DNAJA4	MTHFD1L	DNAH10OS	THAP8
AL139246.3	ADAM32	ZNF48	SLC2A1
ZNF718	PBRM1	WDR60	IDUA
AC084824.3	SLC25A40	VPS53	BX890604.2
AL008723.1	CASZ1	FLYWCH1	RAB32
AL117381.1	ZDHHC8P1	CACTIN	GBAP1
BCO1	SMPD4	RNASEH1	WASH4P
SIGLEC15	N4BP2	GNB1L	UQCC2
CSMD3	EPHA10	MIIP	GPCPD1
ZNF729	PTBP3	WRAP53	TPM3P9
AL583810.1	SRGAP1	RNF25	PYCARD
FP565260.4	UBXN7	VTA1	SLC22A18
ZBTB2	NINL	MVB12A	ABHD4
DERA	NCAPD3	STK17A	GNPTG
PROZ	MCM7	NFS1	NDUFB3
MR1	P2RY2	USP15	C2orf76
RAD54L	COX18	PIP4P1	NMI
PRR5L	STOX1	VPS41	TIMP1
RPL5P29	DNAJC5	AP1S1	RPS26
DHRS3	SORD	DNAJB9	EIF4EP2
ZNF790	PRDM11	IL6ST	MAP1LC3B
SPTBN2	TRDMT1	MAN2B1	ZNF136
PHF2	NUDT19	SLC6A7	OGT
SULT4A1	RGMB	CRYBB2P1	ARPC3
KLK6	ARHGAP39	TCF7L2	RPL36
UBE2D3P1	NT5DC2	SDCBP	WHRN
ELFN1-AS1	GPR39	ZDHHC6	NKAP
IBA57-DT	CCNE2	SAP30BP	CEACAM1
AVPR2	ELMSAN1	USP35	FAIM2
RFX7	CLASP2	LINC00888	RNF43
CHAD	DMD	LINC01588	HMGCL
PARP14	PUS7L	MARK4	TIGD1
HDX	SEC22C	PITHD1	DISP1
TNFRSF1A	ZNF142	NPL	CES3
DTX2P1	NECTIN1	BRMS1	CAVIN1
AC020891.2	CACUL1	LINC00174	STX16
UHRF1	SOCS7	MIS12	ACADVL
MOCOS	INPP5A	UBTD2	TNFRSF25
ILK	BIRC5	ATP5PO	HSBP1L1
AC253536.6	POP1	PDPK1	GSKIP
STAT6	PBK	ZNF599	NPIPB13
NAP1L1P3	EEF2	GNPTAB	UBE2B
BAAT	TRIO	ZSWIM8	MAGOHB
ZBTB14	CENPA	APTR	BPGM
AL021878.2	PAQR8	AFTPH	NAGK
UGT1A7	LYN	TCF7L1	FAU
AC078899.1	ETV6	NAGA	AC009533.1
LRP8	FYCO1	APEH	CCDC58
AC009533.2	EPS15	C18orf25	RING1
IGFL4	ZBTB47	SLC27A4	ZFYVE28
H2AFB1	AHCY	CEBPB	RAB28
KRT18P21	JADE2	SPG7	CDK20
PPP1R26-AS1	PDE9A	TFAP2A	NMRK1
GPA33	AGO1	SAP30L	MSI1
FBXO6	SP6	ATG10	CKS2
FRMPD2	SKI	ANK1	PJA1
CASP8	MVB12B	MOCS3	FXR1
RBMX	DARS2	PRKAG1	PIK3IP1
PLEKHN1	PIGL	MUC3A	C16orf87
IGHV4-80	IMPDH2	FAM118A	GRIPAP1
GIPC2	PAK2	F11R	TSTD1
AC013470.3	CC2D2A	HPF1	KRT15
AC087752.4	AC091057.1	TMEM147	LMAN2L
NINJ2	UBXN2A	ATRN	ABCB9
SCGB2B2	RFC3	SRBD1	KANSL2
FRGCA	ARPIN	RIC8A	TRIM15
TNFRSF14-AS1	CCNB1	TRIM35	LINC01278
TMEM79	SBSPON	CHMP1B	CERS5
AC253576.2	AP2A1	MTURN	HLA-E
AL158823.1	AC018638.2	STAG3L2	RAD51C
AL354760.1	TNFRSF11A	F3	DDX12P
AL445931.1	UNC119B	ZNF19	ZNF737
AC007383.2	CLPB	TMEM60	FRA10AC1
DOCK7	BRSK2	RAB36	SEC61B
AC079447.1	AC140479.5	MAGI1	NDUFA9
AC007566.1	LIN54	TEX261	TERF2IP
HAS2-AS1	LNPK	GNA11	RAP1B
AL354892.2	ZNF496	CAB39	WASH6P
SP140L	NLN	GOLGA3	IQSEC2
AP000526.1	PDE8A	KIZ	TMEM99
HMGB1P8	ANAPC1	CHMP1A	H3F3AP4
TNC	MGLL	SYCE1L	BOLA3
EEF1A1P14	CYB561D1	NFIL3	LYSMD1
AC012501.2	RELT	SMAP2	NOXA1
CRTAP	LGR4	MUC20-OT1	HAX1
FAM219B	PHLPP1	AC133644.3	PARD6A
TXNP4	ANK3	AL353807.3	NXF1
SYPL1	AC124067.2	PDCD11	NPIPB15
AC108673.2	MAP4	BAK1	ATP5MPL
AC008870.5	IYD	LAMTOR2	CHPF
AC010809.1	RAD18	SAXO1	PRSS16
CR383656.4	TP53BP2	MRPL28	MIEN1
HOXC8	LAMC1	EPB41L5	CDC26
AC113174.1	AL353796.1	PICK1	GDF11
YAP1	NACC2	ROMO1	BANP
GPRASP1	LANCL2	MPHOSPH8	ZDHHC17
MACC1	RREB1	TMEM56	THUMPD3-AS1
HMMR	AL031985.3	TMEM199	PDE6D
CAP2	BRI3BP	C22orf46	MANF
HMGN2P5	PRDM5	STMN3	ARL1
CA9	TBC1D22A	HELB	SNRPF
AC006435.2	STEAP1	LAMP2	NSUN5P2
ERMN	TAPBP	ETFRF1	NT5C3B
AC093620.1	SPEN	RGP1	HEY1
BTBD18	TCF19	SLC35E4	TRMT112
AC023830.3	UTP15	RANBP10	KCNK6
AC017002.1	DFFA	TBC1D20	DCP1B
TCEA1P4	BRD4	CFAP20	NPIPA5
AL035071.2	SEPT10	DNAJC25	IFRD1
CDKN1B	CD44	GCLC	HACE1
WNT6	CCSER2	TXNL4B	OPHN1
AC093110.1	RBM15B	FPGT	CFB
CXCL1P1	PTPRK	NDUFA12	PAIP2
ZNF564	SLC12A2	MAN2B2	FLOT1
PLIN1	C11orf24	HECTD3	RCN1P2
MARVELD1	LMTK2	STX16	ZNF692
TGFBI	LIMK1	GNA12	IFT80
AL513175.2	MED14	SYNJ2	ZRSR2
AL591806.3	ARHGAP33	BCL6	AC008038.1
AL390039.1	KIF4A	ZNF18	SNRPG
AL390195.1	SEMA4A	UBE2H	DYRK4
NFIB	CENPN	TAF1C	LUC7L
RDM1P2	SATB2-AS1	ECI2	GPRC5D-AS1
AL603839.2	CDKAL1	C16orf72	BTN3A2
PTMAP9	SMARCC1	ARL13B	PRR13
AC116914.2	PER2	AGA	CCDC59
ZNF490	XRCC2	SYVN1	ATG4C
AC110285.7	NEK2	GUK1	NPC2
GALNT5	GGT6	MFSD10	BCDIN3D
AL354993.2	THAP9	ADNP2	ZNF846
ST6GAL1	SFMBT1	RER1	MYL6B
AC116348.2	AC011330.1	CAMSAP3	BNIP3
HNRNPH3	IFT122	FN3KRP	AP006222.1
ARID2	LCOR	ZNF143	POLR2J4
FBXW12	HIPK3	TYW1B	APOL2
AC083805.2	MYH14	GOLGA6L9	HMGB1P5
AC112722.1	KALRN	TBC1D19	KANTR
SHISA6	FNIP1	AAAS	UQCRB
TRIM14	TCF3	LSR	CBWD3
SIX5	AC083799.1	POC5	RNF146
TPM4	DGKD	WBP4	EDAR
AL121895.2	SPRED2	ARFIP1	C14orf28
AC008743.1	NECTIN3	HACE1	CCT6P1
AC015712.7	KCNAB2	GMCL1	BET1
AC004801.6	DLL4	ZFP90	EDN1
AL157713.1	KIAA0391	KLC1	CASP1
HMX3	LRRC37A17P	RMDN3	YPEL5
MSI2	SLC43A2	PLEKHG4	ZNF274
AC128688.1	RAPGEF1	DEPDC5	TMEM116
UNC93B5	MAP3K2	SPPL2B	NUMBL
AC011773.4	PRRC2A	TSGA10	ACYP1
COIL	C1orf226	GUSBP9	ELOB
GPR132	ZNF468	CD2BP2	COX20P1
C5orf52	DNMT1	NXT2	TM7SF2
Z82243.1	USP46	ZNF438	GLIS2
RAB43	TRAK2	ACAD8	AHSA2P
DTX4	LMNB1	CCL20	ATP5MG
KCNK5	SLC25A24	MAD2L1BP	MTMR11
AC006960.3	NUP50	CPLANE2	SENP7
PLA2G4B	FNIP2	SERTAD2	CDC42EP5
HNRNPA1P67	ASXL2	SP4	ZNF691
ZNF709	KIFC1	LAMTOR1	ZNF350
AP001893.1	FAM83G	SEC22B	DNHD1
TFF2	FAM3D	LENG1	RNF215
MIR4713HG	ANKRD28	CLCN5	TEPSIN
AC025031.4	ZBED4	CES4A	CHPT1
TRAF3IP2-AS1	PCNX3	PIWIL4	ACSF2
NIPAL2	BMP2K	FARP2	NUDT9
RPL10P8	SLC37A4	CAPN12	TM2D1
AC007938.2	WDR36	DDA1	NPIPA1
PHLDA1	LINC00526	CRY1	SDCBP2
LVRN	AC139720.2	STXBP2	FAM122C
HNRNPA1P59	DTX2	RNF141	CNNM2
COMT	POLR1A	MOAP1	DAD1
ADAM1B	CHKA	ORAI1	NBPF25P
AL391058.1	ZDHHC23	ABALON	PSMD10
CMTM1	GSK3B	PHLDB3	HOXB5
CDC42EP1	SNX8	ATP5MC1	CHORDC1
AC005632.2	TRIM35	RPS10P7	APOO
CTBP2	SLC5A6	TBX3	PRDM1
CEMIP	USP22	TMEM161A	CIAO3
HSBP1L1	SH3RF2	ATP6V1C1	CPNE7
ZBED1	APBB2	CUTALP	UQCRQ
KIF4A	LRRC20	WWC3	MAX
TNRC18P3	LPGAT1	STX2	IMPA1
ECT2	ZNF280B	RDH13	PPP1R14C
AGR3	PTPN18	STAG3L1	TBC1D8B
AC024933.1	GPR153	CALB2	MRPL51
AL590762.1	RCC2	EIF5B	RNASEH2C
CR381653.2	TOMM20	XPR1	ZNF415
SNORD11	RAD51AP1	PDK3	TRIM5
YWHAZP6	DDHD2	TIMM22	H1FX
RAPGEF5	CLCN4	CYTH1	ZSWIM9
SEMA3B-AS1	PAFAH1B2	RAB17	NPR2
SIRPB1	HIP1	ZBTB49	CBR3-AS1
AC020656.2	REEP3	SUPT6H	TRAFD1
MX2	RERE	GOLGA2P10	ENGASE
TRIM47	MIEF1	AC144652.1	APOL1
AL136038.4	TARBP1	TBCEL	COX6C
SLC14A1	GATD1	MRPS10	LARP6
PLEKHA2	SLC35F6	DHTKD1	NECAP1
AL590135.1	ARL15	CRK	OLMALINC
ARSH	WDR76	GRK5	OMA1
NMI	FASN	PCTP	DYNLRB1
FRK	TTLL4	ZBTB3	SUZ12P1
TRIM65	ESCO2	TLE4	LDHAP4
MFSD14A	CPSF1	AC004585.1	PSMA1
PLAGL1	TCAF1P1	CSPP1	RGPD3
UBTF	TBC1D2B	INTS4	NDUFB10
PDZRN3	SMARCA4	C5orf63	RWDD3
SLC16A14	BID	DGKD	GOLGA2P5
APOL1	MTSS1	DOLPP1	HERC2P2
AL158152.1	STARD7	RBM45	RHPN1
AC012360.1	GK5	NXN	SIDT2
AC009065.5	ZNF668	AC009779.2	SNX25
RPL10P12	ADNP2	KIF7	AGAP10P
KIAA2012	PTGER4P2-CDK2AP2P2	SNX19	ROGDI
AC135178.5	SH3BP2	ATP1B1	KCTD11
SPNS3	TRIM25	SLC8B1	ECM1
RCC1	EPN3	UTP14C	SNRPD2
AC022507.1	DIS3L	PACSIN2	PARP12
AC004830.1	RBM28	DCAF16	NPIPB12
AC015802.6	FRK	RABL2A	STOM
TAS2R64P	EFCAB14	GLA	S100A14
CALM2P2	MYO5C	MAP1S	HCP5
AC115618.2	LARP4B	C1orf210	AC093157.1
AC009812.3	PEAK1	DDX19A	RPL37A
IFNGR2	FOXN2	FAHD1	RADX
AC011462.4	LNPEP	PEX6	LZTR1
SNORA12	BRD3	ANKZF1	NDUFA2
TRPV6	SYNJ2	SIRT2	ATF3
GABRR2	ARHGAP19	TTBK2	LRRC36
AC016831.7	POC1A	ESYT1	GMPPA
AL353622.2	RIF1	PDE4DIP	TMEM218
CMPK1	SPOPL	C4orf48	PCED1A
DAPP1	MAPKAPK3	UBL3	CNPY4
AC211433.1	CTH	GAD1	ZNF767P
AC097478.4	ZSCAN22	RBM42	KIAA0895
DINOL	ZNF440	PREB	ZNF841
NCAPG	CDCA5	ALG2	SHC2
FNDC7	ID4	METRNL	TMEM205
RARA-AS1	HACD2	LINC02001	ZMAT5
ZBTB45P2	G3BP2	INTS4P1	CCT6P3
CDK2AP1	AMACR	WDCP	C1RL-AS1
CU633967.1	MCM3AP	SLC50A1	BRI3
ATP5MC1P4	TAF5L	HAUS3	FMO4
VEGFA	CLIC4	TPCN1	PRPF40B
AC009403.2	PQLC2	MERTK	PARP6
MIR4737	EPHB4	TMEM38B	RASIP1
PTPRD	ACAP2	GDF11	ST6GALNAC4
CORIN	KCNQ1	PPFIA1	ZFHX2
EWSAT1	AC110079.1	GPS1	CSPG4P12
MZT2B	RBM47	DGCR6L	RPL36A
AL390719.3	NFIB	STK11	RBKS
POMK	ZNF346-IT1	AL139246.5	LPAL2
FUBP1	ARMC7	TBC1D10B	HSP90B1
AP002852.1	AGO3	TIMM8B	SNHG6
AC005562.1	ZNF619	PPP4C	RPSAP58
AC069287.3	ACSS1	ZNF782	FOXQ1
EEF1B2P3	C11orf80	RHOT2	SELENOK
FAS	ZBTB41	AL390728.6	FAM71E1
CDT1	RAB36	YIPF1	NT5C
PDZK1	PLCD4	PJA2	GABARAPL2
PNRC2P1	IKBKE	BOLA3	WWC2
DLL4	OVOL1	SERPINA1	SNHG5
CD5	CORO2A	MYDGF	NOL3
TMSB10P1	FANCD2	MAP7D3	ARMCX5-GPRASP2
FBXW4	PDE12	PRR5	ZNF550
TNS4	USP1	ATG16L2	IRF1
AC005326.1	SNHG16	CHPF2	FAM114A1
AC139795.1	MCM5	FOXRED1	SLC50A1
AL583805.1	GTF3C4	RETREG3	PROCR
SYT8	ZNF124	KLHDC9	WDR5B
KRT18P29	MPZL1	IFT80	CETN2
ANO7	EXO1	LINC00476	AC133644.3
AP005271.1	SIMC1	CDKN2D	MRM1
MTUS1	ALKBH5	THAP10	ATP5MD
AL662797.1	CS	TP53I11	BOLA2B
RAI1	FAM126B	SEC61B	AC026271.1
CCDC38	PLEC	ZNF79	C6orf223
MFAP2	PGM2L1	SPRTN	KLHL17
IL20RA	CCNY	SLC33A1	ERG28
SMC4	ABCC10	ZDHHC8	AC007228.1
EVA1C	KCNE3	CARHSP1	NDUFA12
ZNF33B	INPP4B	FKBP8	RGPD1
PATZ1	SUSD6	BCAP31	KRBOX4
EEF1B2	MCF2L	TAF3	CLK2
HOXB6	SNRNP200	PMS2P1	HSPB11
AP001469.3	SAMD12	RAB8B	GBP3
IFIT3	CCDC85C	PAPSS1	SLC25A28
PHF11	PDIK1L	MYL6	TRANK1
LAMB1	SLC37A1	TNFAIP1	RPS27L
ST7	CENPO	CXorf56	CAPN10-DT
BCAR3	SELENOI	THAP8	CIAO2B
STPG3	ZFP64	ANAPC11	TBCA
LINC002481	AGPAT5	SBNO1	BRMS1L
SORBS3	RPS6KA3	PIWIL1	MYEOV
APOC1	TET3	DISP1	TPGS1
NDST1	CENPK	AP001505.1	PLK3
FAM157A	GLUL	HOMER1	ZNF503
GABRE	KLHL21	AGAP10P	TAZ
SLC37A1	MAN2B1	ATP6V0E1	BTF3L4P2
AQP6	NUP210	ADIPOR1	SNRPGP2
FRMD4A	MAST4	USP9X	RASA3
DNAJC22	RBL1	DGCR11	ZNF594
NBN	C5orf22	CACUL1	GNB1L
ANKRD65	RSBN1L	RPA3	RRN3P1
CYP27A1	RHOBTB3	ZZEF1	ZBTB22
GNG13	FPGS	KIF1B	AL390728.6
ARHGEF39	AC090192.2	NBEAL1	THNSL1
SCAF11	TRIM33	ATP6V1F	CD63
C16orf74	TBC1D4	LAMTOR5	ACOT4
UNG	TYMS	SYS1	RCOR2
AUTS2	ZNF280C	CTU1	EPB41L4A-AS1
CSTA	DICER1	C6orf106	TMC5
PARP10	LRFN4	CNNM4	MAPKAPK5-AS1
DDC	STARD7-AS1	HOXB13	NEDD8
FLJ13224	TMEM129	ZNF658	CSNK2B
LINC01169	SLC38A5	VAMP7	RAMACL
DUS3L	ZYG11B	LZTR1	SERPINA1
NAP1L1	LIMD1	ATP2C2	PRDX5
RPL15P2	PHF13	ATP6V1G1	COX17
NOP2	XPO5	PIGV	IGBP1
MDM2	LINC01001	SPRYD3	CLUAP1
DSC2	FARP1	MRVI1	TTBK2
USP13	NCAPD2	NUDT16L1	ALDOA
SMARCC1	SEMA4G	ZNF404	CLK3
PCSK5	NOTCH2	PSMB3	STYXL1
ZNF618	AHDC1	POLR2J	BCL3
MAIP1	PROSER1	RMDN2	CEP126
STAG2	DDIAS	ALAD	MCTS1
LINC01979	ACTN4	FAM161A	IKBIP
NUF2	NUDT5	LIN7C	AMZ2
BEND3P1	ATP9A	RNGTT	CAPRIN2
HYLS1	MED22	AMZ2	YBX3
PARP4	MAPK9	FOCAD	NME7
FBXL22	TBC1D24	MTIF3	AC009244.1
AC015971.1	NOTCH1	PAQR5	ACTR6
GPR153	NT5DC1	ZSWIM1	SELENOM
FOXJ1	SETD1B	NRN1	ABTB1
ZBTB45P1	REV3L	LRP11	POC1B-AS1
ASB14	IRAK1	GRIPAP1	EPSTI1
AMMECR1	CENPU	PAX9	BATF2
SHANK2	PCNT	ULK1	NPDC1
ZXDB	SLC45A4	ZFYVE27	RGPD2
DHRSX	THRAP3	LMLN	SALL4
MCM10	NOD2	ELOVL1	MTLN
AL137003.1	MIPEP	AC027307.2	PROX1-AS1
AC008267.3	SENP2	SLC25A14	MXI1
RUSC2	CGAS	SULT2B1	SIAH1
DBF4	ZWILCH	MCAT	ZNF630
AC027307.3	NYNRIN	LYPLAL1	ARNTL
GRHL2	HNRNPUL1	HARBI1	M6PR
SLC5A6	DNAAF5	CLP1	DZANK1
MCM2	NCAPH2	CLASRP	BHLHB9
ALDH1A3	NRAS	SIDT2	FYN
PLCB4	NPAS2	ANKRD29	PSMB8-AS1
U52111.1	PALLD	LPIN1	EAF2
SETMAR	ZHX3	AP003486.1	ASCL2
NDRG2	KIF2A	PIGM	BICD1
ACVR2B	IPO5	EP400P1	KIAA0895L
NUP210	NUF2	GCH1	COX14
SMO	B4GALT2	CETN3	C12orf76
GCSAM	SACS	KLF12	AC008716.1
AC020661.1	AC018638.5	RTF1	CCDC159
ST5	LLGL1	ELAC1	AC127502.1
CRYM-AS1	MALT1	SNN	HES4
TRAF3IP2	TOP2A	ANO10	EGFL7
MGST1	KPNA3	KRBOX4	TOMM7
PRKAR1B	ZNF106	AC109322.1	LINC00869
PSD4	CEMIP2	C3orf62	ERP29
LYZ	ACO2	ZMAT2	GTPBP2
CDC25C	SHROOM4	NRM	TMA7
ATP10B	PRDM15	SNRPD2	NIT1
RPSAP52	DFFB	FOXP1	TMSB10
NFIX	KIAA1143	DNASE1L1	CERCAM
IGKV1OR-3	KYAT3	KCTD13	ATP6V1D
CICP14	WRN	FBXO46	ZFPM1
ZFX	SLC45A3	NFATC2	RAB24
C1orf21	ATIC	JARID2	CDIPT
SNX5	PIK3R1	NFKBIE	AC093525.6
TSPAN6	MCM4	VIPR1	FJX1
AL163540.1	TGS1	COMMD6	ADRA2C
ESCO2	RASEF	PPP1R35	F8A1
SHLD2	TRAPPC10	CCDC163	AL021368.2
TMEM17	BCKDHB	SPSB2	MKS1
MIR762HG	DLAT	PPP1R3F	CNPY3
RXRA	UHMK1	SPTY2D1	NDUFA3
MYC	NEMP2	ATP5F1E	LPXN
GTF2IRD2P1	HIC2	ATP5PF	BDH2
SLC45A3	SPATA5	PSMC4	HLA-C
PTMAP2	OTULIN	PRKRIP1	MAP1LC3A
WDR4	PHLPP2	GNPDA1	TMEM74B
DEPDC1	MOB3A	SPATA5	RPL18AP3
TCF12	TOR4A	HAT1	IFFO1
BMP7	RAD1	ZMYND19	TP53TG1
DNASE2	LYPLA1	AL158206.1	ATP5PD
MIS18BP1	IQGAP1	MRPS23	GIMAP2
LINC02562	ABLIM1	TRIQK	ZNF229
MUC20	AL049555.1	NIPAL3	CLSTN3
FOXA2	RNF126	DDHD1	PTS
TGM1	AL158212.3	PIH1D1	SRSF9
GPD2	SBF1	SELENOI	RILPL1
SHLD2P3	CTDSPL	TMEM115	TUBE1
AC007842.1	TACC3	AC092747.4	CFAP298
Z97653.1	MYADM	ACBD3	MORF4L2
LINC01515	VPS13C	UBE2B	CA9
TLR2	SLC9A8	OTUD5	TLR3
IFITM2	AC243964.3	SIRT3	NCOA7
ZNF443	DPP8	UPP1	NDUFAF1
BMX	DAAM1	NUBP2	PXK
E2F7	ZNF587	TRIM3	F8A3
ZNF107	LIPH	RMC1	THBS3
NRP1	GJB2	UXS1	BLACAT1
BX284668.5	PDSS2	SND1	RNF39
SPATA6L	NOP9	ZNF385A	RPL34
SH2D4A	ARHGEF11	WDR83	PLAU
HNF4A	LIPG	DNAJB11	CHRDL1
PGBD2	BCORL1	VAMP4	THTPA
ZNF713	KLHL25	SUMF1	KBTBD3
NUFIP2	PALD1	MLF2	SEC61G
CASP10	GMCL1	CTSK	AL353743.1
MUC13	WEE1	AC009404.1	HDAC8
UBASH3B	DSCC1	TTN-AS1	ADAMTSL4
MAN2A2	LMNA	TUBG1	TUBB2B
CTAGE15	INO80D	FTSJ3	RPL17
PIK3C2B	ZNRF2P1	CCHCR1	CACNB1
ITPKB	IBA57	RRP9	TMEM139
ATRX	EDEM1	MRPL21	ZSCAN30
CCNB1	TTC39A	ARL16	HSD17B7P2
YBX3	PSRC1	SEC31B	CEBPB
NFAT5	NRIP1	TKFC	SNHG10
MIR194-2HG	OVGP1	NCDN	IER5L
EEF1B2P6	CAPN1	ZBTB43	CBWD6
AJUBA	FAM102B	RHOC	SEC11C
LRRC41	HEATR1	LMAN2	HSP90AA1
WNK2	DTX2P1-UPK3BP1-PMS2P11	H2AFJ	C19orf44
IGKV1OR9-2	SPAST	SNRNP70	CMKLR1
NRROS	APAF1	PSEN1	LINC02086
SVIL	RETSAT	PRPF31	PRDM16
LNCOC1	CHEK1	FAM155B	F8
UFC1	A1CF	TMEM218	EIF1
C5orf56	GFOD1	STX12	ABCA7
CCND2	TUBB4B	FAHD2CP	LAT2
TMCO4	LMBRD2	UNC13B	SEC24D
PCGF6	MCCC2	TUBB6	AMN
ZNF460-AS1	LINC01315	CD99	TRMT9B
AC092171.5	CHD7	CASP9	AC068587.4
ABRACL	DDX21	TMEM42	STX8
ZNF681	RAB11FIP2	ZNF337-AS1	MDK
STARD13	RPRD2	CEP70	SAV1
NR1I2	SLC52A2	ARFRP1	RP9P
STAMBPL1	EXOSC10	ACAP2	F8A2
IGF2BP2	GAS2L1	PODXL2	FGF7P6
AC004076.2	DTWD2	SLC35C2	PDE5A
NETO2	AC115618.2	PRPF18	TXNIP
IKBKE	QPCTL	TMEM170B	TRAPPC2B
RCN1	KNSTRN	PMPCA	RPL13P12
IRF2	KIF9	FGD6	RIMS4
CCNA2	PRRG4	ATP5F1D	FUZ
AL133410.1	URB1	PMS2P4	OST4
KMT2D	HNF4G	SEC13	STK36
TNFSF15	CHAMP1	PEX12	TMEM263
ARHGAP5	ANKEF1	LTBP3	BIN2
HR	LYRM7	ACOT8	COMMD6
NOD2	PLA2G4F	SNX11	NBPF20
LRRN4	RRP12	CERCAM	EGLN3
CEMIP2	ARHGEF37	AL133216.2	AC128688.1
HNRNPA1P35	HELLS	VPS9D1	NDUFC1
SLC17A9	HSPA4L	PAQR3	AL035405.1
TNFRSF10A	MTMR2	WDR37	TTC28-AS1
AC007255.1	MCM8	MRFAP1	PROX1
EFCAB2	NOM1	C19orf70	SSR4
HMGB2	FBXL17	SIAE	MOGAT3
AC119751.3	NUP214	P3H4	BRSK1
AP001442.1	AL669831.1	KIAA0556	RPL24P8
AC011700.1	PLAGL1	TMEM259	ZNF688
TMTC4	BORA	SAR1B	KCNMB4
ETS2	CARMIL1	SAR1A	ATP5MF
NSD2	HES6	GNAI3	COL17A1
AL162413.1	PTGES	ITGB1BP1	ZNF771
NPIPB15	SENP5	CASC2	UBA7
MTHFD2	STAG3L3	TIAM2	C19orf66
AC124067.4	CARD10	GTF2H5	FKBP4
NFIC	TTPAL	NDUFB9	SMUG1
BAIAP2L2	KIF1B	STYX	METTL23
SLC12A7	TMEM144	LRRC28	KIAA0825
STARD4-AS1	B3GNT5	DHRS7B	CLHC1
PRRC2B	NR2C2	EDF1	PCMTD1
SETP14	XPNPEP1	AC097639.1	OXTR
MEPCE	RECQL4	NMRK1	CCNL1
AC107027.3	IL27RA	LINC02266	IL11RA
ATP9A	TUBB	TPRG1L	ANKRD34A
DEPDC1B	ZNF367	ADAMTS17	CPQ
IL17RE	ZSCAN5A	TEDC1	YY2
PATJ	KDM3B	C12orf76	MORN4
AC013268.3	LTBP1	ARSG	LINC-PINT
ST6GALNAC1	ZNF711	GON7	WDR78
AC027117.1	XRN2	GPD1	RNF181
PACSIN3	GAB2	AC106782.2	RBCK1
CNGB3	HAUS4	PIGS	AC244154.1
RAB42	STS	VMAC	TMEM231
SLC5A1	L2HGDH	FAM91A1	LINC01578
MRM1	PLLP	AC090204.1	MSRB2
PPP1R14B	DDAH1	UBALD1	MIR4453HG
PBX2P1	ABCC2	RAB3D	LINC00623
AC007342.4	WNK4	HYKK	RPL17P33
MYT1	ACTB	LIG4	HIST1H4I
PBDC1	TLE2	LAMTOR3	APBB1IP
ESPL1	FOXN3	MOSPD1	AF127577.4
WNT3	VKORC1L1	GCA	GAPDHP73
SINHCAF	PRRC2C	ASCC2	ZNF211
LIG3	ARHGAP21	GGT7	HDAC10
CARD11	DALRD3	TOM1	C8orf44
ZNF254	CFAP69	GCC1	KIZ
MTHFD1L	RTL10	SDCBP2	FAHD2B
RAD51AP1	ATP13A2	POMGNT2	SNRPGP15
TRIM29	BMP7	FUCA1	LINC02359
TAP1	ZGRF1	GPR137	RPL31
ZCCHC3	ZNF770	FBXL20	AC209007.1
USP24	FBXO45	DBNL	SYCE1L
AC009065.2	PCBP4	HERC3	RGL1
MROH6	ABCD3	BPHL	THRB
AGMO	ADNP	PANX1	PFDN2
CCDC102A	RC3H2	FHOD3	FUT3
AC015849.5	SPDL1	PSMD9	ABCD4
FGFBP1	GAPVD1	ARHGEF26	LYRM1
ZNF100	ZNF8	ADAL	CYCSP55
PTMA	NHSL1	BCKDHB	UCP2
HES2	GRPEL2	NOMO2	ZKSCAN7
TSEN15	GJB3	ERVK13-1	KIFC2
AC138150.2	ZFP91	SLC45A4	SNHG12
ITGA2	MFN2	WDR97	TMEM258
FUT3	PIEZO1	PIP4P2	ZNF830
PHF10	IFNGR1	CCDC85B	AKR1C1
AC020765.3	SPAG1	EIF4A3	IFITM3
HNRNPA3P10	SMPDL3B	C19orf24	FLJ20021
YARS2	SPCS3	OS9	FDX1P1
BRCA1	PLXNA2	SPATA3-AS1	ADCY10P1
UBQLN4P1	RAP1GAP2	ING5	FCAR
ADGRA3	MACROD1	TOX4	PTRH2
PYCARD	UVSSA	TTL	RPS27
AL133520.1	EDC4	PINK1-AS	SERPINB6
TOP2A	CEP76	BIRC2	OSER1-DT
ANLN	SMAD5	FSTL3	SLC27A1
HOXC9	LDLRAD4	AL353763.2	HOXB8
ZNF586	AP3S2	ULK4	ZCRB1
STARD10	EIF3A	LRFN1	TM4SF5
SLC16A1-AS1	COBL	ZNF213	DUSP6
SUMO3	MOCOS	IGSF8	C4BPB
ZNF608	PODXL2	AL133338.1	HIST2H2AA3
CT62	SH3BP4	CLDN15	PARP11
TGFB3	HOOK1	KREMEN2	LINC01138
C6orf15	NUDT15	BAIAP2-DT	MRC2
ANK3	DGKH	ZHX3	RPSAP47
CASP6	IRS1	TMSB15B	C17orf67
ACAT2	AUTS2	SCFD1	ZNF391
LINC01002	UBE4B	WDR45	TMEM136
IFIH1	NT5DC3	AARS2	NPIPA3
MYO5C	THOP1	POLM	COMMD3
AC016738.1	CNTRL	CCNYL1	AL390957.1
DGKE	TNS3	RAP1GAP	CFL2
C2CD2	ASB9	FAM120B	LRRK2
SOS2	C2orf15	MOB3A	FAM214B
SLC35D1	ARID1B	TMEM65	HIST2H2AA4
KCNF1	GMEB1	SDHAP3	HHAT
MTHFD1	B3GALNT2	IRF6	IRF5
CYP2B6	CDC42BPG	MYO5A	NPIPA2
RPH3AL	CRYBG2	GALK1	ABLIM3
MICALL1	RRP1	ZDHHC2	INHBB
ZNF670	HAUS6	SBF1	DBP
ZNF484	RTF1	DGKQ	AC020916.1
AC112777.1	OCLN	KANTR	ATG4A
AC140479.5	STRN	LINC00963	KLHL31
AC145207.5	SLC17A9	YPEL1	HSH2D
PTBP3	SLC20A1	ID2	SNRNP35
ZNF486	BCL2L12	RHPN1	PRKCG
AC137894.1	GTF2IP13	MYLIP	FLRT3
SKP2	ZMPSTE24	ACACB	NPIPB11
AC002310.6	SCMH1	HDGFL2	NDUFA11
HSPE1P3	NOC2L	AC145124.1	ZNF396
AP000766.1	KIAA1147	RAB30-AS1	GAL3ST4
SHH	CSE1L	AC068282.1	NEAT1
DIAPH3	CCNE1	GCNT1	ZMYM5
TNFRSF13C	KLHL36	SUN1	R3HDM2
MIR17HG	ZNF792	CDK5	FAM156A
NOTUM	ZNF417	ZNF558	NME3
DNMT1	IMPAD1	TGFB1I1	POLD4
LINC02163	VRK2	PEX16	PPIAP22
GSDMD	FOXO1	KLK11	VAMP4
TAPBPL	MSH2	INTS11	ARPC1B
C11orf95	FAM117B	FOXO1	KRT7
RNF43	OPA1	ZFYVE1	LINC01234
KRT6B	HS2ST1	CTNNBL1	NAMPTP1
TPM2	ZNF100	DEPDC4	CRELD1
SENP6	CDS1	TRAPPC3	AC007906.2
FAM198B	DENND1C	PRRT1	ERH
RPL10	PLA2G12A	SAT1	AMH
TRAPPC2B	ING5	MRPL40	PARP9
AC127502.1	DSN1	AC012306.2	ZNF461
TSC22D1	CABLES2	MYH14	SUPT3H
TFAP4	IMPDH1	PMS2P2	SEMA4F
RCN3	MTF1	RRNAD1	FAM156B
CNTLN	CHMP3	MEGF8	ASTN2
SLC44A1	KIF13B	INPP5A	TMEM191C
TXNDC15	IPMK	UBXN11	LMO4
GLIPR1L1	SCAMP4	AL049840.4	RPS7P5
SLC25A25-AS1	NOP14	INPP5J	CHMP5
PRTFDC1	FZR1	SGTA	MT-ND1
LRRC8D	NPLOC4	EMC7	AC067750.1
UNK	KLHL23	TMEM183B	IFT27
TNFSF13	ABCA2	FIG4	CIITA
HSP90AB2P	INIP	TMEM177	PLOD2
TSSK5P	NUP93	NECAP1	MT-CYB
UCK2	NOSTRIN	CTDP1	FAM227A
KCTD14	ZNF552	TERF2IP	TCEA1P2
MRPL23-AS1	CCNJ	INSIG2	SP100
SYTL1	CA13	CORO1A	MID2
LONRF1	SLF1	DMPK	TSPAN31
HNRNPUL1	FOXP1	LTBP1	MMEL1
AC104447.1	SHLD2	RAB40B	AHSA1
DCAF1	MCM6	KIN	AFF3
ZNF652	MZT1	MIF4GD	AC008115.3
TYW3	SLC7A1	PI4KAP1	ZSCAN26
RFX5	ADAT1	MAGI3	GOLGA8N
PRSS23	PTER	EXD3	RPL41P1
ARHGEF2	FBP1	ACTR5	MAD2L2
SPATA25	NEO1	NOMO3	SH3BGRL
ZNF33A	LINC01291	CETN2	PORCN
AL109613.1	FBXO5	PSMD13	AL445250.1
KRT6A	TXLNA	GCNT2	ALDOC
CD44	ATRX	TMTC3	COX7C
ABCB10	MCM3	FAXC	TYW1B
SLC18B1	PRPF8	EPHB3	HSD11B1L
MED12	DIXDC1	MICU2	MZF1-AS1
MANEA	AKNA	ZNF212	RPL37
CEP295	MIB1	PARP16	INAFM1
FP236241.2	SELENON	EDEM2	FHAD1
GEMIN4	SCO1	GMPPB	CALCOCO1
GPAT2	PANK1	PLTP	LCA5
LIMD1	C6orf136	RHBDL1	PHF21A
TIA1	CHP1	LINC00115	C3
AVEN	INPP5B	LIAS	GPX2
ZC3HAV1	TGFBRAP1	TNRC6C	EIF1B-AS1
AL353747.3	SH3PXD2A	NRP2	TUBG2
AC135983.2	REPS2	GUSB	MARCH9
IL1RAPL1	PHETA1	STRAP	TTC3P1
ACY3	ZNF888	ELMO2	AC104843.1
ASIC1	DLL1	SLC9A5	ABCD2
GTF2IRD2B	DPH1	ASL	GASAL1
BARD1	FAT1	MORN2	KLK6
PCDHB12	AGL	AP3D1	BTBD8
CPNE7	AHCTF1	ZNF324	HLA-A
AQP2	ZBTB7A	SERTAD1	C5orf56
C22orf23	TMEM41A	GRIN1	HMGCS2
PRELID3A	TMEM104	ABCF3	TNNC2
AFG1L	ZBTB40	PFKFB2	HGD
NT5DC1	PIGZ	PEPD	TVP23C
AL139287.1	POFUT1	ING2	ADA
MNX1-AS2	IQCE	RIPK4	UBL5
FGFR3	ZBTB37	C2CD2L	S100A13
CCDC58	PIWIL4	DBP	TCTE3
NEDD4	GUF1	CD59	AC245060.5
RREB1	HS6ST1	GPX4	PABPC1L
AC016205.1	GSE1	MED11	IFI27L1
ZBED5	TMEM268	AC008966.1	ARRDC3
POLQ	NUMA1	BMP2K	HEXD
ZNF321P	RFXAP	KLHL28	NSMCE3
PRC1	CAMK1D	NUP50-DT	PPIAL4E
ORC1	ALDH7A1	IRF8	IRF9
AC099789.1	EML4	APTX	SLC35A1
HNRNPA3P11	TCOF1	AF131215.6	RPL36AP39
AL512625.2	ICMT	NECAP2	AC010975.1
ARHGEF34P	CRKL	ARL6	PECR
AL359922.2	ALKBH4	TMEM9	FADS3
CARD8-AS1	ALDH16A1	EHHADH	TPD52L1
TUBA1B	FANCA	FKBP1A	KCNN1
NUSAP1	NAA50	SH3BP5L	AC087752.1
DARS2	RANBP2	NABP1	C1QTNF1
HSPD1	LRWD1	TSTD1	CTU1
AC006329.1	ATG9A	FBXO16	C2orf27A
ATP8B1	PYGB	AATK	AL096829.1
TTLL4	SNAPC4	RAB3IL1	GGT7
ARHGAP11A	FERMT1	HM13	PCSK4
PLEKHH1	SAE1	TMEM231P1	CFAP36
PCDHGC3	AC112220.2	CST3	RPL34P34
HMGN2P4	GTPBP10	ZNF425	MT-ND2
SMG1P6	SH2B3	GAS2L3	CAPN12
INPP4B	PCCB	REX1BD	LINC02600
ZNF827	UBOX5	OTUD1	MAATS1
AP003498.2	IQGAP3	AL078621.2	LY6E
STK26	PHTF2	HIBADH	EPS8L1
UCA1	SREBF2-AS1	RHOB	GOLGA7B
INHBB	TRRAP	PLK3	CSGALNACT2
KRT8P10	EIF2S3	GLCE	RPL23AP48
CMBL	HMGB3	SLC9A3R1	CXCR4
SOS1-IT1	PPIP5K1	CDC14A	MT-ND5
C2orf27A	PSD4	PPP1R1C	HMGN5
AL049836.1	PLCB3	EPOR	ZEB1-AS1
AC106886.5	AL109918.1	RUBCN	CCDC78
FIZ1	CDT1	NKIRAS2	ADAMTS6
SOX6	NUP88	TMEM120B	ROMO1
LZTS2	RNF123	RNF187	PFDN5
TRIM56	SLC44A2	SAMD4B	ZNF439
ARID1A	ARHGAP45	TRAPPC4	HNRNPCP1
STC2	AHR	ARL6IP1	DUSP19
CAPN1	NDE1	DMWD	GAPDHP1
DLG5	FRMD8	VAMP1	ZNF665
RBM43	FLNB	DYNLL2	LMBR1L
ST7-AS1	SH2D2A	AC069281.2	AC007318.1
ANO9	ZNF398	AP006222.1	GLOD5
HOXB8	CAMSAP3	TPCN2	MBOAT2
PCDHGA6	PPP1R10	AC098934.2	RCN3
RP9P	GPATCH11	ZDHHC11B	TMLHE-AS1
NUMA1	YTHDC2	UBN1	PIWIL2
FAM153A	ATP5F1A	MIR4435-2HG	CRYM
SMAGP	AC245052.3	PRPF4	FBXO10
TTF2	ZNF445	CYB561D1	SP110
DHRS4L2	IPO9	PTPN13	EEF1B2P7
GINS3	POLH	SLC46A1	PAXIP1-AS2
NEIL1	DPH2	XAB2	RPS3AP6
SAMD1	UBR3	PI4KA	PIN4
C1orf216	ITPR3	IL1RN	TCTN1
AC005840.2	EEF2K	COMMD9	AC098590.1
E2F2	FAM3B	SF3B5	CHIC2
OPLAH	SPTSSB	LAMTOR4	TUBB4BP7
ST3GAL3	SLC27A2	ORMDL3	MIR210HG
ARHGEF17	TRAF3IP1	XKR6	AC104651.1
PCBD1	G3BP1	BORCS6	MSRB1
RIOK2	ZNF324	AC092919.2	ETV5
CU633906.1	PIP5K1C	DFFA	SPCS2P4
FKBP9	GYS1	AC241585.2	AL109741.2
KIF11	ANKRD26	SGPP2	AC004889.1
BRIP1	PPP2R1B	CH17-340M24.3	PDCD6IPP2
DGCR5	ARFGEF1	IGFBP2	MYL6
SMC2	XK	SLC25A16	COQ10A
FBXO41	ENAH	VKORC1	KLK7
PANK1	FP565260.6	SLC35E1	DYNLL1
PAICS	HNRNPL	UROS	MTND6P22
SLCO4A1	CCSAP	CYP4F23P	EZH1
SLC22A15	NINJ1	FKBP2	KRT18
SIMC1	LRRC1	AC093249.6	RRAS
NME2	YOD1	AC099778.1	SMIM22
ABLIM1	NOLC1	TRMT112	ARID5A
UBE2J1	ZNF462	HIST1H4I	TNNT3
CLN6	ADD1	AC211486.3	KRT10
AC007099.1	FANCE	AC006449.6	NRGN
VSIG10	DST	MIEN1	NME1
ATF4P3	CMBL	MUM1	SWI5
SOX12	ATP11A	MAGT1	LPAR6
PARVA	PLEKHA7	MED9	ETV7
B3GNT3	LIN9	TMTC2	GPR63
ITGB3BP	BCAP29	EXTL3-AS1	ISM2
P3H3	KIAA0100	SPAG16	SDHAP3
SH3D19	WAPL	HEIH	AC026462.1
MME	NADK2	REPS2	RGS9
POLR3E	C4orf19	CCDC71	EFCAB13
TGIF1	PACS1	CDK2AP2	SNX6P1
ZBED6CL	PDLIM5	FAM86FP	NSMCE1
PAX7	MCM9	SH3PXD2A-AS1	RPL12P33
ABHD17C	DSC2	PSMD4	RHBDL1
PELI2	ANKS1A	LINC00543	NEK5
PHF19	GID8	FER	SLC8A2
TMEM173	PGM2	AC233723.2	CLCF1
EEF1A1	OTUD3	SERTAD3	TESC
TMEM105	LRRC40	AC007249.2	AC009021.2
KDM6B	ZNF526	KSR2	MTCO2P1
QPRT	RCC1	CIR1	PPP2R5B
TOP2B	PTDSS1	NUCB1	VAMP5
PCBD2	DHCR24	ENSA	TNXB
UBQLN4	TMEM184B	BDNF-AS	SAMD9
SH3RF1	KPNA1	NOXA1	PIM1
PCK2	ERCC6L	SWSAP1	RAD52
ERBB2	C1orf210	HPS5	AP001505.1
MRPL11	MYSM1	TRADD	GATM
KIAA1522	MCUR1	PI4K2A	AC009779.2
TLK1	WDR55	TECRP1	RSRP1
MBNL1	EXOC8	INTS1	AF279873.2
ATF7IP	NUCKS1	C1orf35	FBF1
ZNF69	STK10	CCDC130	FADS2
ANAPC16	ZNF236	AC092117.1	PPP2R2B
DKC1	CDCA7L	KLHDC8B	SLIRP
TSPOAP1	AP3D1	CALU	SMIM5
EPS8L2	SFR1	APOE	THSD1
RNF169	LRRFIP1	INTS6L	MAP3K10
CDC45	WFS1	MAX	CREB3L1
RAVER2	TTC39B	EML2	AL157791.2
PIEZO1	DELE1	SENP8	AC012618.1
DCHS1	PWWP2B	ERMARD	Z83840.1
AC013268.4	ID2	SLC26A2	ZCWPW2
BCL11B	ARFGEF3	HINT2	ASB3
PRXL2B	ATP6V1A	PSMB1	GDPD1
BCOR	ENTPD7	AC107884.1	TBX6
TIMELESS	PRKCE	TRAPPC5	FICD
EPN3	ST5	UCHL1	MIR17HG
STK39	UEVLD	UBXN1	AC026979.1
TOPBP1	CPNE3	RHOF	AC138305.3
NT5C3AP1	SLC35E3	ZBTB11-AS1	BX248409.1
ALG1L3P	CHML	PSPN	MT-ND4L
ARHGEF19	PLCXD2	KCTD7	AC012213.2
SMARCC2	NSD1	GPR137B	COX7B
TEAD4	GOLGA4	GFOD1	GKAP1
AL512625.1	BCAR3	RASA3	RAD51B
ANXA3	CYP2B6	INTS4P2	ZNF599
POP1	IMPACT	LRTOMT	AC233968.1
ANKRD10-IT1	LSM11	HES6	ING4
HNRNPA1P48	WDR12	AC012313.1	ANKRD37
WDFY3	CDC42SE2	F2R	IL15
JMJD1C	ERCC2	C17orf100	MME
AC105460.1	TAF4B	TMEM52	DENND6B
RPSAP4	WDR1	ETV1	KLK2
RAVER1	OPA3	KDM4D	ARL6IP4
SLC9A3	HSPA4	CLPTM1	HTR7P1
KDM3B	OIP5	TNFAIP8L1	ENPP5
PPIF	TNRC6C	NFKB2	PRR34-AS1
RNASEH2B	MKNK1	TOR1AIP2	MTHFS
C6orf223	MIR8075	WBP1	P3H1
HSD3B7	AKAP8	PRKD2	IFIT5
SPNS2	ZZEF1	MXRA7	TPM2
ZSCAN29	CKAP5	AC012615.1	UPF3AP2
AL162231.2	CASP6	ACADSB	RNF186
DBNDD1	CARM1	ZNF557	ZCWPW1
ALDH1A1	FEM1B	ERI3	AC022795.1
NCKAP1	NANP	PPIC	WASHC3
PPRC1	MAPK1	PUS3	MARC2
CARD8	C3orf52	GNAI2	FAM133DP
ALDH18A1	PHRF1	UCHL3	YBX2
CYB5B	EMC1	MHENCR	AC112247.1
ITGA6	IDH2	CCDC113	CCDC18-AS1
UHRF1BP1L	NBEAL1	ARID3B	AC023157.3
OGT	MTBP	FAR2P2	CXXC4
ZNF219	AIFM3	EPHA1	RPS21
ZNF415	NFKB1	BCAS3	UBQLN4P1
CTSC	NET1	KLKP1	MTCO1P2
BBX	HAS2	IFT43	AC002367.1
LINC-PINT	ASXL1	CRB3	TPP1
FUT11	CYB561A3	FAF2	CD200
NR1H3	LRRC58	PSMD2	CDKN2A
RANP1	PEMT	ZFAND4	AL591485.1
PAX8-AS1	NSD2	ADRM1	SRP14-AS1
UBE2E1	GRK6	CCDC107	MT1X
AP5B1	ARHGEF18	GIPC1	CTF1
TRABD2A	MYO1B	SOAT1	AC073548.1
ULK2	TENT4B	AC009113.1	ITPRIP
ZDHHC23	BZW1	IKBKG	CDH11
AC007191.1	ELMOD2	AC069544.1	PRR13P5
CTDSP2	MCM3AP-AS1	ELAVL3	ALDOAP2
TCERG1	ADGRE5	NLGN2	AC137767.1
AC092171.3	MRPL19	TTC28	SLC25A5P2
SH3BP5	ADAT2	ORC5	ZNF436-AS1
SPIN2B	ZNF696	DSE	PLEKHO1
PPFIBP2	THEM4	SEPT3	POLR3GL
WEE1	NUP133	CDPF1	PKD1P6-NPIPP1
ADNP	GEMIN5	PLEKHM1	AL161457.2
RAP1GDS1	ACVR2B	LINC02487	AL353763.2
CCND1	PIK3CB	C7orf43	BMS1P10
SRPK1	LACC1	RNF216	MGAT3
NCAPH	ATP7B	NSMCE1	LINC00511
MAP3K14-AS1	MUC20	SNX24	ABCC6P2
NIPSNAP2	MYB	C11orf24	FABP1
KCTD15	KIAA0586	FNIP1	ARL4C
CBS	CTSC	WIPF3	JTB
C12orf56	CNNM4	N4BP2L1	ZFP2
RPS15AP12	SDHAF3	VIPAS39	HMGN2P4
AKT1	KCTD10	WBP2NL	AC015912.3
C1QL3	PHC3	CD81	AL121772.3
ANXA4	HADHA	NOMO1	HIST2H2AC
TREH	PRMT9	COPZ2	ARFGAP3
ZNF649	LARGE2	GSTA4	RPL9P29
PNRC2	KLHL18	CRYZL1	CRABP2
BX322234.1	POLD3	EXOC6B	ZFPM2
ANO1	SEC24A	ZNF185	MT-TV
NALT1	NBPF3	FIGNL1	WBP2NL
PLIN2	TSPAN14	KCNS3	HLA-B
ATOH8	ZNF407	ACSL1	PEX6
ADAT2	RPP14	AC023509.4	ZNF561-AS1
HIVEP2	SCAP	ADAM22	TF
ELF4	KCTD20	C9orf16	ISM1
HIVEP1	XYLB	FBXO8	RASA4CP
IFI27	TOB2	G6PD	HNRNPA3P5
AL669831.5	ECPAS	NAT14	TMEM132A
EEF2K	LIMK2	AMN	LINC02413
PRR5-ARHGAP8	AK3	GTF2B	PFKFB4
CD58	RAD54L	ARIH2OS	AC103564.2
CBX3	SGPP2	FAM214B	LINC01133
MAP7	ARHGAP32	PLIN3	RIBC1
BAG1	OGDH	TBCB	AL353625.1
ZXDA	SPSB1	PI4KAP2	PAX8-AS1
MTX3	DUSP18	CLTCL1	RCBTB2
RPS4XP16	RNPEPL1	CARMIL3	CPEB3
CCDC122	CXorf38	AC007405.3	AL162231.2
ZFR	DCAF17	PFDN2	HIST1H2BJ
BAZ2B	SEC16A	CORO7	CYCSP11
DFFB	CLUH	CXXC1	C6orf99
IGF2BP3	ELF4	SKAP2	APOBEC1
VANGL2	ZW10	FAM161B	CARD6
BCLAF1P2	UBR4	AC142472.1	VMP1
[truncated: 4,439 more rows]

## Sheet: P3_Romidepsin
Vitro_UP	Vivo_UP	Vitro_DN	Vivo_DN
ST18	NOX1	LMAN2	RAF1
MKX	LINC01670	RTN4	SCAMP2
LINC01173	AC083799.1	CD151	RUFY1
NUPR1	SLC8A1	HPS1	DDX23
SYNPR	FERMT3	VOPP1	AP2A2
AL590438.1	PRDM16	PTCD3	ARHGEF11
TRPM8	ZNF575	RTKN	HM13
TM4SF18	HNRNPDL	TRIM4	GTF2F1
SMPX	BRIP1	NSFL1C	ARCN1
AQP2	TGFBR1	PPM1G	HNRNPU
PCSK9	UMODL1	SH3GLB1	TBL2
PCP4	TBXAS1	OGA	MOGS
AC025154.2	SGMS1-AS1	POMGNT2	MAEA
CLDN2	SSPN	GOSR2	SRRT
KIF20A	TGM3	PRMT6	SHC1
TRBC2	HIST1H2BG	SYAP1	CLPTM1
HNF1A-AS1	AC126474.2	YTHDF1	RBM22
AC026462.3	PIGZ	BSDC1	ZXDC
PIF1	KIAA1257	NADK	TMEM127
LGALS9B	C10orf99	TRAFD1	TFIP11
HYLS1	HMGCS1	CAPZB	CALR
LY6D	C2orf88	CCM2	IFT57
TMEM213	AC013268.4	ZNF598	ZCCHC7
PSMB10	LGALS9C	RBM17	SEC31A
RASGRF1	ISPD	POLR3H	FBH1
SMOC2	BRSK2	MBD1	SERP1
CCNB2	CMPK2	PYGB	ACIN1
CDC25C	CKMT2	CDC14B	JADE2
UMODL1	AC036214.2	NDFIP2	PLPBP
RAB38	HIST1H2BK	GCLC	SAMD4B
LINC01252	INPP5J	SGTA	HSP90AB1
TDGF1	ANKRD18EP	VPS39	COPB2
RPSAP71	IDI1	DYNLL2	MECP2
FAIM2	FAM161A	RMDN3	PAF1
KIF2C	PCYT1B	MSRB1	MED8
SPINK4	AL035701.1	WDR37	ATP6AP1
PLA2G2A	ALDOB	ELK1	TM2D2
AC023449.2	APLN	TBC1D22A	SF3A2
ASPM	FBXO36	F11R	CCT3
TROAP	SELENBP1	NECAP1	NUDC
ATF5	S100PBP	UBTD2	TGIF1
LINC02119	SNX20	PAK4	NDRG3
AC055717.2	AATBC	MISP	MAGT1
STX19	INSIG1	ATP6V0B	NFYC
RRM2	LINC01224	FAM8A1	CDC37
HJURP	AGTPBP1	DEF6	SEC61A1
PCLAF	NINJ2	SCAMP2	DCAF7
AL391839.2	HAVCR1	ADAM15	SLC4A1AP
PBK	ZNF488	ISG20L2	CANT1
KIF18B	TP73	PHF23	COPS7A
NUF2	GCNT4	MBTPS1	SLC35A2
IQGAP3	SMIM32	EDC3	SPRYD3
AC099560.1	C9orf116	ZADH2	RBM8A
SLCO4A1-AS1	MATN2	USP19	POLG
BIRC5	NUTM2E	TMEM115	EEF1AKNMT
NEIL3	RHBDL2	UBB	RABEP1
HMGB2	AL137798.2	NARF	TTI1
GTSE1	PAH	GOPC	YTHDC1
ZNF670-ZNF695	FES	SNX6	PRMT5
BEST3	LRRC3	SHKBP1	MBOAT7
AOAH	HELLS	ACSF3	MFAP1
AC016831.7	C18orf32	ZFAND5	PCBP1
HMMR	LRRC31	ITPK1	XPO7
ESCO2	IFI44	C16orf70	BCOR
UBE2C	EPHX2	CBR4	U2AF2
MKI67	SYN3	ZNF706	CDK11B
ODAM	HMGCR	HINFP	SCAMP3
CENPF	INAFM1	ADRM1	LRP5
DEPDC1	CTSO	NFS1	ATP6V0B
PRSS1	AC124045.1	PTEN	RANBP10
E2F7	E2F1	NECTIN2	PLEKHM2
AL132656.4	NFIA	DVL2	ATP13A1
KIF15	TINAG	BAG6	GRAMD2B
AC091057.6	ARPIN	PIP4K2C	UNC45A
AC091057.4	RAD51AP1	PODXL2	EDC3
HAS2	LHPP	TRAK1	TMEM43
AC016205.1	TXNRD3	EEF2	HMG20B
ASB4	MTSS1	PSMD3	GBF1
AURKB	NUTM2B	PRRC1	ZC3H18
CENPA	ZBTB8A	USP46	SLC30A6
H19	NMT2	SCYL1	TLE3
USP41	ZNF385C	GNAI3	PRPF6
CDCA3	BTNL3	IFT80	NABP2
SPAG5	ATAD5	SLC39A9	POLR3D
SPC25	USP18	GNB1L	MCPH1
FGD5	EOGT	DCUN1D4	MBD1
ZCWPW1	DOP1B	SLC27A4	MYC
CDCA7	NFIB	HS6ST1	GRWD1
LINC01833	TRIM60P18	RRP9	NXF1
KIF20B	SLC17A4	CALR	CWC27
IGHV7-81	FOXP4-AS1	NUDT16	SLC35B1
UBA7	PDE9A	ERMARD	YEATS2
TMEM202-AS1	AC067838.1	RHOQ	LSG1
LINC02474	TMEM229B	LRPAP1	RPS19BP1
LTB	ACVR1C	NOMO2	ZMIZ1
AC007383.2	VASH2	MMP14	USP19
AL390728.2	LINC00668	RNF149	DHX37
HMGB1P6	ATP2A3	PTCD2	ZC3H4
TRBV30	MTCL1	C6orf47	PIBF1
PLK1	CKB	RAB1B	SUFU
TNFSF13B	UNG	METTL15	SLC38A10
RTP4	TRPM2-AS	MRFAP1	C6orf106
KIF14	TPPP	MAPK14	ATG9A
SNHG26	RMI2	NPLOC4	CHMP7
SKA1	ARSD	CNEP1R1	GRHL2
POLQ	CDKN2C	GUSB	SUGT1
AC127070.4	BST2	TTC7A	MARS
ACAT2	ORC6	CMTM8	DUSP22
RIPPLY3	ESAM	EPHA1	GGA1
AC068831.7	AC007490.1	PPP1CA	TRIP11
NRADDP	CYP27A1	GNL1	MPZL3
CENPE	AC079414.3	TMEM139	UBE2M
TMPO-AS1	ZNF682	PLA2G12A	POLRMT
FOSL1	DHRS11	ATP6V1H	AGFG2
OR2I1P	CELP	ZNF143	ACOT7
ANGPT2	AC121761.2	FAM104A	TANGO6
KIF4A	TCTN2	HDAC3	NCOA5
CCNA2	MSMO1	LPIN2	CAPN7
IFIT3	TLR2	PLXNB2	NARF
UNC93A	CHAF1B	TBCEL	RGP1
SMC4	GALNT12	ACSF2	COPS7B
PRSS2	AC016708.1	MAGED1	TRAM1
FRMPD2	LINC01133	DUSP14	KDM5C
RPL22P12	AL023803.2	MPZL1	HSPA4
SPC24	AF001548.2	MPV17L2	TBC1D25
PLEKHS1	MCM6	SLC39A7	MLLT1
PCDH19	CDCA7	TRAPPC4	TRAPPC2
CXCR3	ERN2	ZNF48	ZC3H3
AL022324.3	TDGF1	EEPD1	UNC119
AC008543.1	COQ2	PGS1	PLOD3
CDCA2	TMEM141	CDK9	PDCD11
LMNB1	AC007842.1	RETREG2	SCRIB
PLK4	AP001469.3	PITX2	YARS
AC117503.4	ZNF544	NECAP2	VGLL4
TRIM22	LRRC2	ZNF250	PDE4A
CCNB1	KIAA1324	CASC4	C12orf43
FAM72A	FAM111B	VARS	DDX49
AC016831.1	SOD3	LSG1	LRRC14
MIR200B	MCM9	LCMT1	DOT1L
MYB	DTL	EML4	CGGBP1
DLGAP5	SLC18A1	EPOP	CNOT3
STOX1	EPSTI1	TECPR2	RPAP1
BUB1B	VSTM2L	LDLRAP1	MBD5
AC005062.1	SLC30A4	CLCN3	UBC
AC021218.1	IFI44L	TSKU	MRPL34
CDK1	MYORG	EFR3A	ZNF638
AL603839.2	RXFP4	FAM122A	REXO1
NEK2	OCA2	CUX1	R3HCC1
LSAMP	CREB5	ADD1	MAD1L1
AC011773.4	BTNL9	SNF8	CACYBP
MCM10	CENPK	TEX261	PPP2R5D
MFSD1P1	CDC45	CCND3	TRMU
AC025176.1	TXNDC16	SULF2	MYO18A
LINC00982	HSD17B8	CYP2R1	MIGA2
NUSAP1	AC008555.5	MAP2K2	CREM
SOX1	MMS22L	TSPAN5	HOOK2
DEPDC1B	SEMA4G	DNAJB1	SLC39A6
AC002451.2	ZNF528	BTN3A1	NPEPPS
Z94721.3	FUT7	TTC1	GNAI2
TDGF1P3	ZMIZ1-AS1	PLLP	CHPF2
FOXM1	HERC5	FUT4	AXIN2
AC011447.7	EXPH5	FBXW8	RPUSD3
FAM72C	AL021920.3	FAM168A	RPS6KC1
AC091057.1	LGALS9B	ARFIP1	GLS
LYPLAL1-AS1	CPM	PIM2	ELK1
KIF11	AL138756.1	CSNK1D	TRIM41
SLC7A11	RSPH14	FAM92A	MFSD12
WNT3	AC135050.6	NEK6	TEP1
RAD54L	TRAF5	ELMOD2	PHF6
ART3	SMAD9	KANK2	SH2D4A
CCDC150	RNF144A	ABHD10	GLA
FAM72B	ART3	PSEN1	C15orf39
TNFRSF11B	DHRS12	CHMP1A	FAN1
AL136038.4	AC007406.5	LRRC42	C6orf132
NCAPH	AC069528.2	ATF6	HPCAL1
AC110285.7	MYEF2	ATP6V1D	FZD5
TM4SF1	GDPD2	SUPT5H	PRKAB2
PTTG1	ZNF26	FEZ2	CLDN4
AC092171.3	TMEM106C	RNF11	ANKRD52
AP001893.1	AL590627.1	TMEM181	GPR108
ATP6V0A4	ALDH6A1	ZNF622	SLC30A1
SLC6A9	FGFBP1	ANKRD13C	HECTD3
AC048382.5	MOGAT2	MTMR14	PRICKLE3
KCNRG	SERPIND1	EID1	MINPP1
AC023043.4	CBX3P2	YIPF3	ZBTB17
RN7SL4P	F2R	ORMDL3	TMEM259
PDZK1	AKAP7	SPTLC2	PAQR3
AC019330.1	FABP6	ANO10	AMMECR1
ZWINT	GIMAP2	CDIPT	NIPAL3
LINC01134	LIN52	ZDHHC18	HGS
CLSPN	B4GALT6	IQCE	AARS
PRSS3P1	MCM5	VPS16	CYTH2
CDCA8	SHMT1	ABCD1	PPP1R9B
PROM1	OVGP1	STK32C	ZNF276
FAM72D	PAK6	NAIF1	PKNOX1
AC141557.2	BCLAF3	GTF2B	PFAS
AP001059.3	HMCN2	CD276	RTKN
CGAS	GINS2	RANBP10	MTA1
CIP2A	KRT10	ARL4A	SEC24C
ELF5	C10orf82	KDELR1	OSBPL5
AC024933.1	HIST1H4I	SDF2	MINK1
MIR3142HG	KCNQ1	EPB41L4B	ARAP3
MIR17HG	TMEM170A	MTCH1	DOCK6
Z97192.1	TEX43	ZDHHC9	ATP7A
Z82243.1	EFR3B	DUSP16	DVL1
AQP5	ZNF440	SYMPK	ZMYND8
MYBL2	TKFC	SSR3	SLC35F5
BRCA2	WDR66	PSMD13	CDK16
OLFM4	TMEM198B	ZNF473	PRPF3
RF00494	FGFR3	PHETA1	UBXN2B
AC013268.4	ALDH3A1	AC245060.4	LINC00662
LPXN	MARCH3	LIG4	KDM6B
HIST1H3C	AP003774.4	EFNB1	SMG9
AP001347.1	LRRC26	STRAP	CLASRP
PHGR1	RIPPLY3	CARD19	FNDC3B
KRT6B	SREBF2-AS1	PSMD2	HIF1AN
ANXA13	DCAF16	MCAT	CCDC9
ACSL5	SQLE	CD99L2	GBP3
HMGB1	MPDU1	PTPRU	SNHG6
CENPK	TTC32	SNX12	ZFP36L1
SLC25A24P1	RAB12	NFE2L3	DENND4B
HELLPAR	PCYT2	CNKSR1	SLC39A14
PHETA2	HIST1H2AC	SLC4A2	HSP90AA1
FRMD1	RSRP1	NFYA	ARAP1
SGO1	STOX1	ATF2	BET1
HMGN2P3	ASF1B	SKAP1	ANKZF1
INSIG1	ZNF736	FAF2	TBC1D23
AP001469.2	APOBR	SELENON	DIS3L2
HMGN2	TEX45	RELA	SKAP2
HIST1H3G	MUC20	LARP6	SLC40A1
EXO1	C10orf67	PIGM	TNFRSF10D
GPR87	PHKB	FAH	PDE6D
TSPEAR-AS1	FHOD3	SNX17	TAF6
PBLD	PRTFDC1	NECTIN1	SBDSP1
DIAPH3	AP4S1	TMEM69	PPP1R12C
TOP2A	ZNF521	DOK1	RBM19
LINC02418	PI4K2B	ARAP1	MORF4L2
TYMS	ZNF10	SRD5A3	RPL21P16
CHAC1	PDSS1	ASAP1	THAP1
AL358852.1	NASP	MED14	CCDC22
DLEU2	TFF3	PAPSS1	LUC7L
IGKV1OR9-1	BARD1	SEPT9	CTR9
POLE2	AL391988.1	MAPKAPK3	DAGLB
ANLN	GPAT2	GHDC	CHTF8
MNS1	PMF1	TBC1D16	LMBR1L
AP004608.1	SLC11A2	YIF1A	FAM208A
CDC45	HERC6	TM2D3	PLXNA1
AL590762.1	GATAD1	DOK4	SLC4A2
AC012442.1	KDELC2	DAGLA	RELA
RIPPLY1	ICOSLG	OSER1	ACTR3B
AC092718.4	ZNF529	CTNNA1	ZFR
CCDC60	FAM107B	UBXN1	PIGH
AC009065.2	MMP24OS	C11orf24	RAI1
GLDN	TUBBP5	NAT14	SELENOK
ZBP1	PHETA1	LZTFL1	PJA1
AC091133.4	CCNE2	UBN1	VPS50
ALDH3A1	FP565260.3	TMEM65	RPS28
NDC80	TCF19	SLC38A10	SPCS2P4
DLGAP1-AS2	CADPS2	TTC30A	ABI2
C2orf48	AC004656.1	ATG16L1	C15orf40
CU638689.1	BRWD1	GPKOW	HNRNPH3
KIF23	TNFRSF11A	ARFGAP3	MAP3K9
AC104794.2	ATP8A1	FAM189B	TSC22D1
ATP5MC1P4	ABCC6	SSBP3	PTDSS2
AL390719.2	DAPK2	HSPB1	WASH2P
RNF157-AS1	RPS6KL1	TBCB	ZNF558
CDCA5	MVK	WDR26	TPD52L2
HSPE1P6	HES6	ASAH1	MEN1
LRRC2	JMJD6	PIWIL4	SHH
TLX3	IGIP	SOCS5	SBF1
NR0B2	AC010969.2	STX10	MYPOP
ORC6	CX3CL1	EXOC2	SNX3
VSNL1	ASB9	SGCB	LRWD1
PRR11	TAF15	BET1L	GMPPA
VWCE	AC011379.2	FBH1	NPRL3
RAD51AP1	PEX7	CD2BP2	FUT3
AL512353.2	NIPSNAP3A	SLC35F5	UBR1
HMGB1P5	ZNF605	RGS14	KRI1
BUB1	SLC39A5	CLDN12	MIER2
AC016745.2	IMMP2L	MED29	ELOF1
AC004264.1	TTC12	SUCO	ENGASE
KCNF1	WARS2	INF2	TFE3
AL031118.1	FAM210B	MYC	TCF7L2
LRIG1	PDLIM3	MAP2K1	SNAP47
NCAPG	ICA1	BAIAP2L1	MTMR9
SCARNA9	IL33	ARFIP2	EPG5
AL606489.1	TRIM52-AS1	MADD	RHBDD1
ZBED3	DHX58	MLEC	TRIM25
AL512605.1	SVIP	KCTD20	HKDC1
LYG1	CCDC191	SPRYD7	TMEM150A
GTF3C6	KIF24	PKM	FAM160A1
SNX25P1	RPGR	ABI2	CAPN10
VAC14-AS1	ZNF93	ITFG1	PPME1
TTK	MCCC1	ATP6V1B2	SVIL-AS1
AL121987.2	IFI35	PDE6D	HOXB6
LARGE2	TSPAN8	PSMF1	ANKRD13B
AC140479.7	ZG16B	MED15	MOB2
HMGB1P10	AC005261.1	MTMR6	PTPRB
RPS29P16	EXO1	CD47	CHERP
AC010733.1	TPR	FAM118A	DAPK3
PHF11	CFAP69	RAB10	TIMM21
SDCCAG3P2	SECISBP2	USP53	PLOD1
AC025181.2	TBL1X	SLC29A3	PIP5K1C
AL034428.1	FARSB	TWF2	RECQL5
AC011483.3	USP40	AL445363.3	GALK2
AC005089.1	PCNA	CRK	PRDM15
PIMREG	IHH	VPS35L	DMPK
TICRR	CCDC117	VPS26C	S100A14
AC106028.3	SYNM	OSBPL5	POU5F1B
AC074050.4	CORO7	ACTG1	SAFB2
SLC14A1	COQ7	IRF2BP1	CHPF
BRIP1	LONRF1	TYSND1	AC100861.1
ESPL1	MTR	CDK17	INVS
ASNS	CACNA1D	ZSCAN31	CASP8
HPDL	GALNT6	LRRC1	TNFRSF21
IGKV1OR-3	FCGRT	MIB2	SUPT5H
APOL6	NUTM2A	NDUFV1	TNS4
RPSAP69	CORO2A	CYB561D2	DEF8
TRBC1	RNF168	ALS2	ANTXR2
DNA2	HCFC1R1	TBC1D20	SLCO4A1
AL390728.3	GINS1	UROS	PPP6R1
LGR5	SLC12A2	SERTAD1	EFNA1
ARHGAP11A	FAAH	CHMP1B	PPID
MCM4	MCUB	COTL1	SNRNP70
CCDC18	SLC25A36	EFCAB14	TMEM177
MND1	BTD	FKBP7	CREB3L2
RN7SL2	PLCD1	MOSPD1	CDK2AP2
KIFC1	HIPK2	MARCH9	PCDHGC3
RNASEH2B-AS1	AC124798.1	PEPD	ELL2
ICOSLG	SLC25A16	KIF16B	FBXL19
ARL9	SLC18B1	KLK7	GPR137B
AL354733.2	ZNF420	SLC43A2	TRABD
RFC3	ZNF721	CDS2	PSPH
BCL2L10	LRP8	LAP3	CXXC5
VN1R81P	RBM25	RHBDD1	YBX2
AL592301.1	PFKL	TM2D2	PPARD
EFCAB11	ADI1	NEIL2	COMMD5
CARD8-AS1	TTC19	PCGF2	IFT46
AC098818.2	TMEM41B	PRKCD	C19orf25
GRIK3	ZBED3	CCS	PDP1
AC090971.3	AC023632.6	GNB5	ZNF710
AP000766.1	CDK2	AMPD2	FMN1
AL139412.1	CIT	INTS11	WDTC1
AL356417.3	GPAT2P1	ELL	LAMB3
COLGALT2	MDM2	PIH1D1	CAPN15
PRH1	POLE2	STARD3	AC092171.2
ASF1B	FAM221A	L3MBTL3	TARSL2
ERICH6B	CTNNBIP1	JMY	LIPE
HSD17B13	TMBIM4	FKBP2	HEXIM1
ACRV1	PPP1R1B	RNF6	RFX1
RPL10P8	E2F2	KDM5C	TCEANC2
AURKA	CGAS	CALCOCO2	AMOT
ATAD2	GCNT1	ALG3	ZNF628
AC068338.2	WDR76	ZDHHC3	CASP9
PLAU	CTSV	ULK1	PLA2G16
RMRP	SSH2	TUSC2	MIIP
KCNJ5	STAT1	MOGS	TOM1L2
CAPN8	MARCH8	TBL1X	LNX1
HNRNPA1P40	GAB2	CTDP1	FXR1
TUSC8	SUSD1	ERRFI1	RAB29
PCNAP3	FDFT1	DCTN1	GTF2H2
E2F8	NDUFA5	PI4KAP2	SLC25A23
SETSIP	PBK	RAB11FIP5	GRAMD4
FBXO5	EXOSC9	CANT1	NME7
CKAP2L	ALMS1	GPR107	SNAPC2
OGN	PSPC1	VPS8	SLC25A22
AL138789.1	TNNI1	CYP3A5	CROCC
AL161891.1	SULT1B1	ZFAND3	SUPT20H
HSPE1P3	TSC22D3	CHMP7	PKD1
LACTB2-AS1	AADAT	YTHDF3	WRAP53
KNL1	CENPV	DENND5A	KLF4
SCARNA7	ALDH5A1	ZFP90	RAD51C
BARD1	MARC1	ZNF329	AP5B1
NFIB	ALKBH3	CAST	LMTK3
PRDM16	ALDH4A1	TES	SYVN1
LINC00865	THOC6	CRYZL1	FAM168A
AC067930.5	NSMCE4A	NFKB2	SULT2B1
AC148477.2	BRCA2	C19orf54	PPIAP29
MAD2L1	LANCL2	TDRKH	PPM1F
HNF4G	ANKRD12	ELMO2	LDLRAP1
IGFL4	RBM12	FAM110A	CTIF
FOXP4-AS1	CBX7	PCYT1A	CLIP2
AC010530.1	IFNLR1	C1orf52	CYREN
CENPQ	SC5D	KLF5	SLX4IP
ZNF69	ANKRD9	CDK5	HDAC4
RPL19P16	PLA2G12A	ZBTB7B	NEURL4
ATF4P3	CASD1	BMP1	WDR27
GIMAP2	LRRC37A4P	PLD2	JAG1
TFF2	CTNNAL1	POMP	MANF
AUNIP	SFT2D2	AATF	TUBGCP6
RNF175	DGKE	CDC37	CSGALNACT1
AC020917.4	LINC00920	EEFSEC	TBL3
NCAPG2	DHTKD1	TMED10	PLK3
AC027281.2	ZNF362	GABARAPL2	WWC2
HMGA2	KNTC1	NECAB3	RILPL1
NRROS	SHTN1	SYVN1	RRP8
LRRCC1	PFKFB2	ZSWIM9	TRMT44
BPIFB1	TPM1	CDC42EP3	NSUN6
AC068790.2	GLMN	MRPL10	DGAT2
HMGB3	FAM234A	NDRG3	EPHA2
ERVH48-1	MMAB	GBF1	ZSCAN21
AC008731.1	ZNF367	SLC52A3	ELF3
AC006001.2	CASP2	ACOT8	DEGS1
SKA3	LRRC6	TSPAN13	CCDC71
CDC20	DARS2	GPSM3	PROX1
ETF1P2	VRK1	MSLN	VPS18
AC092045.1	PPP1R14D	AC097478.1	CENPJ
FGF21	GPR160	GRB2	PCSK5
MRPS36P1	AGMAT	RSAD1	ODR4
DBF4	GCFC2	NUDCD3	POMGNT2
XRCC2	LUC7L3	CSRP1	CSRNP1
LRRTM4	DONSON	LRRC58	ZNF484
BST1	CCT6P3	SUN1	ATXN7L2
RBBP8NL	YWHAH	LMBRD1	TSC22D4
RPL23AP42	TMEM219	PDRG1	FBXO44
LDLR	PCMTD2	FAM118B	NRSN2
ATP10A	HSH2D	IL17RA	SMTN
RASGRP1	PHF13	STK16	SUGP2
AL772307.1	NOL4L	LGR4	ADGRL1
LIPG	PIAS2	ANXA2	CDK19
DUTP6	SFXN2	SNX24	SRMS
AC011933.2	PIWIL4	HOXA5	CHST12
AC092171.5	ABCB10	STEAP2	SQSTM1
LGALS9C	CDC25A	ZNF528	AREG
KRT83	BDH1	CCDC126	TPCN1
AC138150.2	CDC6	GOLT1A	ABCA5
RPS24P17	WSB1	HERC1	SLC12A7
AL121832.1	LIG1	POLRMT	TMC6
AC131934.1	KIF13A	LMBRD2	COQ8B
STIL	RC3H2	VEZT	PIAS3
TUBA3D	TARBP1	NCK2	ELF3-AS1
AP001059.2	EPS15	CPNE2	LINC00649
LINC01670	NAE1	BBS4	DHX34
PHGDH	SRSF2	NEURL1B	AP5S1
AC009065.5	REST	SMIM14	PROX1-AS1
CDC25A	CENPU	IDH1	KAT2A
NR2F1	DNA2	STAM2	EEF1D
FANCD2	HSD17B7	BCL2L11	CERK
GAPDHP60	CCNE1	DYNC1H1	LGALS8
MMAB	IMPA2	TPCN2	PRRG1
TACC3	PPIP5K1	TMEM9	SNX25
MTDHP1	HSD11B2	SKIV2L	CCDC142
APOC1	POFUT1	ERBB2	PANK4
TEAD2	CRYZL2P	B4GALNT4	RPL21P119
ECM2	RFC3	PXYLP1	PIM3
CR769775.4	FANCA	POLR2E	TMEM147-AS1
HASPIN	CU634019.1	ACAP2	PLEKHA6
OBP2B	DERA	BPGM	AP1M1
HNRNPA3P11	AGO4	PTPN12	PHF1
KLF2	FGD4	KYAT1	TMEM80
AC024937.1	SLC25A24	MIR4435-2HG	UNC5CL
OIP5	STARD4	MRPS23	XRRA1
AC026333.4	CU633904.1	SERTAD3	NUDT9
NFKBIA	MVD	OS9	CLEC16A
AC107871.1	SLC39A11	RIC8A	CLK3
CU634019.6	NAA16	AFTPH	MFSD4B
AC018521.7	APOBEC3C	AGFG1	TTC28-AS1
FANCI	CDHR3	CLIP2	TUBGCP4
BAZ1A	ACAT2	DHRS7	ST3GAL2
BLM	CU633967.1	BLOC1S3	UBALD1
LINC02038	CU633906.2	GJB2	ZFAT
MARCH1	CELF2	PTPN3	MT-RNR1
MIR573	CST3	B3GNT9	HOMER3
PLA2G2E	ATP2C2	NRARP	ABCD1
HMGB1P24	DMAC2L	WWC3	TNIK
PPIAP9	DDX60L	YWHAG	ABCC5
TPX2	C12orf45	SLC39A13	FKBP7
DLL4	CEP70	STK11	TRIB1
AC026336.4	BTG3	PHF21A	DNAJB2
H2AFX	ORC1	GNPTAB	LINC00205
LINC00618	BRCC3	KCNK1	BTRC
ORC1	APPL2	TEF	RGS19
HIST1H2BJ	IL17RE	TTC23	TTYH3
PARPBP	CHKA	NCOR2	EREG
IDI1	GAS8	LYSMD4	APBA3
MNX1-AS2	CDH17	ATG13	CGRRF1
PRR19	ZNF121	EPS8L1	PLIN3
AL356512.1	RRM2	RNF4	ZNF335
TESMIN	APAF1	MALT1	IFT27
AL158211.3	SIAE	MAN2B2	GNG5
RPS4XP11	OFD1	ME3	ZNF81
AC010186.2	GPR153	TTC37	LAMA3
AC116407.1	ZBTB34	SCOC	CRAT
AC131097.1	AC091179.1	PQLC1	WDR7
GRM8	MARCH6	NPHP4	PCAT1
SYCP2L	PLGRKT	NAPA	GTF2H2B
NLRP11	ERMP1	CDC42BPB	SLC25A25-AS1
AC020763.4	FP236241.1	MKNK2	PLIN2
HAUS1	ALDH7A1	HS2ST1	HSPA4L
AC123768.5	FAM45A	SWI5	AC093591.1
DDR2	PLEKHJ1	AHNAK	CXXC1
CICP18	PCCB	LZTR1	LINC02086
AC092683.2	EXOC6	SIRT6	CDCP1
ZNF254	DPP8	FARP2	RAC1P2
AC092681.2	KANK2	TTC39B	PNPLA6
SCD	REV1	H2AFY	CLSTN3
AC011939.1	HGSNAT	R3HCC1	THAP8
ADI1	SIAH2	MRTFA	ME1
HMGN2P5	SOWAHB	GYG2	RPL21P75
AL139289.2	E2F8	CRELD2	KDM4B
APOA2	ATAD2	PELO	NAIF1
GCNA	VAV2	USP6NL	UBFD1
MIR3648-2	PLBD1	MKNK1	DZIP3
POU5F1B	UBE2Q2	TMEM160	DPP4
ZNF519	LRRCC1	SH3BP5L	ZNRF2P1
VTRNA1-3	DGKH	ZDHHC14	ARL10
SPNS3	CU633906.1	ERCC1	AARS2
ITGB3BP	HP1BP3	TNIP1	AHSA1
AD001527.1	DEDD2	ATP6AP1	C12orf57
CHEK1	TFDP2	RNF216	FGF19
LRP8	PSMB10	MEN1	RAB17
RAD51	MASTL	EXOC1	PROCR
FP565260.3	MUC3A	SLC46A1	RILPL2
AC135721.1	CARMIL1	LINC00847	SLC44A3-AS1
AP002336.2	IMPACT	TGOLN2	DLGAP1-AS1
HNRNPA3P10	SNRPA1	PPIP5K1	GPR137
ZHX1-C8orf76	SATB1	CCDC124	ATG4C
GLIS2-AS1	CRYZL1	RNF123	ZNF385A
HSPA8P15	SS18	TMEM125	GPRIN2
SMIM35	DOCK1	NOMO3	SPSB2
CENPM	NR1I2	TRDMT1	MON1A
AL162231.2	FBXL20	AAMP	GDI1
PRC1-AS1	MCM10	ALDH4A1	NOC2LP1
AL450306.1	AC005034.3	FXYD5	SLC2A1
CADPS2	DPCD	RND3	PPARGC1A
UGT1A6	WDR34	CORO2A	MEGF8
TSPOAP1	RASEF	C12orf76	SLC7A5
AC139769.1	ABHD12	SNX11	MAN2B1
GAL	MAPKAPK5-AS1	WDR41	JUN
AC000061.1	NDUFB5	ESYT1	AMPD2
ZNF630	KLHL42	TBC1D2B	NDRG1
SGO2	GTF2H3	HM13	PRNP
RPL37P23	C11orf95	CALU	AL606489.1
DDIAS	TMEM144	SCRN2	BHLHB9
GPX7	GMDS	GINM1	TNRC6C-AS1
CU633967.1	RHNO1	GMCL1	NEDD9
AC099850.3	TBL1XR1	TRAF7	KLF6
C9orf152	RPP14	IP6K1	RBM10
MASTL	PHLPP2	SERINC1	CEP112
USP3-AS1	PPIG	SLC25A37	HSPG2
PBDC1	PCLAF	CCDC28A	CPLANE1
SATB2-AS1	XPA	TRAPPC1	LAYN
RECQL4	KIF20B	RASAL2	C20orf96
ZNF480	AIFM3	SPAG9	LYST
AL121603.2	ANAPC7	MFSD10	SEMA4B
MELK	AFG3L2	CSGALNACT2	RASL11A
SNORD17	SCAPER	SORL1	PPP2R5B
NDUFB2-AS1	SMIM19	NKD2	CEBPD
AL157394.1	COX11	SLAIN2	ZNHIT2
ALG13-AS1	TTF2	CYB5RL	KRT5
FAM166B	MCM4	BTBD3	SIX5
ITPKB	MSH6	ARFGAP1	FAM189B
AC109454.3	LMNB1	VIL1	INTS3
NPIPB15	CXADR	LTBP3	VPS9D1
SNORA59A	SUMO3	CREBL2	PAX8-AS1
BANF1P3	CNEP1R1	FOXC1	PTK2B
AL590399.4	PEA15	GPR155	RHBDF2
MZT2B	LGALS9	CCDC6	SLC25A25
PPIAP43	CLASP2	AGPAT3	CPEB3
CAMTA1-IT1	BBS2	CPT2	PORCN
ZNF714	FAR2	ATP2B1	ARFGAP3
DHX9P1	PAXBP1	DNAJB2	C9orf129
PRR7-AS1	FAM76A	USP38	MT-RNR2
AC104365.1	UBTD2	MMP24OS	IKBKB
ARHGAP31-AS1	LEPROT	HLA-A	SLC7A5P1
HMGCS1	SLX4	TTC9	KIFC3
RPS10P28	PLCB4	MRTFB	GAS2L1
AC092299.1	MOSPD2	TCTN3	C2orf42
MIR200A	POLE4	DCDC2	ZNF710-AS1
METTL21A	IFI27	YPEL5	KCTD7
TFF1	TENT4A	TMEM186	CELSR2
ZNF887P	GRTP1	FAM83F	DMWD
MANCR	TLN2	GIPC1	CTNS
HIST2H2AC	TTC39B	SCFD2	UBTD1
AC025031.2	EEF2K	NPC1	ADGRE2
RF00096	PRMT3	LINC00476	HSPA5
MYT1	TUBB4B	ST14	LEPR
RN7SL5P	RC3H1	URB1	GAA
ANP32B	MGLL	SSBP4	SIRT6
SLF1	PSIP1	FSD1L	DNASE1
AL023693.1	PRXL2A	FAM50A	KLF10
TFF3	LYPLAL1	SYS1	CYBC1
AL023803.2	USP31	SDF2L1	SLC3A2
AC136475.3	ZNF33B	FBLN1	DUSP5
CDC6	CHEK1	RITA1	RPS17
MAGOH3P	OTULINL	MTURN	SLC2A12
BRCA1	HEXA	PLPP1	SPRN
TP73	BCL2L14	NRIP1	SRSF10
RBM44	CMBL	PDLIM7	DNAJB11
MIR3648-1	TRIT1	STX16	SECTM1
SHCBP1	UHRF1	ZNF558	HSPA8
STC2	MFSD14B	CYP2J2	NCDN
HNMT	MSH2	SH3GL1	FBXL18
GTF2IRD2B	TICRR	ROGDI	ARFRP1
AC104129.1	ATF5	SLC45A4	MAP2K6
NPC1L1	FP565260.6	UGGT1	PEX6
HIST1H4E	C2CD5	MICU2	JRK
AC093591.2	RCN2	TMEM123	P3H1
PSMC3IP	UQCRC2	GTF2A2	ZNF460
ZBTB8A	ARL6IP6	COQ8B	AC009133.1
ZNF208	NT5DC1	ERGIC1	NFKBIZ
AC084149.1	TBC1D1	EXT1	IL6R
TERT	SCCPDH	UNC93B1	UPP1
SUV39H1	PDPR	CREB3L2	DBF4B
SOS1-IT1	DAAM1	FAM120B	STIP1
TSPEAR	TYMS	LYPD6	BRSK1
CCNE2	UACA	MINPP1	EPOR
SNHG6	TAF9	REX1BD	STYXL1
AL590609.2	URI1	STK17A	RAB24
AL031729.1	ANKRD28	DNAJC1	LMAN2L
CAVIN2	SHROOM4	OAZ2	SDF2L1
ITGA6-AS1	RUBCNL	PORCN	CLDN1
FAM157A	DDC	SERPINB8	NPY4R2
LINC00973	GNAQ	PARP3	C6orf222
ERCC6L	MYBL2	P4HA2	ADGRG5
SPDYE21P	KLHDC4	PIGT	CIART
CENPI	MCM7	HEXD	TBC1D8B
IL23A	SKA2	DPM2	MIRLET7BHG
NAALADL2	PPM1B	DOP1B	BCO2
HNRNPA3P5	PRKDC	AFAP1	FKBP4
MIR34AHG	BORCS7	IFT140	PLEKHG2
HMGB3P6	LRRC57	TRAM2	C2orf27A
AKR1B10	ANXA4	ABHD13	GADD45B
AC006453.3	ZNF33A	SLC35B2	MUC13
KNTC1	KIF22	IFT122	TACSTD2
MAP3K20	CCSER2	MELTF	EXOC6B
CCDC198	ATF6B	MAN1B1	FADS3
PFN1P4	LRBA	EPHX1	PLEKHG5
AC080013.6	ZFP30	TSPYL2	ZFYVE28
EEF1A1P25	TMEM97	POMT2	CASKIN1
AC068790.5	CEP250	TRPM4	WDR78
AC020915.1	UBE2E3	STT3B	TGFB1
TFAP2A-AS1	IAH1	HEXA	LAMC2
AC010307.2	USH1C	CHMP2A	AC020916.1
LIN9	SMC6	ATP6V1C1	RAD52
AC080129.2	KLHL23	MDH2	AC073957.3
CENPO	FEN1	LAMTOR3	TBKBP1
PRDX1P1	AZGP1	TSPAN31	AL136116.3
CSNK1G2-AS1	MCM2	AXIN2	COL18A1
ZGRF1	NCSTN	PRCP	AC145098.2
AL356273.3	SLC25A40	CASZ1	ZBTB45P2
CENPL	RTKN2	FKBP1A	VMP1
AL161431.1	GDE1	CDK2AP2	INTS8
CTSS	PRKAB1	WDTC1	LUCAT1
RPL12P19	CNP	ERCC2	CYSRT1
AL132777.1	HNF1B	CCDC107	PDGFC
RPL21P18	TCEA3	CLDN23	TAGLN
MFAP4	FOPNL	KLF12	ETS1
SAMD10	ORMDL2	ANXA5	ENKUR
LINC00452	ACO1	VRK3	SCPEP1
MIS18BP1	NIPSNAP2	NABP1	SCG5
RBL1	CISD3	KIAA0232	TNNT2
TK1	NLN	CENPB	PDGFB
DNMT3B	PRKAG2	METTL6	SPRED3
TLX1NB	ASL	PPP1R9B	CLIC5
GACAT2	LRRC20	DMWD	OLFM2
H2AFY2	PPP1R10	BAK1	CYR61
ATAD5	MOB3C	CDC34	EGLN3
RTKN2	RNF38	MOB2	LBH
VRK1	PIGF	AC105942.1	MAN1A1
BCYRN1	TST	AP1S2	ADCY7
AC096719.1	ARRDC4	ISYNA1	SBNO2
PRIM1	POLD3	STIM1	HYOU1
CENPH	OPA1	FURIN	CILP2
CEP128	CNTRL	TBC1D23	IL18
AC127502.2	SLBP	STIM2	MFGE8
HNRNPA1P39	CD46	RFK	AL358472.4
BCL11B	GSAP	DBP	LPCAT1
CCDC15	LGALS4	SMAP2	CYB561D1
RCC1	LRIG3	MARCH8	ZNF692
ATP5F1CP1	SUMF1	PARD6A	TMEM145
VEGFA	HMCES	BCLAF3	CXCR4
MIR4292	FDX1	GATD3B	AL596244.1
AC083906.5	TK1	FAAP20	ABCA3
KIF22	COPG2	STK4	TIMP2
AC078883.1	HNRNPD	MFSD13A	KCNK1
DGKE	PARD6B	MAPK12	MRM1
FADS2	TSPAN15	PRKAB2	CDC25B
RFLNA	SSBP3	HTT	KRT6B
AC019171.1	LARP4B	SIDT2	FNDC4
AC084824.5	TYRO3	DHX40	TBCK
AP002840.1	MICU2	GFM1	YY2
AL513534.1	BRI3BP	ZBTB17	BICD1
LNCOC1	HERC3	MFSD3	CHI3L1
ELOVL6	GTDC1	ALPK1	ITPRIP
TTF2	CASP6	RGP1	ISG20
AL355385.1	THRAP3	CCPG1	DYRK3
SLC4A7	ZMYM2	RECK	SLC6A9
SIGLEC10	FAHD1	HIST1H2BD	NMNAT2
ZNF93	REEP3	MANEAL	GPR37L1
ZNF713	CHDH	CDK8	IL1R1
ZNF304	SIMC1	ERCC4	CCDC78
AOC4P	MED14	ZNRF2	SEMA7A
CEL	YEATS4	EIF3C	CMTM1
ECT2	MAD2L1	PIR	CAVIN1
RP9P	NAA35	BAIAP2	SIRPA
TGFB3	SUCLG2	PHLDB3	RAPH1
AC009065.8	SMIM30	RAPGEF1	SEMA4F
ENPP3	MTAP	STK11IP	DNAJA4
DSCC1	OIP5-AS1	PHLDA3	BCL6
FAM111B	DDX46	MPRIP	AC093157.1
RPL23P8	MGME1	PSKH1	CARD8
TRIP6	BAZ1A	RIPK4	AMACR
AC008132.1	KYAT3	SIL1	NEAT1
PDZK1P1	MAPK3	DSTNP2	RELL2
AC011483.1	STK39	C19orf24	CSPG4P10
AP002495.1	SLC44A1	TCP11L1	RAET1L
C7	EPB41L4B	EIF3CL	PI3
AL031864.2	PTPRK	RUBCN	KLC3
CENPN	BAG4	GALK1	MMP17
HPAT5	DDX5	DGAT1	SNAI1
CCAT2	GMNN	CLSTN1	FAM234B
AC093732.1	TMEM230	NEDD4L	PPP1R3F
FAS	TUT7	CRB3	SLC26A11
AC005070.3	CHCHD7	KLHL29	OPN3
AL161787.1	DNAJC22	TOR1B	TPM1-AS
BX284632.2	PPA2	FAM76A	FSTL3
PANK1	NUBPL	TUBB6	NFYA
TCF19	LARP1B	PPP1R21	MUM1
ZNF695	POLR3B	AL591485.1	ERICH2
SNORA5C	MRE11	MUM1	GDF15
FAM84B	WDR60	WIPI2	RHOF
ZNF428	QDPR	STX7	ULBP2
AL450998.1	SSX2IP	FIBP	LIF
USP13	SNX14	GOLGA2P7	RIMS3
AVEN	CCNY	HIBADH	INHBA
FANCM	CYP20A1	ASRGL1	CXCL8
CDT1	NCBP3	GLS	ADAMTSL5
TRIP13	GTF3C6	GADD45A	BANP
AC105046.1	STAT5A	F3	PRSS27
MIR194-2HG	ZMYND19	FBXO17	TMEM38A
MGST1	ING1	NORAD	SYT11
AL157786.1	RFC5	AJM1	ARHGEF17
AC012073.1	CEP78	CYTH1	MST1
AC069287.3	DNPEP	ADIPOR2	CDYL2
EFCAB2	HEATR3	ROR2	ADGRB2
AP001469.3	DOCK7	ANKRD42	SELENOM
TFAP4	SPPL3	DPCD	SYT8
E2F1	RAD1	RRAGC	MEGF11
HELLS	ZNF823	MOSPD3	DUSP4
MBNL3	TRIO	RINL	CSPG4P12
PHACTR3	USP16	CAMTA2	AIM2
AC239584.1	PLPP6	TAF1A-AS1	LEF1
AC106900.2	COPRS	TPMT	PGGHG
CD247	NDUFA12	PHB	CELSR3
IGKV1OR-2	PTPN18	LYPLA2	TLR6
MTBP	DHFR	PEX11A	L1CAM
TMPRSS5	DMAC1	NBDY	ZKSCAN7
MOCOS	ARHGAP26	PRKCH	EMP3
DTL	NOL9	SLC25A44	TMEM132A
RWDD4P1	ACVR2A	ABRAXAS1	FLCN
EBP	TMEM87A	PURPL	CNTNAP1
BIRC6-AS2	GTF3C4	TCTN1	AC091825.1
HMGB1P4	SPPL2A	PTPRF	AC018665.1
HIST1H4C	NDUFS1	PRDM8	UFSP1
ZNF367	GGNBP2	SLC8B1	AC044860.1
AL136221.1	PPWD1	MYLIP	C2CD4C
AC020612.1	COMT	FOXA3	ACHE
NSMAF	FPGS	SGCE	ACTBP1
RACGAP1	HAT1	WDR19	ST6GALNAC4
DNMT1	CHMP3	TMED9	MAD2L2
E2F2	SHLD2	C19orf25	KLC2
SATB2	PHF19	UNC119B	C1S
TAX1BP3	TMEM18	HTRA1	IPO13
C12orf56	OSBPL9	TFB1M	MAPK11
IGKV1OR9-2	PODXL2	SPATA20	IL1A
ZNF165	VPS35	FUOM	ARRDC3
CENPW	RPIA	GNA12	AF127577.4
CCDC81	RCAN3	RCBTB1	CEACAM1
GINS3	WAC-AS1	TKFC	PLAU
WNT6	CDK5RAP2	RNF185	PHF21A
ZNF443	EIF1AD	SPA17	GAMT
AP005901.4	MAP3K21	SLC44A2	GOLGA2P10
DHFR	VKORC1L1	WDR44	HSPA7
AC019080.5	PLCB3	MAGI1	KLHL17
KCNE3	HMGB2	EML3	ZNF862
ACTBP1	ACTR1B	NUDT4	KCNIP4
NFE2	WTAP	GPC1	IER3
SULT1B1	KIF18B	SEL1L	MAOB
AC145207.5	DPM1	STX3	ZSCAN20
CELP	TRIM33	HDAC10	TTBK2
EME1	NMRAL1	NRCAM	DOCK10
RIBC2	MARCKSL1	QSOX1	AC114755.5
C6orf223	TCAF1	BAHD1	ATG4A
CKS1B	SRP9	PELI1	TRAF1
RPL10P9	SMAGP	MAPKBP1	REG3A
LINC02562	ZNF652	PLCD3	MAP3K10
AC116050.1	LAP3	RRP12	AL121949.1
EEF1B2P3	TGIF2	ARMC9	UPRT
LINC01391	MLX	IFT57	PLAUR
AC127521.1	FBXO34	MBOAT7	LINC02600
AL133215.2	DMTN	ATG4C	AC006128.1
JPX	UQCRFS1	TBC1D17	SERPINH1
LINC01977	OSGEP	OTUD5	CHORDC1
REXO5	GPN1	SIX1	FILIP1L
MTHFD2	PCK2	BRD3OS	TCEA2
SMC2	SEMA4D	SPRY4	IGFBP5
Z95331.1	DSN1	C2orf72	LRP4-AS1
PTMAP2	DDHD2	FAM89B	AC016831.1
JDP2	COP1	PITPNA	DUOX2
HNRNPH3	NCOA6	TCEAL9	C19orf44
SLC25A21	GATD3A	FAM114A2	S100A2
SEMA4C	SLC25A1	MUL1	CEACAM19
NINJ2	TRMT2B	AC015813.6	LCN2
AL606970.1	MCM3	TRIQK	HSPH1
DNAH10OS	DYRK1A	WBP2	TRIM40
PPP1R1B	ZNF124	HEMK1	GIPR
STARD7-AS1	CAMK2G	ATP7B	MZF1-AS1
RN7SL499P	NUDT19	CD83	SLC4A3
GEN1	DEK	PARD3B	BHLHE40
AC025449.1	RSBN1L	KIAA0930	GOLGA2P7
AC002056.1	ETFA	LINC00667	PFKFB3
AC073263.2	ANAPC13	SLC39A14	CARD14
SKA2	AKNA	PPARA	S100A4
RPL10AP2	POLA1	MAP3K5	SERPINI1
RYR3	EWSR1	ATRN	HTRA1
AC003102.1	EPCAM	WDR97	KIAA0513
ULK2	ZNF888	GSTA4	RGS16
NFIA	CPSF6	DDHD1	THRB
GVINP1	ARID4B	TPST2	TRIM15
SKP2	CSNK2A2	GGA1	ARL4C
FAM57A	FERMT1	ARHGAP1	ADM
NMI	CHD1L	CARMIL1	NDRG4
RAB11B-AS1	NSRP1	KAZN	KISS1
MTFR2	DAZAP2	IPO13	RUNX2
RHNO1	PPCS	JAK2	BACE1
AC113410.3	GATAD2B	ADGRE5	FBXO17
FOXJ1	MEST	ACSL1	CBX6
SYN1	CAMKK2	TNFRSF21	SIK1B
IL17RB	HNRNPAB	LSR	RBM14
SLC18A2	GPD1L	C2orf42	NR1D1
GBGT1	DNM1L	GAL3ST1	NAGS
MIR3687-2	SMAD4	LY75	EGR2
PRELID3A	UBE2W	ATP13A2	KCND1
CENPV	TDRD7	AC103702.2	LAMB2
EXOSC8	GLE1	GARNL3	TRIM46
WEE1	MTMR10	GOLGA7	ABCA7
PTGES3L	PLAGL2	LIMS1	A4GALT
CABLES1	KCTD3	GPAT4	MYT1
EVL	DDX17	TNFAIP1	ABCB1
SNORC	MAPK9	CAPS2	EDN1
AC141586.2	PDHB	C16orf58	BCYRN1
EEF1B2	CUL4A	HTRA2	AL158166.2
TH	MLXIP	DAGLB	TGM2
LTC4S	SIN3A	FBXL15	ASB4
HMGN5	TAF5L	HLA-E	AC136475.3
HSD17B7P2	TOR3A	N4BP3	BCAM
GSE1	CMPK1	EDEM2	GLIS2
ZNF708	RBMX	ARHGEF12	S100A3
MIR1244-4	KBTBD2	NIFK-AS1	ZDHHC14
AL049779.2	SUMO2	B4GALT6	ATF3
FEN1	ASH2L	FRMD4B	ERO1B
LINC00672	NUMA1	USP9X	KCNK15
AL162731.1	IVD	HMGCL	JAK3
MROH8	GALE	LRRC6	TRIM7
UFC1	PAIP1	AP3D1	PLPPR2
DENND1B	DIDO1	DBNL	SEC24D
LINC00513	GLB1	NAA30	MYEOV
MAB21L4	DDX6	SHROOM3	NXN
AC026740.1	ANP32B	UFSP2	SERPINA1
AC002367.1	WDR11	MXRA7	MICALL2
CU633906.1	LARP1	PPP1R37	NOTCH3
AL138756.1	PPP3R1	LRRC37A3	DNHD1
EPC1	SDHA	SPRED2	MITF
LINC01978	H2AFZ	RTN4R	NEUROD1
PKMYT1	FUS	SEPT10	PSMG3-AS1
AL122035.2	DNAJC21	PRR5	DPYSL3
AC011825.1	PPP4R1	ARRB2	P3H3
PGGHG	FOXA3	GOLGA2P10	SGK1
TAPBPL	PPIF	LAMC1	GABBR1
TGM1	KHDRBS1	FGFBP3	SEMA6C
TMEM97	SAR1A	ZNF516	SIK1
TCHP	SENP6	IQCG	ADCY10P1
GRB7	RNPEP	PSPN	HSPB8
PSPH	RNF4	LMTK2	ISM1
AC118754.1	CARS2	SH3KBP1	AVPR2
CDKN1C	G3BP2	UBXN10	AL034417.4
CEBPD	CDC123	ZNFX1	AC131212.3
AL118505.1	RBBP7	GPAA1	ICAM1
SHMT1	SLTM	MCFD2	ZFHX2
AC023490.1	PTPRA	MYH10	PRSS22
PMF1	BOD1L1	MAGEE1	CA11
GINS1	BECN1	EPAS1	TNNT1
ZNF383	ATP5F1C	CCDC71L	NOS2
GNE	HNRNPL	SEC24D	YJEFN3
RPS2P35	PHF10	DCPS	FLRT1
PPIH	GSK3B	AIF1L	AL137782.1
ZNF486	UPF3A	ZNF577	AL390066.1
TRIM60P18	AFDN	B4GAT1	SLC22A20P
C21orf58	PTK2	CALHM2	AC026336.3
CENPU	RTF1	CAB39	MAPK8IP2
SMAD6	MRPL49	MICAL2	DNAJC12
GAPDHP65	SDHC	PDX1	DMBT1
AC021851.1	TM9SF3	SCRN3	AC007277.1
AC008915.2	SUPT6H	GRAP	RTN2
FDFT1	MCMBP	SLC29A1	B4GALNT4
FBXL19-AS1	ANAPC5	IFT172	ADAMTS14
SCLT1	UBB	ADAM17	HSPA6
MTHFD1L	ARF3	KIF1B	ZNF697
GTF2IRD2	PDE8A	APOO	GJA3
AC105460.1	EIF3A	GALNT6	NTN4
BAZ2B	FBXW2	ABCB8	IGSF9B
FERMT1	UBA2	LINC00910	STC2
PART1	GPBP1L1	NOMO1	AC083809.1
MZT2A	ENSA	HCN3	DUSP1
TFPI	UBE2N	PLEKHM3	DUOXA2
ZNF33B	HNRNPK	SOWAHC	CDKN2A
MYO19	RNF220	TGFA	KISS1R
MCRIP1	MAPRE1	CAP1	DSG3
NUP62CL	STARD7	MAD2L2	AC102953.2
AC074212.1	PTPN9	ANKH	AC004943.2
CCDC59	MYH2	UTP14A	APOE
AC092171.4	MYH1	FBXO8	GNB1L
ZNF100		USB1	HSPB1
EMC3-AS1		BPHL	ITGA5
KCNJ9		DGAT2	GAD1
UHRF1		NUCB2	C3
CBS		UACA	QRICH2
MEX3A		IGSF8	SLC2A3
POLE4		ATG2B
SIRT1		RING1
CNTLN		SLC25A4
SLC6A14		VAMP4
MED30		ASB6
AC018628.1		ZNF277
MIR205HG		NUTM2D
ARHGEF39		GNPDA1
FAIM		RRAGA
CEP55		YIPF1
MDM2		MICU1
FBN1		UBA1
AC099850.1		TICAM1
MRPL11		PIGS
KLHL3		ALCAM
GTF2IRD2P1		SLC35A2
RGR		PRRG2
CU634019.1		UAP1L1
HSD17B7		NOSIP
HIST1H1B		HACE1
AL133410.1		SPACA9
SYT8		DCUN1D3
ZNF888		ACAD10
ERBB3		SYNJ2
LIN52		RSPH3
ACOT1		KLF13
FGFBP1		SECISBP2L
MACROD1		DNAJC5
LONRF1		LINC01719
NFKBID		SPINT1
DNAJC9		MAP3K10
RMI2		LGMN
CENPC		NUDT18
LIG3		SYNGR2
AC107375.1		EPHB3
HK2		LIMCH1
AL109615.3		TLE3
NOTCH1		AGTRAP
MEPCE		CLCN7
AC135983.2		STAT3
DDX59		STAT1
ZFP82		SBF2-AS1
JADE2		PHLDB1
IFIT2		SSSCA1
RFC5		TIPARP
MCM7		MFSD1
HSPE1		BEX3
NCAPD3		BCKDHB
SLC12A8		ERV3-1
H2AFZ		CLCN4
EEF1DP1		LRRC23
AP001442.1		ZSCAN30
SOX15		ACTR5
AC104958.2		SGTB
RAD9B		TNKS1BP1
NBN		CHID1
ERMN		CD59
CCNI2		EDEM3
RASSF6		C17orf113
BEND3		KREMEN1
AP002381.1		BBS12
PHF2		IFT88
SLC39A5		TMX4
AC008982.2		SLC39A3
HDGF		SNX10
CU633904.1		SLC30A1
AC121761.1		VASN
CEP295		DEGS2
PLCB2		TPRG1L
MCM6		OSBPL7
ZMYND11		DAAM1
DDX11		SKAP2
DBI		SAMD4B
AC016735.1		TBC1D8B
ZNF33A		PLCH1
ING3		WDR35
MSMO1		FYCO1
HSPBAP1		POLR3GL
AC114811.2		PECR
SASS6		ZNF79
ADGRL3		MCF2L-AS1
SRSF2		FBXO44
CU633906.2		EMC10
BX470102.1		KIFC3
CBSL		ESPN
GPAT2		KATNB1
DUSP2		SMPDL3B
WDR76		VCL
TMEM211		COLGALT1
CDKN3		ABHD17A
HIVEP1		EXT2
ADCY3		FAM225A
LIPT2		TRIM41
NASP		CACUL1
RPL39		KLHDC9
MIF		SLC22A23
PHF19		NAGA
DHRS3		ST6GALNAC4
TRAF5		GATA6-AS1
C17orf53		ANKRD9
HOXA-AS2		TAF13
PRR15L		RAB36
UBE2S		FUCA1
ZNF107		PACSIN2
MNX1		CMTM6
NME4		RCAN1
NUCKS1		STK38
CENPP		UBXN8
ABO		WDR72
GAS6		MOB3A
TIMELESS		YKT6
RPL21P75		KCNS3
HNRNPA1P48		NUTM2A
CLCF1		GRK6
NUDT1		RUNX3
HMGCR		BAIAP2-DT
CCDC149		C12orf49
PLA2G4F		NKIRAS2
RNASEH2B		SKI
TMPO		GLI4
ZNF805		IRF6
CAB39L		THTPA
SGF29		GLG1
LINC01012		MT-CO1
AC122718.1		FCHSD1
STK26		C1QTNF6
MIR429		ACADVL
PASK		FCGBP
PPP1R26-AS1		C20orf27
ICK		PC
AC010198.2		APBB3
AC007906.2		MINDY3
AC141586.1		CYB561D1
SETMAR		COL7A1
RDM1		YIPF2
MCM5		CXorf38
SMAD1		RNLS
PAK6		ADAMTS14
GBE1		DIXDC1
PM20D2		GK
GPRASP1		SURF1
FANCB		USP25
PROX1		SAMHD1
SNRPA1		TMEM189
SMG1P7		ELL2
ZNF253		DENND4C
LKAAEAR1		NUAK2
MRPS15		INPP1
AL359955.1		UBL3
SLC38A1		PTK6
AL049836.1		ERN1
LBR		CARHSP1
TRAIP		SLC25A35
OPLAH		MDK
ADM5		TCF7L1
HNRNPLP2		ENPP4
TRERF1		ENGASE
ITGAE		PDE4DIP
AKAP8P1		ELOVL1
ZNF724		SUMF2
JMJD1C		ATOX1
ZNF92		AP1B1
LAPTM5		ABHD2
SPAG7		AK1
DBF4B		TMEM179B
OPN3		GGH
TEDC2		SLC52A2
SNRPGP2		NSMCE1
FGF19		NIPAL3
CCDC9B		ENDOV
PMS2P7		ARMCX3
GATA2-AS1		TMEM63B
USP18		MAP7D1
CAVIN3		VPS37B
Z83851.1		MCTP1
NBEAL2		ARL8B
LINC02320		SLC35A1
CARD8		MPI
TMEM18		PIGQ
GRPEL2		KIF21B
WDR62		FYN
PLCB4		SLC9A7
C9orf66		FECH
HNRNPA3		C11orf71
FOXL2		NQO2
TONSL		SLC4A3
AC008735.2		BIRC2
AC107068.1		KRT19
BLACAT1		FAM86EP
C10orf143		EPG5
ABCA12		TIMMDC1
PKD2L1		GAB2
RPS8		TM7SF2
AL353796.1		PARP12
METTL8		TSNAX
DNAJC2		LRRC20
FASLG		TMEM159
HAUS4		HTATIP2
SUMO3		SLC25A25
SREBF2-AS1		SUCLA2
ZNF681		MYORG
LRRC37A4P		LMAN2L
PDE3B		WDR5B
AL162413.1		GSTP1
PMAIP1		TRAK2
CHAF1A		TMCO3
AADAT		AKTIP
AL035461.2		EXOC6B
RNF138		PXN
ABRACL		MLLT3
MPDU1		PHC1P1
DCHS1		UBE2H
LXN		COPS7A
TRIM59		ZNF404
FOXA2		PCNX2
MYLK4		CIART
VAV2		CHPF2
ATF4		TMEM104
HAUS5		WDR7
INCENP		OXR1
ZNF43		LINC00654
CIT		CACNB3
EFNA1		SLC27A2
APOBEC3B		TCTA
PMFBP1		KLK8
PCNA		EXTL3
ZNF440		MYOM3
NR4A1		GRAMD2B
FAM3B		CCDC157
PCK2		LINC00346
STAP2		DGKQ
AFG3L1P		GET4
UBE2T		AL441992.1
AL391988.1		CERK
AC126474.2		FLYWCH2
SMS		EPS8
TOE1		TC2N
RFC4		PFKM
SQLE		TMEM255B
ALYREF		AL590666.2
CASC9		SLC9A3R1
PPIAP31		UBE4A
FAM83D		PI4KA
TRAPPC13		PRDX1
IGFL2		SIAE
FRG1GP		ZDHHC11
AC011477.3		CSRP2
ZCCHC3		ETV3
PSTK		PLOD1
BORA		IER5
GLIDR		FUK
RPL14		UXS1
AC135050.1		STX2
ADAMTSL2		SPATC1L
AC011978.2		RSRP1
LINC01560		WBP1L
FBXW4		LITAF
KNSTRN		H1F0
NIPSNAP2		MED31
AC004706.3		SLC16A5
APOL3		PHYHIPL
RFX7		MT-ND1
AL591895.1		AAMDC
RPL10		PRRG1
KIF18A		CTBS
SNRPGP15		CXCL1
BX470102.2		DNAJC18
EZH2		NAA38
TMCO4		FNDC11
RPS4X		SNAP47
AC005261.1		SLC9A1
NFKB1		SEC31B
NSD2		LAMA5
AC004130.1		BACE1
FIZ1		CNIH1
CHRAC1		TMTC2
PDCD2L		C9orf116
ISOC1		WNT10A
RCC2		TBC1D1
PTMAP5		SEC14L1
PTMA		CLYBL
AC140479.2		DALRD3
SHLD3		POLG2
PRDM15		RABAC1
PIGW		IER3
LINC00858		JRKL
DTYMK		VAT1
TMEM216		WDPCP
TP53		MTND2P28
ITGA6		CKB
ERAP2		YPEL2
SENP6		CHST12
FANCG		TMEM56
PIGB		FIG4
HAUS2		ZFYVE28
ITGB8		C1orf226
ZNF675		CEP112
SALL4		N4BP2L1
PTMAP12		PNPLA6
ZNHIT3		CREB3
ERG28		AKIRIN2
SCML2		HID1
KLKP1		PLEKHB2
POLA2		HSDL1
HLA-K		VPS9D1
DEK		GDF11
PHF5A		PIGV
ANKS4B		AL365181.3
SLC2A9		PTPN1
IRAK2		DNAH3
CDK2AP1		CLCN5
SLC29A2		KLK1
COIL		ESYT3
TMEM268		GBP2
CCNJ		EGFR
AKR7L		ETFB
AC098934.1		KCTD7
ZC3HAV1L		VEGFB
SLC38A2		ZNF862
SNX5		OSTM1
ZNF799		CST3
SHC3		PBX4
NPR2		NPL
TLR2		SERTAD2
SNHG3		PDF
C5orf34		DSC3
POLD3		BORCS6
SUCLG2		AKAP13
COCH		NOP14-AS1
HIVEP2		RNF215
SRPK1		ULBP3
ZNF239		IL6ST
YWHAH		FKBP8
ATP5MF		KSR1
BUD13		ZNF287
WDHD1		ZFYVE1
TAF1D		CD81
USF3		CEBPA-DT
NUDT15		OSGEPL1
ALDH2		GNA15
AC239868.2		TPBG
NIPAL2		TPK1
SLC19A2		MAP1S
DSN1		GDE1
DUS3L		CADM1
AL078621.3		C18orf32
SREK1		FZD4
FAM201A		AC092171.2
PRORSD1P		KCNH2
PDIK1L		INTS5
WNT2B		NMRK1
PPIA		SYT7
LSM6		VARS2
RABEP2		IFT22
PATZ1		IL11RA
TCERG1		FLOT1
ZG16B		NMU
ARMCX4		DZANK1
CEP152		STUB1
MYO10		SNAI3-AS1
TMA16		NKPD1
TDRD3		PREB
SIX2		ACVR1B
SSX2IP		LRRC75A
CCDC77		VWA1
EOGT		FAM225B
ZNF551		OTUB2
AC115618.2		LYRM9
WDR4		AP1S1
AMER1		HPCAL1
SESN1		VPS37D
HNRNPAB		CBX6
NUDT17		AL365181.2
DHCR24		ST3GAL4
RPS29		FAM220A
PDCD5		FBXO16
CNTRL		NAB2
VBP1		PPP2R2C
SNRPA		NEK9
TMEM105		PFKFB3
CCNF		TFR2
MTX3		BAMBI
FP236241.1		AP002884.1
MTCL1		HIST3H2BB
SMARCB1		IRF5
FDPS		PAX9
NFXL1		PMVK
PTPN9		SLC25A45
MUC5AC		PNMA1
MZT1		PLD1
JTB		ECE1
LPAR6		CEBPB
HSD3B7		SRMS
ENTR1		WDR25
THUMPD2		MIPEP
TEX45		RAC2
ZWILCH		AGTPBP1
FASN		FER
SORBS2		AC007614.1
ELFN1-AS1		SLX4IP
RNA5-8SN3		R3HDM4
NPM1P27		PCMT1
BAG1		ARL10
SOX6		WWC1
CCDC58		ZNF438
CCAR1		CDK18
NCAPD2		TNFAIP8L1
LRR1		BSPRY
YEATS4		GPR153
RNA5-8SN2		TNS2
RPAP2		RPS10P7
RPRD2		FAM102A
ZNF430		PLEKHG4
TMEM63A		TRNP1
SLC38A5		EEF1AKNMT
SMIM10L1		IQSEC1
DDX12P		PLEKHM1
SPINDOC		CCDC88B
C2CD2		SFXN3
GABPB1		GREB1
LINC01515		HHLA3
PIDD1		MED13L
AC093512.2		PNKD
FP236241.2		DGKA
FAAP24		SERPINB9
ETV6		SORBS1
POLE		PLD3
DDX51		KCTD2
SUV39H2		FGD6
TRAF3IP2-AS1		ABHD6
ANKRD39		DLGAP4
MIS18A		VILL
RNA5-8SN1		HCP5
DMKN		ATP1B1
ZNF91		AHR
PARP10		MUC13
RPL36		ARMC7
AC125807.2		FLYWCH1
CLCN2		FAM234A
ATRX		MAPK3
ACACA		MYO1C
TFDP1		LYL1
LYAR		SLC2A1-AS1
CCDC146		BCKDK
SNRNP25		PCSK4
SPIN4		RTN4IP1
UBE2Q2		CYFIP2
SERF1A		TFE3
AC055713.1		AL391834.2
GPATCH4		DGKD
NR2F2		EGLN1
KAT6B		TXNRD1
AC112220.2		MPV17
MORC4		EMID1
LRRC75A-AS1		GNPTG
IGF2BP1		MYOM2
TCOF1		BTBD9
ZNF700		S100A14
CHST15		PAFAH2
TRIM65		HECTD3
NSD1		ZNF775
MRPL50		DIPK1B
IGF2-AS		DGLUCY
ATP11C		SFR1
PSMB8		TMEM98
SLC16A14		RGS2
OSR2		AC027796.4
AL390198.2		PRKACA
POP1		GPR160
AL031985.3		EXD3
CHDH		AZGP1
DHRSX		HK1
AP000254.1		TMEM191A
SERF1B		EMP2
CU634019.7		PERP
NDUFB8		BMP2K
ZNF433-AS1		POFUT2
CTPS1		ZNF280A
CSE1L		GDI1
SREK1IP1		TTYH3
PCGF6		SLC16A13
TMPRSS13		NEK1
GRK2		SOWAHB
AP003498.2		PEG10
AC026271.1		KCTD21
EVA1A		HYAL3
LTV1		ZNF658B
FAR2		MIPEPP3
LURAP1L		CRYGS
SPNS2		EPN1
STARD4		GDPD3
NUP188		PIP5K1C
RRM1		SLC48A1
ZNF680		SHISA4
PLD6		CREG1
IBA57		IRS1
AP4S1		RASSF5
CASP8AP2		COMMD9
BRIX1		CDK20
RPSAP58		CDX1
PUS7L		ADSSL1
AL136981.2		ASAP2
TOX3		BMP8B
AC022075.1		SUFU
MCM3		MEX3B
ARSE		PKN1
RPS27L		SHB
ENOSF1		CXCL6
SNHG19		ETFDH
RF00002		LINC02211
RPA3		ENKD1
PLAGL1		MAP3K8
CYP2W1		NUDT7
BX284668.5		NRBF2
FUT2		KIF13B
HOXB7		PLCH2
SNRPD1		TRIM15
ZNF678		ZER1
DRAM2		GBAP1
KBTBD2		TMEM67
YJU2		PPP1R13L
C5		PRADC1
AC020659.1		SERPIND1
LINC01355		MTMR11
MBLAC2		BIRC3
PDE7A		RGS10
EEF1AKMT3		RABGEF1
MUC20		PIGH
BPTF		CYP2T1P
TRMT2B		ARHGEF18
UBE2J1		AC116562.4
HIRIP3		LGALSL
ZNF124		ARMC2
FAM221A		SLC7A8
CKS2		C4orf3
AC009533.1		FBXO10
EEF1A1		GNAI2
CMPK1		WWTR1
TOB1-AS1		PIK3R1
ZBTB12		ITGB1
TUBA1B		UBE2L6
TNNI2		DYRK3
ZFAS1		NUCB1
FASTKD2		AC102953.2
GKAP1		MFSD12
HSBP1L1		MFSD11
HACD2		TGFBR2
LIG1		PLS3
SFT2D1		ZBTB11-AS1
SYNE2		RHEBL1
RPS6KL1		TMEM44-AS1
MALL		PCAT6
ZNF431		ERLIN2
YARS2		SMIM29
RPS19		TMEM175
GPD2		RBFOX3
RANBP1		CYB5D2
LANCL2		ITPRID2
COL9A3		RNF32
CLK4		SERINC3
AL450124.1		FAM219A
CCNQ		NRM
DKC1		KBTBD3
ERH		GSDMB
GLMN		FAM129B
NCL		SLC17A5
ZNF525		ARL3
HNRNPA1		RNF167
HNF1A		ZFP41
MAN2A2		MAPRE2
SERGEF		VGLL4
ZNF112		KLLN
RWDD4P2		RAB40B
PHF7		AGR2
PPIG		AC010864.1
EIF4G2		ZC3H10
GNG4		THAP8
LRRC27		METTL23
GTF2IP4		PRKACB
C1orf112		FMN1
DHCR7		VPS18
FBXO30		SDC3
NAP1L1		MGAT2
TDP1		SEPT1
RBPMS		MSX1
AC013268.3		TMC5
NFYB		ARAP3
RP9		FAM3C
SNRPF		STPG1
TIMM44		SERPINI1
ZFP69		DNAH17
KLHL21		MXI1
IL17D		TASP1
IKZF4		BLVRB
SPATA18		TMEM45B
UHRF1BP1		CBX7
CEP250		TJP3
SEPHS1		INSIG2
DGKH		HLA-H
CEP135		HSD17B4
ZNF618		MINDY2
C12orf65		ANKRD20A5P
GEMIN4		AK4P1
CWC22		SLC22A18
ZNF721		SLC2A6
ZCCHC9		TPCN1
ZNF488		WDR88
AL512625.1		AC104109.2
AC005261.3		PAM
RPARP-AS1		GLIS2
NUP37		MGAT1
RBM25		SH3PXD2A
RAB30		TNRC6C-AS1
SCAF11		STARD5
ZNF710		FGGY
AGMO		ATL1
ZNF682		RAB29
DFFB		KCNAB3
LSM3		ABCA2
ESRP1		NUDT22
BRD8		MUC4
TRIM24		MST1
DACT2		OCEL1
SOX12		NOTCH2
ZNF273		SERINC2
C2orf27A		PDE8B
PIGA		GLMP
HAS3		CDKL5
RARRES1		PTGR1
MMS22L		FBXL18
APIP		TBC1D10A
ZNF649		PEX12
PPIF		BTN2A2
CCNG1		MYO1D
CBFB		CLTB
PPP1R15A		DKK1
C1orf174		TCEANC
TOPBP1		CRAT
PKN3		NIT1
GABRE		STXBP1
ANKRD26		C1R
SET		ATP6AP2
C6orf48		ZNF132
PNN		LY6G5C
NUMA1		RHOC
RAD18		BCORL1
LINC00239		FMO4
RBX1		BISPR
ZBTB49		SAMD4A
RASA2		SCARB2
ZNF136		CXADR
PGBD2		RIMKLB
RIF1		PLCXD2
DCAF1		AC027097.1
KLK10		CITED2
PA2G4		NOS1AP
FOXN2		TBX10
CASP6		IRS2
FADS1		PKIG
AC127502.1		PLA2G6
LFNG		LAT2
CHCHD4		FBXO32
SVIL		JOSD2
SLC25A40		JARID2
MRPL23		SCD5
SLC5A1		TOLLIP
RNF219		NAGK
OGT		NLGN2
CRACR2A		BORCS5
CENPS		AL355353.1
NFYC		ELF3-AS1
TOP1MT		KIAA0895
FCHO2		MARK4
ZSCAN29		AC007405.3
PARP14		CTSF
SYNCRIP		KISS1
UBTF		IFNAR1
GPAT2P1		TMEM9B-AS1
CCDC43		DGCR2
STARD10		LINC01234
DONSON		PYY
ADAT2		GPRC5D-AS1
MAP3K14-AS1		GRK5
AC092683.1		UBE2Q2P2
FNBP4		FANK1
LINC01106		PQLC3
AC083843.2		HSD17B1P1
S100A4		MAP4K2
FANCA		TRIM73
DIS3L		ADGRE2
ZNF321P		DAB2IP
TRA2A		SENP7
WTIP		CELSR3
AC144652.1		TMEM177
UNG		COLEC11
UBA2		TRIM72
AL136116.3		KLHL26
ANGEL2		CDNF
TBCA		NKX3-1
YARS		HLA-C
PAIP1		LGALS3
ELF2		ZNF771
ZNF773		SYNJ1
CEBPG		CDCP1
BCL2L12		SNX8
HNRNPH1		SIRPA
MCPH1		CGREF1
PDCD7		CYP2B6
EXOSC6		DNAJB4
CFLAR		KPTN
ZNF485		GGN
RPS12		MOSPD2
PFDN4		SARAF
TRIM2		SLC25A42
CU638689.4		ACTN4
ABHD14A		GNRHR2
RPS3A		STYXL1
NEMP1		EFNB2
AC090616.6		NUDT4B
RBM14		CIB2
NDUFAF2		TNFSF15
E2F5		C6orf89
RPL37		FAM155B
TSPAN8		C1orf210
GAS5		CLBA1
AL121944.1		CEBPA
PPRC1		ABTB1
KLF11		KIF3B
UPF3B		SMIM17
CEP120		ARHGAP35
ZFX		RELL1
SIAH1		PDGFA
TIPIN		CADM4
CU638689.5		AC022107.1
CNPY2		CTH
GLYCTK		HLA-L
ANAPC16		BAALC-AS1
TRPM3		GGACT
LINC01748		GPSM2
CT62		PXMP4
CHTF18		NUDT6
RHOBTB1		TTL
LRRK1		ZDHHC1
AL354718.1		ARNT2
AC034236.2		YIF1B
ZNF195		TMEM176B
MCM2		CDR2L
NDUFS5		CXCL16
AC026412.1		WLS
PCNT		CPLANE2
ZCCHC8		CBR1
LINC01089		CUTALP
B3GNT5		ACACB
MGLL		VWA5A
CKAP2		TSPAN2
MRPL48		C2
U2SURP		FOXD1
AC015912.3		TNFRSF1B
PCAT1		MYH9
LINC01559		NME7
ZBTB2		FAM110C
HMGXB4		AL163953.1
FAM217B		RAB3A
AKR7A3		AL158206.1
BMP7		PRKD2
HINT1		IGSF9
TTLL4		GAS7
ATAD2B		FSCN1
MACC1		TCEAL3
SEPT7P2		SPEG
ATN1		OPRL1
DNAJC21		DHX16
DNAJC15		MAFG-DT
RBBP8		APLP2
SMG9		PPFIBP1
MPHOSPH6		C2orf88
ZNF267		ZNF860
ZNF879		RCOR2
AL353743.1		KLF9
RPL23		KLHL5
DERA		FNDC3B
ECPAS		IGFBP2
KEAP1		CDHR2
ZNF66		GSN
EIF2S2		LAIR2
HAUS8		TOM1L2
MSRA		MIF4GD
PLEKHN1		TRADD
RPL39L		MEF2D
MESP1		KHK
SYPL1		CYLD
NNT		NR1D1
NRP1		WDR78
SMC1A		NOXA1
BRPF3		PRKCZ
TUBGCP4		MEGF6
PALD1		GOLIM4
TSPAN6		FAM3C2
RAD51D		CTSD
SPDL1		SUN2
TUBB4B		NOTCH2NLA
TOMM22		RNF24
U2AF1L4		AC097103.2
HAS2-AS1		AC004540.1
TRIB3		ATP6V0E2
GINS2		WHRN
ZBTB8OS		FMO5
FUBP1		SLC2A13
RBMX		LRP10
SHMT2		ZHX3
AC019069.1		GBX2
CBX3		CAPN5
UIMC1		FAM71E1
ZNF219		ZMAT5
ANKAR		PCBP4
TARS		MPZ
ZNF816		LACTB
NSDHL		AGBL2
ALG10		LIX1L
TTF1		FAM84A
RCCD1		RDH5
NINL		B4GALT1
RNF169		ARNTL
GMDS		FRAS1
CCDC66		HIST1H2BG
SRSF1		SLC1A5
RIN1		APMAP
PYCR2		AATK
DHRS4		RNF144B
CEP192		ADAMTS13
NDUFB1		TMOD2
ASIC1		LINC00992
TEX30		PCYOX1L
MTMR9LP		MST1P2
OLMALINC		ABCG1
CBX5		CHRNA1
CIDECP		FLRT3
RBM48		LMBR1L
FUT11		GLB1L2
EIF3J		MCOLN1
MARVELD3		FAM198B
SLTM		OSBP2
NPM1		CELSR1
OIP5-AS1		RNF224
MAGOHB		OSGIN1
GMNN		LGALS7B
C19orf48		FLG-AS1
B3GNT8		RAPGEF2
COBLL1		LAMTOR5-AS1
HOXA3		SULT1A1
PTCHD4		NDRG1
ZBTB37		IYD
TMEM87A		PRSS27
MGAT5		DAD1
BMI1		SLCO2B1
MLKL		MYL5
TBC1D31		CRYBG2
TLK1		KCND1
RSRC2		TMEM184B
EWSR1		AL031058.1
RAB27A		KDM7A-DT
NREP		MARCH3
HNRNPA2B1		RASA3
PPP3CB-AS1		CHKB-DT
COMMD7		WIPI1
LSM7		PRKAR2A-AS1
AGMAT		NXPH3
AC084824.1		LINC00894
KCTD14		BCAS4
ZNF432		FAM222A
SMO		SMURF2
NT5C3A		ABHD4
FRAT2		LRP11
STAT5A		LMNTD2
DANCR		SIRT7
DCP1A		SNAI1
SRSF4		HTR7P1
NEMF		CACHD1
CARD10		CD8A
PRR22		ZCCHC14
MCM3AP-AS1		PLTP
POLR2M		FA2H
IRAK1		PPP4R1L
GTPBP8		CCDC85C
NDUFAF6		LIMA1
PCK1		KDELC1
LSM5		LBX2-AS1
PHACTR4		DACH1
PSRC1		ANO8
PARL		CACNA2D4
ACTR3C		GALNS
JAM3		TMEM25
ZNF813		MAN2B1
YDJC		CYP26A1
TIA1		USP35
TYW3		NAT2
CCT6P1		AFAP1L2
ZNF202		HLA-V
ZNF845		GGT7
CYTH2		ADGRG6
AC073857.1		PPP2R5B
BCAS2		AFF1
EPM2A		XPR1
LSS		BICC1
INO80C		EDAR
LDHA		FDXACB1
DOCK7		ZNF217
HMBOX1		LINC01569
TADA2A		PPP1R18
HOXC6		PPARD
IQCC		FGD2
FZD10-DT		REPS2
HSPD1		SLC40A1
TRIM5		COL6A1
AC112777.1		WBP1
ZNF415		TMEM127
AC093525.6		IFRD1
AC005586.1		AL117382.1
HOXA2		BSG
DNAJA4		SEMA7A
CMTM7		KIF7
AC131097.3		MFNG
RPIA		AL359504.2
TMEM68		LINC01006
BRCC3		AL049597.2
PRR3		IQSEC2
PRDM5		NDFIP1
LINC01123		IQCH
TAF5L		FBXL2
FGFR1OP		SPSB2
IVNS1ABP		FBXO31
ZC3H13		ANXA6
TBKBP1		C1QL2
S100A6		MST1L
ZNF639		MFSD4A
EXOSC10		ALG1L
C22orf39		KSR2
NCOA2		GRK3
TNFRSF14		RAPGEFL1
NUPL2		CFAP73
PCSK5		ADPRHL1
LRIG3		ATG4A
HNRNPL		ENPP1
AC026401.3		SAT1
INO80D		ABHD8
NOL8		EPSTI1
MRPL15		AGPAT1
MRPS36		AC087203.3
RFC2		ASMTL-AS1
ANKMY1		AZIN2
MRPL49		ABALON
AC140479.5		GSTT2B
KLHDC7A		MIR3936HG
SLC10A5		SEMA4F
SPATA6L		AC007663.1
NUDT21		WDFY3-AS2
FAM133B		MAGEA11
SPG21		GMPPA
SH3BP2		CLEC16A
AMMECR1		EXTL3-AS1
PBRM1		AC007114.1
ATP6V1E2		ADAM8
SLC35G1		DUSP18
OSR1		MEAK7
SNAPC5		SORT1
ZNF131		PARD6G-AS1
DNASE2		DGCR5
CDK2		ATP6V0D1
ZNRD1		AC012065.3
ZNF567		CEP19
CRLF3		ZNF697
TGDS		CCDC113
ZNF814		TMEM8B
RSL24D1		TMBIM1
NUP85		HSD17B8
LDHB		ACOT11
EXOSC9		HADHB
CISD2		SERPINE2
ENY2		ABAT
PPP1R3E		GPC2
ZNF362		PDK4
METTL4		TRAF1
SPRYD4		NEU1
CDAN1		AC022364.1
TMTC4		GCAT
KIAA1551		FRMD8
WDR77		DAPK3
GMEB1		CYB5R3
TNFRSF10A		SPATA2L
NOP58		AGRN
AC125257.1		HSD17B6
RYK		DNM1P41
CAMK2N1		RPS6KC1
ZNF397		NUDT4P2
TOP2B		MYH14
SMN1		AMIGO2
FKBP3		MYOF
RPSA		GBA
MRTO4		ASIC3
ZNF354A		SNN
CCNB1IP1		TTC25
TOLLIP-AS1		HOXA-AS3
RBM3		ETV7
HOXB9		CHURC1
ACTR8		TRIM54
PARP16		PMM1
TEAD4		LINC01273
DTWD2		EPB41L1
MRPL39		TRPV4
C5orf38		SSR4P1
QTRT2		MYO15B
AL139246.5		SNX22
UQCC2		PFKFB4
ERCC8		FKBP6
DCLRE1A		TRIM31
RABL3		LOXL3
DXO		PTPN13
SORBS3		KL
STAG3L4		CPVL
ZNF76		MVP
WDR12		YTHDF3-AS1
SCNN1A		TGFB2
BID		ORMDL2
TPGS2		CYTH3
ZXDB		HOMER2
BTN2A1		AOC1
SINHCAF		TTC28
CD27-AS1		PIFO
KRCC1		HLA-DQB1
DMTN		DNASE1L1
KANK1		PSMG3-AS1
CCDC34		FOXO1
C16orf74		FTH1P8
SIMC1		ID2
SLC43A1		PIK3CD-AS2
HNRNPUL1		AC023908.3
ARHGEF2		APOE
GTF2IRD1		GPAT3
MGME1		PJA1
ABCB10		TCEA2
CPSF2		AC087741.1
GSDMD		LEKR1
ATP11B		SH3RF3
TRUB1		RAPGEF3
AC026336.3		SPAG4
SFPQ		SULT1C2
DGCR8		FZD9
NIPSNAP3A		AC006449.6
TCEAL1		ZDHHC8
NRXN3		PLIN2
CCNT2		NUMBL
MOV10		SYNGAP1
DHRS4L2		UBAC2-AS1
NEK8		SERINC5
KIF5B		CPNE9
ZNF600		AHDC1
TNK1		SLC7A6
MXD1		RAB17
CLK1		SCAMP5
SHANK2		RALY-AS1
NUFIP2		NFATC2
KRR1		CD99
UBXN4		RBKS
LRRC41		FLNB
CEP57		CD8B
TOR1A		SGMS1-AS1
ARL6IP1		SH2B2
CHEK2		HMG20B
ALDH6A1		CYSTM1
ZRANB3		HOXC10
SPR		C20orf204
KMT5A		CCDC18-AS1
INTS6		LHPP
LARP1B		ASMTL
CWF19L2		AMN
PITPNM2		IRX5
PPM1D		UTRN
ZNF736		SOBP
EIF2AK2		C12orf60
RBM6		METRN
[truncated: 2,269 more rows]

## Sheet: P3_Selinexor
Vitro_UP	Vivo_UP	Vitro_DN	Vivo_DN
PIF1	VSTM2L	COASY	WTAP
LRRC77P	GAL	GPBP1L1	RNF220
SYNPR	FERMT3	TWNK	CIAPIN1
KCNJ5	PHYHIPL	ENTPD6	ATP5F1C
PLA2G2A	MUC5B	RNF41	PAPOLA
ART3	AP001972.5	FBXO9	C9orf78
PRSS2	HIST1H4C	GPAT4	LTBR
LHX1	PTPRD	RANBP6	PSME2
AC019330.1	AC024075.1	UBL3	GGNBP2
KRT75	CARD9	TBRG1	YIPF3
CENPA	IGF2BP1	TRIM4	PAIP1
AC016205.1	GPR75	AKT1S1	PNPLA8
HSD3B1	CENPE	ZNF263	RER1
ZCCHC12	BAG2	ATG4B	SPCS2
AC013268.4	LMX1A	SRSF8	CYB5B
FASLG	AL359955.1	SPIDR	ENOPH1
PCK1	PITPNM3	PEPD	ACTN1
ECEL1	TBX4	NAA25	NOP58
NUSAP1	AC099850.3	MACO1	ENSA
F13A1	SNCAIP	NECAP2	PSMB3
BASP1	AP002761.4	RBAK	IK
FGF20	SAMD5	LEPROT	SLC35A2
KIF20A	AL512274.1	STAMBP	GTF2A2
CCL24	HSD3B1	SDC1	PGRMC1
NOD2	GDF10	BET1L	COPS5
NCKAP5	PODXL	CIAO1	HMGN4
C6orf223	HASPIN	MYO1C	AKR1A1
RIPPLY3	FAM43A	MED24	RTF2
ARHGAP33	SGO2	RXRB	PRDX1
GK	GGT1	STAM2	MFF
ARL9	AC113191.1	AKT2	SCNM1
AC140479.7	ADAM20P3	ACAA1	ANAPC5
TNC	KCNA2	SPTSSA	TM9SF2
AL109615.3	RBFADN	AVL9	LEPROT
NRGN	HAVCR1	CAST	MED29
COCH	BUB1	NAPA	UQCRH
CRABP2	HOTTIP	MVP	EIF5
PADI3	TG	TMEM39A	FMR1
HNRNPA1P41	SKA1	MID1	ESRP2
KLK6	CDC20	SLU7	UNC50
TRIM71	NCS1	BROX	DDX24
AC036222.1	CLSPN	TMED10	CHMP4B
UBE2C	KIF20A	HSF1	FAM32A
PRF1	AC018629.1	ZNF74	SLC10A3
TNFRSF11B	ODAM	TCF25	TSG101
RFLNB	INPP5J	MARVELD3	NAE1
CKAP2L	MAEL	ARAF	SAP30BP
GAL	CCDC74A	TADA2B	DEF8
MALL	AC092171.2	GOLGA1	RNF13
CORO2B	SELPLG	SPINT2	GGCT
KIF15	MFAP3L	WIPI2	TMEM165
NDC80	APOLD1	METTL14	SNRPE
PIMREG	PIK3R3	ANXA11	HPS4
LGALS1	ACBD7	TBK1	RBM10
DEPDC1B	DMBX1	POM121C	MAX
PLEKHO1	ACTL8	SMG5	MRFAP1L1
KIFC1	FOXK1	COQ8B	ZFAND5
TMPOP2	PRR11	MYO6	RITA1
PRSS56	AC137936.2	GSE1	ATP6V0B
LIX1	PIMREG	GPALPP1	MYO6
HJURP	CENPF	RRP12	ERP44
GPR173	MKI67	ASB6	BTF3
KIF4A	ASPM	WDR59	BTBD3
PRSS3P1	KIF20B	ZC3H7B	BACE2
TMEM47	GTSE1	FRG1BP	COPS6
CD8B	ZCCHC24	TRIP6	HSP90B1
MYBL2	AC010761.1	ERAP2	NDUFB6
HPAT5	IL34	WDR35	TEAD2
PRSS1	EREG	VAV2	RAB11A
CCNB2	RAB3D	MAPK13	HIGD1A
AURKB	ID3	IGHMBP2	SOCS5
AC011389.2	KNL1	SUPT6H	TMEM14C
LINC01173	LSS	ZNF84	SNX2
C2orf48	CCDC18	NRAS	EIF2B1
NUF2	AC005725.1	CALM1	QRICH1
HMMR	PLK1	TMEM150A	FAM192A
RLBP1	POMK	ZNF696	SKP1
BTN1A1	MUC5AC	SPTLC1	USF2
CHI3L1	FFAR4	SGPL1	SUB1
SLAIN1	AC140479.5	TMCC1	SERF1A
HIGD1AP4	TRIL	TBC1D22A	ZFR
GTSE1	AL023803.2	TRAM1	PDCD6
OR2I1P	TICRR	YIPF5	EIF6
EDAR	B3GNT10	MSL3	IDH3G
TNFSF13B	KIF14	RBM48	FUS
CDKN2C	CDCA2	FBXO42	CAMK2N1
PTP4A3	NUP210	TMEM217	ZNF706
KCNJ9	AC012073.1	FAM104A	ACTR1B
RRM2	AC010487.2	DAPK3	RNF34
UNC93A	KIF18A	MOAP1	UBA3
PRR11	AC104447.1	DEF6	UBE2A
AC095055.1	ATOH8	VPS33A	TMEM259
APOA2	TLN2	RALBP1	FUCA2
GPX8	WDFY4	LRSAM1	BCAS2
CENPU	CENPA	ADD1	CHTOP
SKA1	KIF15	CIAO3	CSNK1D
ZFPM2	FAM83D	TRIP10	TMEM147
REEP1	KCNV1	TMEM161B	CREB3
AC005256.1	CKB	LINC01234	ELOC
TTPA	GAS2L3	NFKBIE	EPCAM
FBLN1	ZC3HAV1L	ANKZF1	ANAPC13
HMGB1P6	DLGAP5	SYVN1	REEP5
POPDC3	BCL11B	URM1	MPHOSPH6
AC004069.1	CCNA2	TRAF3IP1	LAMTOR2
BIRC5	SLC43A1	ARFGAP3	OSGEP
CTLA4	TRIM25	MTMR10	TM2D2
AC104823.1	AP005482.3	RRP8	PICALM
DEPDC1	ARHGAP11A	USPL1	NSA2
EEF1A2	TNFAIP8L1	PHAX	ATXN7L3B
ADGRG2	CRAT37	FOXJ3	GLA
TRBC1	DGCR5	ALDH5A1	PEX11B
HNRNPA1P48	FBXL18	URGCP	POLR2K
MT1X	RBP2	WDR6	DYNC2LI1
PDE4B	NPM3	LRPAP1	ZMIZ1
GAS2L3	HMMR	SETDB1	PSMD7
AC026336.3	LMNB2	STK11IP	EMC7
KRT83	NEU3	PACSIN2	STXBP3
MSI1	SYTL2	SBDS	LSM3
SPC25	PPARGC1B	BECN1	RIPK1
ADGRL3	DIAPH3	DCAKD	WASHC4
FAM153A	ASB4	PPP1R21	RAB1A
FAM153C	FUT7	ECE1	PEBP1
KIF23	BOK	TSC22D1	RRAGA
DLGAP5	HOXA13	RAD17	PRDX4
ATP4A	MFSD4B	ERCC6L2	PYURF
MND1	CKAP2L	ACTN4	SPRYD3
OSBPL6	KIF18B	ACAD10	SCOC
AC083809.1	BUB1B	RNF6	UFC1
ASF1B	TPX2	NAA60	MRPL32
KIF2C	PLXND1	PLCD3	RNF130
NCAPG	AL136981.2	FAM118A	RNF7
TNFAIP2	LONRF3	N4BP1	ACOT9
APOC1	BAHCC1	ZFYVE16	LSM6
AC099850.3	C2CD2	F11R	GBA
LINC02223	ELFN1	POMGNT1	TMCO1
AC140479.5	NCKAP5	TIMM29	UBB
TROAP	GAS2L1	CDC42SE2	EIF1
AC009831.1	DEPDC1	STXBP1	EMD
CCNA2	PDXK	CTNND1	RPS14
FZD1	HOXA11-AS	TM9SF4	WLS
SATB2-AS1	TATDN2P2	TTC17	CXorf56
NR2F1	TTK	RNF11	OCIAD1
FZD8	INCENP	PTCD2	COQ9
RPL10AP2	ANLN	TMEM167A	CASP7
PKN3	PSRC1	TEX2	KLHL42
TMEM179	SMAD9	SYNE2	DDX42
KIF18B	KIFC1	DNM2	FNBP4
GZMB	ARID3A	SLC2A1	MGST2
ONECUT3	SHISA6	TOR1B	ATP5IF1
RPL22L1	CEP55	DVL2	WDR13
MFSD2A	XCR1	CRIPT	GALNT6
TOP2A	STMN3	ARL3	SSU72
NTNG2	S100A9	ATG101	MYL12A
RPL22P12	CDCA8	BIRC6	CEACAM5
AC007608.3	TOP2A	PHF3	SH3GLB2
GPR37	SLC25A48	PNKD	WBP2
CENPE	SERPIND1	ZBTB7B	VPS28
HEY1	TTBK1	ZNF678	EPS8L2
ENPP3	OBSCN	MTMR1	HEBP1
WDR76	KIF4A	SP3	ARL6IP5
SV2A	FRMD1	C9orf3	PWP1
LINC00973	ADAM19	TRAF7	ATMIN
ANGPT1	GRHL1	PSMD10	C1orf123
HMGB1P10	AURKA	ZNF384	DDX23
PBK	FMNL3	ZNF268	PJA2
AC139491.3	CCNB2	CCDC91	NELFE
ASPM	GPA33	CMTM4	UPF3B
LINC00460	KIF2C	GBA2	ZNHIT3
PRKD1	AC069499.1	FAM199X	SDCCAG8
FN1	CDC25C	SUPT7L	RAP1B
MKI67	MYBL2	VOPP1	PTPRB
FZD10-DT	ARRDC3-AS1	CHST14	CPNE1
RTP4	AC007842.1	ZC3HAV1	ELF2
DRD2	SYCP3	XPR1	FAM200A
LRRC31	KIF11	PPFIA3	LTA4H
WNT6	BIRC5	UFM1	PRCP
CDC25C	PRRT1B	PTPN4	NAXE
FAM72A	TFRC	TXNRD2	RPS27A
KIF11	AC015987.1	PFKFB2	ACSL5
HNRNPCP4	NCR3LG1	KAT2A	CIAO2A
RNF183	NCAPH	KLF3	TIA1
ZWINT	GAPDHP71	BTRC	ARPC1A
CSPG5	AC114296.1	RAB11FIP2	EBAG9
AL353747.3	GNAL	TBC1D15	MAF1
IGFBP2	AL591845.1	MOCS3	NFYB
CMPK2	RAD54B	MON1B	DHRS4-AS1
SIX2	CCNF	GTF3C4	POMP
PDLIM3	AC112777.1	FRK	RHOT2
BUB1	CENPI	UBR2	GINM1
HMGB1	CA9	MRTFB	DHRS4
CENPH	HTR1D	ANKIB1	DERA
HMGB1P5	SPAG5	DAGLB	TRMT1
CTSE	KIF23	SLC35E2A	ZNF33B
HMX2	ARHGAP19	IKBKB	TMEM126A
AC025176.1	RGS10	DHX16	DPEP1
SMPX	RTKN2	TTC12	IL15RA
AC027228.2	THSD4	BCAS4	RABIF
H2AFX	AC004080.2	SNX8	TMEM18
SPC24	RAB7B	LINC01278	STX16
HMGB3	CORO1A	CAPN10	TXNDC15
PLK4	MAP3K9	ADAM10	HECTD3
CMKLR1	FASN	AKAP8L	ATF4
FAM72C	PC	JMJD6	POLR3K
WDR62	CTH	SMOX	SLC35C2
OXCT1	SCAI	LMBRD1	HIGD2A
FAM72B	GPR39	CCDC86	ORMDL3
NCAPH	PLCH2	HPS6	AC073869.1
UBE2S	CBL	ZNF160	CTSS
TCIM	AC012501.2	LSG1	CLDN1
SERPINI1	GGTLC2	AKAP8	ZNF22
PHGDH	LCLAT1	ZFR	FAR2
AC140125.1	CBX5	RABGAP1	TAPT1
CNTNAP1	AHDC1	PIP4K2B	E4F1
RAB38	TACC3	HPS4	LARGE2
E2F1	MLANA	LPIN2	MET
LMNB1	SERPINI1	DTX2	SOX4
NR1I2	AL391845.2	INPP4A	DUSP23
LSAMP	SKP2	CCDC50	DHX40
CAMTA1-IT1	GAN	DDX31	CMTM8
KLK11	CCNB1	USP15	RBX1
MCOLN3	NEIL3	PTPN12	UBE2I
C1QTNF2	TRAV41	RAB3GAP2	KAT8
SLC17A7	CCDC85C	ZNF33A	PYGB
NT5E	RELL1	PIKFYVE	TMEM87A
KLK13	NCAPG	ORC4	TBCB
PRR9	AGO2	SFXN5	HDDC2
HIST2H2AC	SLCO2B1	RGS14	TMEM138
NPTX2	PARP15	FAM160B2	LSM8
CDK1	ALDOC	INF2	NDUFA5
C10orf143	AC003958.2	BAIAP2L1	PYM1
AC141557.2	TMEM241	ZNF347	RPS11
FAM72D	TMEM201	SLC35B4	TOR1A
FBXO4	TNNC1	NORAD	MTX2
ESPL1	TACR2	FEM1B	SSBP1
AC007182.2	PRSS23	DCAF5	GCA
AL133260.1	CD6	STARD3	TTC17
ST6GALNAC2	UHRF1	DIDO1	GOLGA5
C5	ZDHHC8P1	CRB3	APEX1
NREP	AC080013.4	RB1	TMEM63A
SLC30A10	DLG5	NRCAM	MRPL27
TPSP2	RBM15	RBM7	MRPL52
GJA5	AC023632.6	PLEKHA1	C1orf21
CCNB1	AC008764.2	USP40	TBC1D8
ADAMTSL2	IGF2BP3	KLHL12	LSM1
KIF14	NRROS	ZNF552	NDFIP1
H2AFZ	NIPAL4	MTRR	DCTN6
AC007099.1	TTL	STX7	CHMP2A
AC092718.4	TMEM52	USP48	YDJC
LAIR2	AC125807.2	ANKH	ICA1
CDT1	N4BP3	UBR3	RPS7
AC055717.2	MYCN	DPY19L4	STAU2
CDCA8	AC105206.2	RHOT2	BABAM1
ANGPT2	AC025580.2	RAB5A	CENPX
UNC93B7	CCDC187	EDC3	AC244154.1
ANLN	PLA2G12B	KCNN4	MYEF2
P2RY1	SP6	TSGA10	RPL27A
DAPK2	LINC00562	LNX2	SUPT7L
KNL1	ARHGAP31	FBXW2	NGLY1
C3orf70	CCDC6	NCOA1	ORAI1
CLGN	ABHD6	CDS2	PIM3
RCAN2	SYT7	RAI1	NSUN6
HNRNPA1L2	ANKRD36C	CRISPLD2	GBP3
CEP55	GINS4	PIP5K1A	ATRAID
LINC02086	CD83	FURIN	RPL6
NFE2	ICOSLG	MBD1	IL13RA1
STRIP2	BEND3	TMEM250	CYB5A
CD247	OVOL2	ZNF239	YAE1
SULT4A1	GATAD2A	ZNF12	HCCS
KCTD15	F7	DENND2D	PSMB8
CDKN3	PAPLN	TMEM116	N4BP2L2
ALMS1-IT1	PLEKHA2	KYAT1	HAX1
TOX2	GLRA2	AFDN	VIPAS39
EGR1	DHCR7	NIT1	AARS
RBP2	TSSK5P	DCTN1	ZNF444
LINC02367	RNF144A	DNAJC21	MTIF3
CCL20	PAQR5	STARD10	LAMTOR3
AC026401.3	ITPRIPL1	ZNF283	HOXB9
CORIN	GFOD1	RHPN2	NDUFC2
TMEM150B	IPPK	HEATR5B	PPHLN1
HMGN1P4	GRIN1	C6orf62	VEZT
ID4	PBK	FBXO38	GAS8
TACC3	SCD	TTC22	GTF2B
HMGB3P24	NACC1	COMMD9	C16orf58
ID3	POLH	SYS1	COQ10B
MIR1244-4	RAPH1	TMEM9	ARMC5
SOCS2	CHST13	MEF2A	FABP6
RPL10P12	FBXO36	C19orf25	APEX2
HNRNPA1P12	WNT10B	CERK	CDK9
AP002840.1	AC116351.1	ALG1	OTUD5
SGO2	TNRC6B	TIMM21	BCL2L1
KLK5	TNFRSF1B	PICK1	BLOC1S4
DMRT2	LCK	CD2AP	MUC13
AC011483.1	DEPDC1B	NR1H2	TM2D3
BEST3	COX7A1	ACOX1	VPS25
LMO4	PIF1	ATP6AP2	HMGN1
MELK	ESPL1	TYW3	KIAA0319L
NUCB2	MELK	GALNT10	KLF11
CKB	PADI1	SUPT5H	COX5B
CLSPN	FOXM1	YBX3	SMOX
TMEM56	CDON	RAB20	H3F3AP4
KIF18A	PLA2G2A	IREB2	RWDD1
CKS2	NRXN3	ALS2	KIAA0895
RARRES3	RASL11A	PHF21A	MRPL57
HTR1D	AL138689.1	KANSL1	NMI
UBE2SP1	ADGRL1	FBXO3	FKBP3
PRTFDC1	NCAPG2	C15orf40	SERINC1
KPNA2	C22orf23	ANKRD42	DNAJC19
ARHGAP11A	TIMP4	FAM189B	APOO
ALDH1A2	MICAL2	NEO1	GMPR2
AC087239.1	EFNA2	PIK3R1	ZNHIT1
AC133555.4	KLHL11	LIMK2	TXNDC17
SPAG5	ALMS1	RPTOR	ZRSR2
MFAP2	CPT1A	BAIAP2	UNC119
PART1	AC239584.1	RNF170	CCDC90B
CNTLN	AC138230.1	ERGIC1	MAST4
RBP1	SNORD62B	IFT81	MRPL33
UBE2T	TRIP13	ZNF322	GPX1
NMU	SUSD3	SEPHS2	CEP68
WNT5B	LTBP1	ERBIN	MAGEF1
RPL12P4	CFC1B	EBLN3P	ZC3H7A
CDC45	CORO2A	RETREG2	NDUFS4
SERPIND1	CD19	TIGD1	MRPS14
AC125611.4	GPR157	ETNK1	FKRP
MSN	CACNG4	NOMO1	DAB2
PCLAF	PHACTR2	TRAF6	YEATS4
IL23A	TBC1D24	FAM83H	BTN3A2
LOXL1	AC008937.3	TOX4	PKD1P6
LINC01549	GINS1	MECP2	MARF1
PCK2	CIT	AP1G1	NFU1
E2F8	FANCD2	ATXN7L1	FRYL
SKA3	CHRNA3	TRAK2	RPL12
HNRNPA1	ANP32E	B3GNT2	TPRKB
GPAT3	AC012513.3	PPM1H	TEKT4P2
MUCL1	SPC24	EIF2AK4	ZBED1
FKBP10	FSD1	LRP6	DNAJC25
CDCA3	SLC39A10	CASP7	C7orf50
HMGN5	SMC4	LINC01106	NAGLU
AL023803.2	HJURP	RGS3	DHRS7
AC140479.2	ACVR1C	ZNF600	ATP5PF
ARHGAP40	GAL3ST2	SPRED1	SMPD2
AC009812.4	CIP2A	CC2D1B	JKAMP
RPS29P16	OXCT1	GZF1	PFDN4
FAM171A2	SMC2	ATF6B	CHMP1B
NCF4	MALL	CEBPZOS	ZFYVE19
DBH	NDC80	RBM38	SPG7
MIR762HG	IRS1	GAK	CHFR
LINC00659	SRPK1	LRIG1	SIAE
ADAMTS15	AC006486.2	SMARCAD1	AMOT
RPSAP61	SGO1	NUDT16P1	ZNF3
RPL7AP11	POP1	CHKA	TXNDC11
TRBC2	TTPA	PINK1	PRR14
EXO1	DDX6	EHHADH	GGCX
ZMAT1	Z99916.2	MBTD1	RBM48
N4BP3	SH3RF3	TEKT4P2	DDAH2
IQGAP3	NEK2	ZNF621	AKTIP
CHRNA5	NUF2	VRK3	IST1
AC117386.2	AL359922.3	AZI2	ZNF302
AC007240.1	NDC1	USP19	XPA
KDELC2	AC000123.3	GPATCH2L	FAHD1
LINC02418	C2CD4A	MUL1	ARAF
PXMP2	PLEKHA4	SMUG1	ELMO3
UHRF1	DBF4	MED13L	RNF19A
TTK	DFFB	DUSP14	SNRNP27
NRP1	HES5	MTM1	SURF1
AKAP17BP	ALDH3B2	INPP1	DMAP1
AC125611.2	PTTG1	SCYL3	CBWD1
ITPKA	ZC3HAV1	ZNF394	OAZ2
SPARCL1	ID4	MBNL2	SUMO2
LINC00431	GNAZ	AP3B1	SP2
WDR86-AS1	SMTNL2	FAM200A	C19orf53
AL450998.1	MAST3	NDRG3	SNW1
TPI1P1	AL049840.3	TTC9C	TMEM219
EEF1A1P14	MYLK2	CANT1	ING3
FAM111B	FP565260.3	NISCH	TRMT112
RPL17P34	AQP12B	NAGK	SF3B6
RPL7AP31	SGTB	OXSR1	TMSB4X
AC013268.3	CLPB	UNC45A	NGDN
HNRNPA1P39	NF2	SLC8B1	VTI1B
ARC	PHGDH	TMC4	SKIV2L
NEIL3	ZNF670-ZNF695	DHX36	MMP14
PKMYT1	FAM72D	CD27	KDM5B
CA9	PSMG3-AS1	JARID2	CMC2
RPL9P28	STARD4	SHANK3	CFAP20
C8orf37-AS1	FAM72A	STX4	ANKRD13A
NR0B2	AC021106.3	ITSN2	MANBAL
KCNJ10	AC120057.3	EXD2	RAB17
AL365440.1	LINC01819	AASDH	ATP6V0D1
RPL35P5	CAPN9	CDK12	TUSC1
TINAG	AC092718.3	FBXO33	ZFAND6
ASRGL1	CD5	ZNF41	CMAS
CEBPA	SASH1	ZNF701	METTL9
RIBC2	AC091057.1	TSPAN14	FRG1BP
EFNA2	LIN7C	MMP15	HMGB1P5
CACNA1E	IRAK2	ARHGAP35	ILDR1
ABCG2	AC027307.3	KAT6A	IRF3
NEUROG2	GPI	SBF2	CHMP5
RAB9B	AC024075.3	MOB2	MCF2L
RPL5P17	HDAC4	ACVR1B	GAS5
YBX1P6	XPNPEP3	AMDHD2	PHYH
ANOS1	SOCS7	GHDC	LAMTOR5
HTR6	POLH-AS1	IPMK	RNF103
PHETA2	C5orf51	CD59	TARBP2
FAM126A	GATA2	PIAS3	CYTH2
JAM3	DUXAP8	SLC20A2	GALM
TCF19	ARID5B	CHD6	ATP6AP1
AL033397.1	Z94721.3	EXOC8	REXO2
SLC28A3	TMEM38A	VCPIP1	MPC2
CD8B2	FAM72C	ARNT	SRP9P1
TMPRSS4	SEPT11	ASH1L	UROD
PLK1	NT5E	HIP1R	HPRT1
AL357033.2	SOGA1	ASB1	MTFR1L
CRNDE	MCM10	NME7	FUCA1
AC104619.3	TBL1XR1	TMEM248	MRPS34
TRMT112P6	LINC01521	NET1	RPL24
TICRR	LDHAL6B	WSB2	PSMA3
AL121935.2	CCDC113	MTERF4	CLASRP
PBX3	KIF26A	WDR11	LAMB1
SUSD3	EYA1	AP4E1	DUSP8
CCDC74A	NXPH3	BAK1	TRAPPC2L
E2F2	TMEM63C	SNX19	HINT1
AC026336.4	KLHL18	FAM91A1	RPS4X
AC068831.7	MYH14	DIP2B	RPL22P1
NEK2	HOXB13	BICD1	COPS7A
OLFM4	AP1S3	UVRAG	HTATSF1
VENTX	MFSD2A	ZNF721	ATF1
TRDC	CKM	BTN3A3	OTUD6B-AS1
PPIH	HMX2	GAA	NAGK
GSX1	UNC93A	JRKL	IKBKB
HIST1H2BI	PGD	COX15	HPCAL1
AC126474.1	REST	DPP3	MGST3
FAR2	TMEM64	PI4KA	QTRT1
UBXN10-AS1	AL513497.1	SMYD4	PPP1R1B
AC002451.2	ACER2	CTNNB1	MTM1
LHX1-DT	SH3RF3-AS1	FBRS	NDUFAB1
EGR3	FAM3D	BSDC1	FOXO4
NPM1P12	MYC	AGAP1	CRACR2A
HIST1H3I	C18orf54	MAX	UBQLN2
AC007493.1	PKD1L1	UNC13B	H2AFJ
KRT6B	ABCA2	C6orf89	CXorf40B
AL162413.1	AL022324.3	SENP6	DMAC1
CREB5	AC233992.3	SLC38A7	RPS19
GPX7	FANCI	DIP2C	PRKAG1
SLC25A35	RRP1B	MARCH6	CARHSP1
HMGB1P24	ARID3B	CCDC122	EPC2
ORC1	SLC39A1	AGPAT1	METTL22
FOXM1	SGK2	COPS7A	MBTPS1
YBX1P2	SLC41A1	CHD8	UQCR11
KLK8	CENPL	PML	ERBB3
AC008897.3	FITM2	ZNF550	PNN
Z94721.1	RUBCN	ZNF655	CDC26
ALDH1L2	GRPEL2	NEIL2	WDSUB1
CLDN11	CDCA5	SUFU	CACNB3
HNRNPA1P50	ENTPD1-AS1	JUP	RPL19
AUNIP	LINC00365	CCDC28A	RDH14
MTND4P35	LRRC34	TLN1	RPL9
AC092155.2	CEP78	PRDM4	PPP1R14B
AL512353.2	PAG1	CCDC125	TMEM30B
AL139421.1	PCDHB19P	REV3L	LINC00667
BARD1	TRAF3	PEX5	CYSTM1
DKK4	FADS2	COPA	HSF2
AURKA	DFFA	CDH3	BAIAP2L1
MCM6	ACAT2	TMEM260	CEP95
JAZF1	KIF28P	CAD	TCTN1
CDCA5	TNS4	NDFIP1	SLC12A6
SLC1A4	RACGAP1	ZDHHC5	TERF2IP
VLDLR	VANGL1	PRDM10	FGGY
TMEM238	AC036214.2	NF1	H3F3A
DEFA5	RC3H1	ZMYM4	HEBP2
HMGA1	LETM1	TMEM184B	BLOC1S2
NT5M	CKAP2	IQCH-AS1	TRIR
RPL37P23	LARP1	GATC	PPP2R3C
OASL	WDR62	SECISBP2	NAA10
PLCB4	GNL3L	TSPAN6	DOP1A
AC125603.1	SLF1	TRIP12	APTR
DKK3	AURKB	TIMMDC1	TM7SF2
P4HA3	DDN	RC3H2	ZNF160
DIAPH3	AVPR2	CAMK2G	RBM5
SNX10	R3HDM1	CRBN	MVP
MUC5AC	HMGCR	DMWD	CWC15
BX293535.1	AC131392.2	FNBP1	ZFP14
USP13	GABRA4	PDXK	HOXB6
HOXC4	MOB3A	YTHDF3	TAOK3
BEAN1	RAVER1	CTTN	MBTD1
NASP	KPNA2	MED22	KDM6A
RPL12P17	AC012557.1	ZNF419	USP11
AC112777.1	IL33	HECTD3	SLC3A2
AL662890.1	SPTBN1	RAD9A	MAP3K10
ZNF367	KPNA6	GLRX	NPEPL1
CENPF	C1orf112	B4GALT5	EHBP1
AL445433.1	AAK1	LRRC27	DOCK1
BUB1B	UBXN7	EDC4	MOAP1
PRAC1	ADGRG6	NAPRT	AC009244.1
DPYSL3	GPAM	EDRF1	HIVEP2
CAND2	CDC42BPA	CANX	PALB2
MANCR	KATNAL1	LAMC2	R3HDM4
DFFBP1	QSER1	RPAP1	IP6K2
CCNE1	P2RY2	PARVA	SMG1P3
HIST1H2AH	UCK2	ATF6	RAB15
VSNL1	AP000648.3	RBM19	ANKRD50
ATP6V0A4	MARVELD2	TP53	SLC27A3
CISH	MYH9	GBF1	PDZD11
MAMLD1	TBC1D31	KLHDC10	PPCS
MTCYBP18	RAB11FIP1	PALB2	TMLHE
ESCO2	FRMD3	ZNF586	NDUFAF3
RPS15AP12	RAD54L	PNPO	GSAP
BLM	RIPPLY3	BBS2	ASB8
STMN1	CICP14	ZNF227	MAGOH
AC004233.2	CLCN5	PTPRN2	TSPAN3
MT1G	PKP1	PLEKHF2	ZFYVE27
ASB4	LRRC58	XRN1	ZBTB42
SLC2A10	PRF1	ASB8	MICAL1
RPSAP8	ERRFI1	HTT	FGFR1OP2
LIMD2	SKA3	SLC46A1	ANKRD46
PPIAP87	NCAPD2	PAIP2B	RNF146
UCHL1	FLNB	PNPLA8	ZNF432
ADAM19	FRK	XKR8	MAP3K14
AL049873.1	ARNTL2	HDAC6	COX6B1
AC091057.1	MINDY2	TBC1D23	DST
AC011933.1	SREBF2	KIAA0319L	FOXA1
GAPDHP63	MPO	SIN3B	SNTB1
ACAT2	UGGT1	HS6ST1	CYFIP2
HIST1H3PS1	GPATCH11	PCNP	SIRT7
NPM3	POC1A	UBTD1	NMRK1
SATB2	UNC13D	SLC4A2	FBXO34
KCNRG	SNORD17	NCK2	NECAP1
RPS27AP11	RPL12P25	WBP2	TBC1D15
AC091057.6	ANKRD26	KIF13B	RMI2
FABP1	DYNC1I1	FBXW11	TRPT1
CLDN2	EMC3-AS1	TNIP1	TRIAP1
TAGLN3	ANO1	ZNF182	DCXR
ATAD2	RIMKLA	ZNF141	ZKSCAN2
AL591379.2	CD40	MEGF9	PBDC1
HNRNPA1P52	KNSTRN	SEL1L	PABPN1
CCDC74B	FAM53B	ZNF446	CTPS2
HNRNPA1P10	AC005034.3	SNTB1	ZNF766
RPS7P4	CAPN13	SUGP2	TRIM8
LINC01778	PROSER3	NFYC	JUNB
PSIP1	ZHX3	PLEKHG3	DDX19B
AC104843.1	KIF24	CUL4B	PHF11
HSPE1P4	BMP7	NADK2	IFT80
ANP32E	SNX27	HIVEP2	FUNDC2
CENPK	PIK3C2B	WSB1	ZSCAN20
NRM	MCUR1	BCL10	PHKA1
AC098934.1	RTN4R	ZNF761	SOD1
VTRNA1-3	FNDC10	EEF1AKNMT	PEX5
AL138960.1	ZBTB7C	ASB7	SLC25A28
CTH	ALG1L6P	MARVELD1	UBALD2
RNF165	DHCR24	BEND7	HLA-C
ORC6	SULT1B1	DHX38	NUCB2
ATP2B4	TULP4	CREB3	C11orf68
AC103591.3	MTCL1	LYSMD1	APRT
LTK	LBR	TFDP2	ACAD10
EVA1A	ZNF106	FBXL4	ZNRD1
RPS15AP11	CCDC134	ZMIZ1	DNAL4
AC025048.3	URB2	ZNF45	YBX3
KIF4B	ADGRF4	ZNF746	FAM174A
TMSB15B-AS1	FAM151A	SETX	ACD
HMGB2	AP003469.4	KDM3A	ITM2B
OXGR1	SFT2D2	MGME1	TAB3
AC091429.1	PTPRD-AS1	DHFR2	FAM118A
PFKP	ARMC7	PKP2	STK19
RPL13AP25	BLM	RAB3A	ZC4H2
PRC1-AS1	PER3	SGSH	NSMCE1
RPS2P4	SLC39A14	MSANTD4	SGMS1
NPC1L1	PLCD3	ANAPC2	MEA1
CORO1A	ZWILCH	MLH3	THOC6
AC064799.1	SLC35D1	ZNF606	TIMM10
EDN3	FAM117B	ABLIM1	ZNF182
CDKN2A	NUP155	CCNY	NDUFA9
RPL3P6	PAQR8	PTPRK	CYP39A1
AL139156.2	CBSL	VPS8	GSTK1
HIST1H3J	DAG1	EXOC1	ZNF566
RTN4R	IL1R2	ADGRE5	CYP2R1
HIST1H4B	KREMEN1	NCOA2	SARAF
AC207130.1	SAPCD2	TUBGCP6	NAA60
UNC93B5	KDELC1	KAT6B	PSMA3-AS1
IZUMO2	FRRS1	PRMT2	TRIM5
AC005840.1	ATAD5	CEP120	EPDR1
MT1A	AC004656.1	CYLD	NUDT9
RPL7AP30	NUP43	TRAPPC10	NAXD
RSAD2	FAM161A	CXADR	RPS8
CAVIN3	NDUFS1	GRAMD4	DEPDC7
TMPO	C2orf69	PCCA	ZNF720
GINS2	AC034198.2	ELMOD3	PARP10
RPL5P1	DOK7	ZFYVE9	TAF7
LGI2	CYP4F2	FNIP2	TXNDC12
PSPC1P1	AHCY	MYO5C	CRY1
RASL11B	AC134407.1	ZNF516	KLF10
MCUB	SPTAN1	M6PR	BANF1
PLP2	POLR1A	STK38	C16orf91
ICA1L	AL049836.1	CLIP2	DGUOK
MAD2L1	CSF3	ZNF429	SLC15A4
NES	NKPD1	PMS2	SNHG11
CDC6	PCSK9	S100A14	GALK2
AP000936.3	ARHGAP44	GALNT2	LAPTM4A
KLK10	LAMP3	PLXNA1	HECTD4
HOXB9	RABL6	CNOT6	SEC61G
ANK2	RCC1	UNC119B	CHD9
HNRNPA1P7	PRKDC	WDR26	RPSAP58
VWDE	AL021154.1	OVOL1	ZKSCAN8
AC122718.1	MROH6	TSC2	LINC02562
FGF19	AP001469.3	GGCX	NDUFA4
CDCA2	POU2F1	GIT1	MLF2
AL592114.1	RNF168	SBF1	MED6
LAIR1	LIG1	ATP8B1	RFNG
SMIM10	GCAT	TBC1D8	NDUFS6
MSRB2	INTU	ALPK1	VAMP8
RPL12	GNA11	CDK20	DPM2
KRT5	FAM126B	RSPH3	SERTAD3
UCP2	JAM3	MED12	COG1
AC023449.2	VSNL1	ZNF248	ARHGEF40
B3GNT7	CLDN15	CRYBG2	PRIMPOL
PCGF7P	ACER3	CEP68	PDCD5
ACTBP13	WASF2	FADD	TUFT1
SERTAD4	NOL9	HIPK1	NMRAL1
AL353678.1	AGAP1	EPM2AIP1	BCLAF3
FNDC7	SEMA5A	ITFG1	NDUFA6
KIAA1549L	HOMER1	CHPF2	DMTF1
TNNT1	FGFBP1	TFIP11	SNHG15
AC109454.3	PRR14L	TECPR2	ARHGAP4
AC068792.1	AL596223.1	MAU2	PARP6
FGF3	SLC52A2	ZNF37A	SYF2
GSDMA	PGPEP1	GEMIN5	PLEKHG4
AL663070.1	ZC3H12D	TNRC18	TMEM9
PPP1R16B	E2F2	ZNRF3	PPM1D
HNRNPA1P35	PDE3A	CTNS	PCBP2
NRXN3	TMOD3	ARHGAP23	EMC2
KDELR3	AL353747.2	ZNF501	MRPS33
AL157904.1	TCOF1	MINDY3	NDUFS5
TPX2	SCNN1B	KIAA0753	RPS28
KLK12	SIPA1L3	POLL	ZNF486
LINC01391	FUT11	ZNF623	MORF4L2
AL590399.4	ST3GAL1	PJA2	SOS2
HNRNPA1P40	AL513165.1	IDS	COMMD10
HAUS8	LGALSL	FAM8A1	SRSF9
SHCBP1	MAVS	BIRC2	COPZ1
AP001347.1	EDEM3	PSEN1	RPL13
SRSF2	AREG	SLC25A36	TIMM17B
GAPDHP60	DNA2	TGIF1	LPAR2
PLAC1	CBS	GFAP	SNRNP70
MCM10	STEAP3	ACTR8	ZNF100
AC125437.1	ACLY	FCHO2	SEM1
RPS7P10	MAD2L1	ZFP62	RGPD2
SPATA9	ESCO2	PFKM	PSMD10
KCNE4	AC078881.1	VPS50	ZNF32
TTC9B	SLC2A1	SIRT2	MOSPD1
H1FX	VARS	TNFRSF21	ZNF616
HIST1H2APS4	IQGAP3	CYB5R1	ZSWIM8
PMFBP1	MOB3B	FTO	ZNF823
SULT2B1	ME1	OSGIN2	ARL16
AC097658.1	AL139246.2	OSBPL2	PFDN6
CENPI	RNF26	MPRIP	ARL1
FTLP14	GRHL3	PSKH1	EXT1
MTHFD2	ARPP19	C16orf70	MARCH9
KCNA2	DNAH6	TMEM164	UBE2B
TAGLN2	TMEM104	CDC42BPA	IFT74
BCL2	PPP1R12B	AEN	LYSMD4
IGSF10	ABCB8	PAQR7	TBCA
DKK1	SRRM1	FBXL19	RNF5
SLC1A7	DBT	WDR1	TRIM47
AL162430.1	E2F8	MEN1	ZNF394
CIT	CDH24	ZNF440	MKS1
GAPDHP65	AIFM3	CLEC16A	OS9
TUBA1B	UBE2C	VPS39	CBX8
DSCC1	TENT4B	ZSCAN25	TBRG1
GSTA4	CCDC138	CHST12	ZNF580
DLX1	BICD2	ESYT2	ATP6V0E1
AL136126.1	NEK4	RPS6KA6	SH3BGRL3
LRRC10B	SLC27A4	RLIM	ZNF79
TMEM59L	HR	PDZK1P1	NDUFB11
PDLIM4	TJP1	DPH1	TRAFD1
ARMC4	HCFC1	RNF40	HBP1
SLC7A11	NEURL1B	WBP1	C12orf73
PMP22	SKI	SEC31A	RAB5B
AC019205.1	GPSM2	LINC01978	SLC35D2
LINC01556	GEN1	TMEM184C	WBP4
TFPI	RANGAP1	CDC42SE1	M6PR
TLX1	PSPN	AKTIP	MYO15B
TNFRSF11A	TAF5	ARHGAP32	SGCB
EEF1A1P25	ZNF385C	SGMS1	SMDT1
RPL12P19	ECT2	RNF13	APIP
FGFBP1	RBMS2	HEXD	SCYL3
LRRCC1	SPDYE14P	ZNF426	IFNGR2
SLC4A5	BACE1-AS	MVB12B	DCAF5
ELOCP2	ARHGAP45	ELMO2	OAS1
EBP	NUP188	TAPT1	IER2
CD46P1	FGF20	GRIPAP1	TSR2
GJC1	SNX8	ALDH7A1	HSD17B8
RPL10AP6	LYRM7	ZNF451	PHLDB1
PLA2G2F	TBC1D2B	ATG4A	ALCAM
SNORA12	DSCC1	EXOC4	PACSIN3
SALL4	AC100854.1	SRP68	PELI1
MGST1	DDIT4	QTRT1	C9orf3
AC104958.2	C4orf46	LRRC42	IRAK4
TMSB4XP2	NEU4	ARFGEF3	OFD1
RPL21P116	FAM20B	LITAF	PLD3
PRR18	ARHGAP33	SMG7	PIGC
APOBEC1	MKNK2	KRT8	PQBP1
RPL12P38	STEAP2	ZKSCAN2	ANKS3
AC044787.1	MIR4292	POFUT2	MAGOHB
AC099560.2	SREBF2-AS1	ZNF230	SAP18
PIR	SCRN1	ZBTB26	MINOS1
PDZD4	PINK1-AS	PXN	CCDC174
HMGB3P6	SLC35D3	DTWD1	HIST1H2BK
ALMS1	AC011330.1	MGAT5	OCIAD2
SEMA3B	KIF7	FAM120C	PSENEN
CENPN	SLC7A1	KRR1	SNF8
CLDN3	PCNT	BMP7	PMS2P1
INSIG1	VHL	TOLLIP	DPY19L3
HNRNPAB	ELOVL6	VPS13D	TMC7
AL132777.1	SPDL1	VPS13A	ZNF101
AL158211.3	CHML	OSBPL8	RABL2A
BIK	RAB19	C2orf49	GRAMD1A
RPS4XP7	SPDYE10P	STK4	DHRSX
TXNP4	UBN2	C4orf3	ACVR1B
AC010894.3	CYP51A1	TPRG1L	CBWD2
AC093671.1	LMNA	SP100	PFDN2
TRBV30	SPDYE8P	UHMK1	TXNRD2
AC141557.1	FAM83F	PPP2R3B	GJB1
AC131235.1	ZNF770	SPG11	RPS6KL1
TOGARAM2	BICC1	CACFD1	NENF
IFNAR2	LAMA2	SNX21	KRBOX4
SLC8A1	COCH	PURB	SNRPF
AL445487.1	DARS2	ING4	UCP2
DTL	C20orf27	PRMT9	PI4KAP1
BATF3	DNMT3B	ZNF17	ATP5PO
FBLL1	FAM210A	NEU1	IFI35
TRABD2A	AC145207.5	NOC2LP1	CREB3L4
SPTB	MRPS27	PPP4R3A	FRA10AC1
RCN1	DUXAP9	EPHB4	PRXL2C
GRM8	ZNF703	UBR4	FBXO8
ATP10A	CKAP5	BCAS3	METTL26
FBXO5	C1orf216	RHOD	RPS25
OR7E154P	CRYBG2	EPHX1	HOXB7
AC005702.3	FOXRED2	ARSD	GCSH
KIF22	SH3RF2	UQCC1	IFI16
NACA2	CFAP45	TRIM41	AC007318.1
EXOC3L4	NT5DC2	POLR3A	RGPD1
ERP27	PTBP3	NEPRO	NDUFB4
RPL21P28	GYG2	TMEM185A	NT5C3B
VASH2	HEATR1	GLTP	ZNF430
AC004453.1	TOR4A	RRBP1	MBD6
SNORD3B-1	EIF2AK2	PDCD6	SERP2
TMSB10	SPTBN2	CARF	CLK3
SYT13	NFASC	CMTR2	GRAMD2B
SDC3	ARMC9	BTN2A2	ZNF830
RPS27P29	BCR	LYPLA2	ZNF195
P3H4	SORD	SLMAP	GEMIN8
AL596275.1	LMNB1	BLOC1S2	SNX25
NCAPG2	XRCC2	MTA2	ZNF767P
SGO1	SPDYE12P	KLC3	LAMP2
AC068413.1	GOLGA4	MED23	WASH3P
KIF21B	EGR1	ZZEF1	IER5
LIPG	CDK1	ZNF189	COX4I1
PTPRD-AS1	QPCTL	IL17RD	FRG1
AC116562.4	SPDYE11	NPDC1	AGFG2
MIR8075	BRIP1	TGFA	NRSN2
AL353747.1	MYB	CYBC1	RBMX2
CAMK2N1	SQLE	HIBCH	CUTC
HAUS1	RRM2	CLCN3	FSD1L
AC015912.3	MTF1	LYRM1	WDFY2
TMEM54	FEM1A	TEAD3	CHIC1
CCNF	CENPO	B4GAT1	EMG1
RPL12P13	SNX30	OSBPL1A	UQCRB
HELLS	HMGCS1	CHD3	CD9
RPS26P3	TUBB4B	RNF185	ENY2
RBMX2P5	PANK3	TRIQK	AMZ2
HNRNPA1P67	DOT1L	RAPGEF1	FKBP2
AC007557.2	PLCD4	GOLPH3L	PLPP5
SUGT1P4-STRA6LP	IRGQ	RNF44	DPY30
VAT1L	REL	ZNF888	PPP2R5B
TRPM3	SORT1	ZNF217	RPS15
MIR1244-2	EPB41L1	ZNF740	DYNLRB1
AL031864.2	SNHG16	VMAC	BOLA3
LTBP1	TNK2	ACSF3	NUP62CL
ZCCHC18	DNAAF5	BACH1	CHIC2
CD5	CALM2P3	PTGES2	ZNF69
IRGM	PAFAH1B2	SDR42E1	GSTA4
AL359752.1	ERCC2	TBC1D9	CDC42EP3
AL844908.2	VASH2	KDM5C	SLC36A4
RAD51AP1	CEP152	P4HA2	GTPBP2
POLE2	DNMT1	MFSD10	SELENOW
SEMA7A	NCAPD3	CTR9	RSAD1
PTMAP2	LINC00205	TUT7	NUAK2
TMPO-AS1	NOC2L	PARG	NDUFB2
PRC1	KBTBD11	ALDH1B1	LDB1
AL121832.1	GPC1	FOXO4	KRT8
BACH2	SHROOM3	IFT27	SDF2
RANP1	COLGALT1	RNF14	CEP170
AC021074.1	ALDH16A1	EZH1	ATOX1
DNA2	ARHGAP35	TIGD6	AC006333.2
MT2A	BRD4	ATAT1	EPB41L4A-AS1
PTMAP5	MON1A	UTP25	KCTD13
C18orf65	MZT1	TMEM79	EMC9
EIF4EBP1	ATAD3A	STK16	IFITM2
AC125807.1	RDX	PLIN3	ANO10
AL031055.1	NHS	SLC48A1	SLC2A4RG
LINC01607	INIP	PDZD8	PSME1
BCYRN1	RAI14	ANXA9	CDIPT
RPL10A	CYB561D1	PLEKHB1	NBPF12
SEMA3D	TP53I11	AP3S2	CCDC91
EEF1A1P16	SFXN1	RPAP2	VSIG10
BRSK2	ROR2	PPM1A	HIBCH
SOX18	XDH	TGFBI	ZNF319
ZNF280A	ZBTB41	GALT	SEPT7P2
AC091057.4	THBS1	MTFR1L	CETN2
KRT81	INTS1	PLK3	YJU2
SELENOOLP	KIF2A	NECTIN1	SMG1P5
AC063977.6	MFAP3	LONP2	SEPSECS
AL590762.1	NXPE3	TRMT13	LARP7
GNG5P2	POLR3G	ATP6V1D	TXNIP
STAR	LIPG	TMEM19	EDF1
PACSIN1	CDC25A	TAF13	ERP29
C9orf72	BRCA2	OTUD4	TMEM198B
AC098591.2	BORA	MPZL3	ZNF708
LINC02453	PCSK7	MYO9A	SMIM26
WNT16	UVSSA	TCTN1	ZMYM5
CDC20P1	CELF2	STIM1	SENP7
TK1	BRSK2	PFKFB3	TDGF1
BNIP3P4	TRAIP	ZNF845	GTF2IRD2B
LINC00934	MCM3AP-AS1	ZNF266	CSPG4P12
RUNDC3B	HSPA12A	MBD6	ZNF239
VKORC1	AL353796.1	SMG8	ATP6AP2
MAGEB17	DNAH5	ATP13A1	CCDC59
AC022211.4	H19	PIP4K2C	TMX4
HNRNPA1P8	NHSL1	LIMD1	UBALD1
AC246787.1	TCF3	BMT2	SLC4A8
RPS2P7	AC108010.1	IPPK	TLE4
MCM5	SLC25A15	ZNF577	SMIM30
APOBEC3B	SLC7A4	AMER1	POLR2H
ABAT	HAUS2	ETNK2	SLC44A3-AS1
RNF144A	PPIP5K1	PIK3C2B	H1F0
HSP90AA4P	SEMA3A	NFX1	NME1
DMC1	SPDYE9P	PNMA1	ACSF3
SESTD1	CACUL1	LNX1	TNFSF10
BX284668.5	NOD2	TTC30B	NEK3
DBF4	IQANK1	DVL3	C2orf68
FABP5	KIF22	ZNF615	RRNAD1
MAN1C1	TTPAL	SLC24A1	POC1B
AL391845.2	AC079807.1	CEMIP	RGL2
DLX3	VCL	TRMT9B	SMCO4
CRELD2	CADPS	ATP6V0D1	GAS6
AC010343.1	JAG1	VPS52	ZNF263
DIRAS3	TMEM97	LRRK1	CMTM7
ANKRD62	MDC1	CYHR1	NDUFB3
AC011483.3	TK1	BX890604.2	MBIP
KIAA1755	INPP5D	IRF6	SMG1P1
RPS13P2	XPO4	TTYH3	NDUFC1
AC093840.1	GPR19	RNF31	SULT1A1
FBXO6	PRKAR2A	ARHGAP27	TBC1D8B
AC133435.1	CDKN3	MICAL2	ACADM
FXYD5	MVD	GRAMD2B	SPIRE2
RECQL4	SLC45A4	MTMR3	C6orf48
ESPN	IPO11	CUTALP	AC080112.1
AC244034.1	ZDHHC20	ZNF329	FAM89A
TRIP13	FOXN2	FHDC1	RHPN1
DUXAP1	IPO5	TRIP11	CCDC130
CCDC150	TMPPE	CCDC51	COX7A2
PCNAP3	TROVE2	SMPD1	GNAI2
ERP29P1	ALKBH5	TMTC3	RPL10
DLGAP1	SPRED1	MTF1	CTSH
SYCE2	ATAD2	PDPK1	SBDS
TFR2	ELMSAN1	MAGEA11	PPM1A
CENPM	PRRC2A	PLCB1	DNASE1L1
PTMA	TXLNA	APOL2	MSANTD2
OR7E125P	DCAF17	SPIN3	DDX55
NPM1P24	AP2A1	SLCO4A1	ZNF480
TBC1D31	PKMYT1	FITM2	CREBL2
GNAZ	CYP20A1	SNX1	OGA
OR7E96P	TMEM189	SLC12A9	ACADVL
NFATC2	MPP7	TRADD	PIP4P1
LINC00628	DDIAS	SPATA7	UNK
HMGB1P37	CCDC7	NCEH1	MIEN1
LIN52	POMT1	MADD	PNPLA2
LINC01116	SLC31A1	TMEM38A	AC241585.1
RPL3P4	RNASEH1	BHLHB9	CST3
TLX1NB	MCM2	TMEM184A	ZNF25
BRIP1	EMP2	HERC5	PTRHD1
ATP5F1EP2	DNAJC5	SLC27A1	RNF113A
SEPT2P1	NSD2	SRRM2	CRELD1
TMEM97	AC022893.1	ZNF613	DCAF4
RTBDN	CEP85	MACF1	RBM6
AC125616.1	APOBEC3B	RSPH1	CUTALP
GRB10	PTDSS1	TRIM68	LNX1
AC009533.2	MIR600HG	KHNYN	UMAD1
TSTD3	BNIP3P4	ZNF707	UPRT
AL162390.1	ENTPD1	ERLIN2	COL9A3
HMGN2P24	PCYT1A	AP003486.1	TATDN3
SLC26A3	HMGA1	POLG2	FCHSD1
GAPDHP40	GPR37L1	TMEM191A	ISCA2
ARHGEF39	ABCC2	AJM1	MSRA
CHRM3-AS2	NHLRC2	USP34	PAQR7
RPL4P4	MYBBP1A	ZDHHC21	SPAG7
QPCT	WWC1	CEPT1	EPC1
CHAC1	ANXA1	DOP1A	UQCC3
OR7E157P	BAZ1B	KLHL25	LTBP3
DCAF4L1	OIP5	S1PR2	SNRPD2
ERCC6L	AJM1	BBS10	SNHG8
RASSF8	NCEH1	CELF2	SPIN2A
ENTPD2	CNOT6	CRY2	ZNF605
GRAP2	ITPKB	ZNF391	TBXAS1
RASL10B	FAM168B	TBC1D25	AC004057.1
EMC9	REEP4	PATJ	PLEKHM1P1
HIST1H2AE	VPS53	CTSA	SMG1P2
AL512598.1	STK35	AVPI1	TMEM171
CBX3P2	SIMC1	PMAIP1	NEU1
RPL5P4	PLAGL2	PLA2G16	STX1A
DHRS9	POLR1B	SCRN3	LGALS3
PRSS3P3	NSD1	CAPN1	RBM4
CTSO	COBL	PHKB	ISCU
C10orf99	MTHFR	SLC25A30	DYRK1B
NDUFV2P1	JPH1	C2CD2L	REX1BD
RPL12P6	TCF12	TACC2	SIPA1
AL122020.1	ACACA	LINC02210	RPS20
FAM124A	ZWINT	CNKSR1	CREBRF
AC097263.1	GEMIN5	MCFD2	ATP5MG
RPS2P55	WDR76	LINC01979	TMEM150A
RPL12P12	ERCC6L	JRK	FLOT1
MT1F	CEP104	FAM156B	DDX59
AC107032.1	EZR	CNST	CNOT2
RBL1	SASS6	NPM2	RTRAF
ITGB3BP	KPNA3	USP9X	DNAH1
MTFR2	MBNL3	NPAS2	ATG14
C2CD4A	TGIF2	BMP1	AC138409.2
RPSAP5	FAT1	ZNF213-AS1	PRNP
KRT18P16	PNPT1	DAGLA	PRRG1
CCDC85B	ZC3H4	ABCC5	PLEKHB1
PTMAP8	NYNRIN	TMEM263	PRSS16
POLR3G	GID4	PPM1F	GTF2IRD2
PGDP1	ENPP1	TBC1D4	MRPL24
PHLDA2	AL035587.1	MBP	AOAH
NEK3	MMS22L	COBL	NBPF19
SLC30A3	MAP4K4	EPS8	SPTSSA
AC078993.1	LCOR	QSOX1	MOSMO
SNRPGP15	AGMAT	DNAJC14	IL32
AC113174.1	KIF1C	CUL7	KCNN4
CDC20	TROAP	FAM156A	CIR1
CLDN5	VENTX	AL355338.1	ZNF358
PDGFC	NAB2	PANK2	SUZ12P1
DNAH6	PPP2R5D	TYSND1	AL590438.1
NXPE3	FDFT1	FLII	MARCKSL1
LDHB	PAK6	ARFGAP1	ATP6V1F
HNRNPA1P21	SPEN	HSD17B7P2	WASH7P
PSMC3IP	GAPVD1	WDR73	GAA
VGF	RCAN3	ZKSCAN5	TAZ
C3orf80	CDKL1	SATB1	ZNF14
AC140125.2	DIAPH1	KIF27	CCNDBP1
PLEKHA4	NBEAL1	SLC35A5	BTBD8
H3F3C	MTMR2	TTN	MAPKAPK5-AS1
RASGRF1	CCDC117	SH3BGRL2	H3F3B
OLFML2A	ACTB	ANKS1A	GORAB
SNX25P1	SDE2	TFRC	TGFB1I1
DONSON	PKN1	BAIAP2-DT	TMSB10
ARLNC1	LRRC3	NBPF11	MPV17
DLEU2	RHOBTB2	BAIAP2L2	C9orf72
ADAMTS14	CENPN	POLD4	AHSA1
TTC6	SNTB2	USP53	CCDC12
ASCL5	EXO1	BAX	FRG1HP
CKMT2	IDE	OGDH	BICD1
AL049779.2	HSPA4	FRMD8	TMA7
RPL17P22	PLCB3	HCCS	PCMTD1
C6orf141	LNPK	KRT23	ZNF608
YWHAH	KIAA1522	C7orf50	CD24
TUBA1C	HAUS6	SLC22A18	TMEM176B
KALRN	UBE4A	C12orf66	SEPHS2
CLEC2D	XPO5	CDC25B	NRDE2
PPIAP2	DCAF10	NEK7	AGAP4
AL080243.2	OCLN	TAF1C	HLA-E
C7orf33	PRKD3	GMPR2	PRKCQ
CES1	ELOVL5	FAM185A	C19orf66
DUT	DTX3L	VEZF1	SIK1
DTYMK	CENPH	TRIO	AC233968.1
ANP32B	GJB3	GPN2	CCNT2
LEMD1-AS1	ID1	PTBP3	AZGP1
RHBG	LIMD1	TRIM52	WASH8P
TMSB15A	GABPB2	KIAA0100	ZNF528
RPL15P18	TMEM184B	FAM174B	PRR13
RPL23P8	KITLG	TP53BP1	RAMAC
CDC25A	GRK3	FOXN3	PCDHGB6
MZT2B	WTIP	SEPT9	ZNF266
AC104365.2	STIL	KCTD10	IMPA1
TUBAP2	SCLT1	PKD1P6-NPIPP1	ZSCAN9
RPL3P7	DDX21	ZNF226	OPHN1
C9orf40	FRMD5	BMP2K	PRDM4
PRRT4	PPP2R1B	NRIP1	C1GALT1C1
RNU1-108P	NDE1	NBR2	PTOV1
MTND5P11	SPCS3	LINC01006	CPEB4
RPL36AP13	PABPC1	VPS4B	SRP14
AC069499.1	DESI2	NBPF12	P3H1
MT1E	MLEC	HIF1A	CHPF
LGALS9	AC124798.1	TRAM2	CRAT
RPS2P35	SH3BGRL2	PPARA	WASH9P
SEPT4	IQCE	ITPRIPL2	NPIPA9
STRA6	C3orf70	C1orf50	AC138969.1
YTHDF3-AS1	GSK3B	LUZP1	POP5
LSM6	MACC1	GNG12	PHF21A
MZT2A	KCNC4	ZNF251	LPIN3
IL3RA	SLC19A1	TPM2	STAG3L4
TEDC1	RECQL4	TBC1D5	TNFRSF25
DEGS1	CNN2	CHRNB1	ZNF227
AL672207.1	PDK1	C19orf66	HDAC8
BCL2L12	ZNF142	PLEKHA2	PTS
AC234783.1	PCNX3	GPR108	FAM177A1
PYGL	HSPA13	PGS1	CIRBP
RND2	RAC3	PCMTD2	CYP3A5
HES6	ARHGAP42	PDK2	RPS26
RBM3	SH3PXD2B	KCTD7	RPL23A
SUV39H1	ADCY10P1	DOCK1	ZNF155
GZMA	RNASE1	NSUN6	SHB
ADGRL1	NFIA	ZNF415	LXN
RPSAP4	TTF2	ZNF2	SLC44A3
AL121871.1	AL109918.1	SKIV2L	RPL35A
FBN2	RAD54L2	GALNS	COA3
EZH2	SORL1	ZFYVE27	CFAP298
OPRD1	EGFR	FAM13B	PRPF40B
CHST11	MAP3K2	ACVR2B	ACTR6
RPS26P11	ZNF395	FGF18	LIF
CALB2	MIS18A	KLHL21	TM2D1
SLC39A2	CGAS	NR1D2	PRKAB1
AC002056.1	GPRIN1	ZNF211	AGA
DPEP1	CDC45	MRI1	PIGBOS1
DUSP9	GEMIN4	HIST1H2BD	NACA
SNRPA	HTT	MREG	RNF128
RPL12P42	KCTD20	ZNF816	PHKG2
RPL36	TTC13	AL163953.1	CRYZL2P
AC011444.1	IKBKE	TSKU	SLC22A15
RPL7AP50	ODF2	GPX1	ACTL10
SH3RF3	SRD5A1	ZMIZ2	WDR27
ATF4P3	SPAST	APOOL	NT5C
MANEA	FAM83H	SBDSP1	SMIM10L1
SH3RF3-AS1	SBSPON	SPIRE2	ZG16B
ASL	ANKEF1	LAMA5	RPL17
FAXC	B3GALNT2	ZNF500	C1orf56
POLA2	PLIN2	ZBTB21	TRAPPC1
RPL12P8	NAA50	AC002310.6	BCAS4
DEFA6	ZNF620	EML2	BAX
TRIM59	FARP2	SWAP70	RPL23
AL109618.1	SLC35F6	ARID1B	AMZ2P1
HACD1	ENAH	C12orf76	PHYKPL
FEN1	AP1B1	COG8	RECQL5
HOXB7	LUZP1	DNAJC5	PTRH2
PTMAP4	IMPDH1	SPINT1	LAGE3
LRP8	H2AFX	MAP3K1	AL035661.1
AC103702.2	PDK3	ARFGEF1	AMIGO2
PARP2	LARP4B	PHPT1	LMBRD1
FERMT3	CDK5RAP2	ARRDC1	JADE1
AL022068.1	DOP1B	GNRHR2P1	CLK2
AC127502.2	CYP2S1	KIAA1109	DAD1
LINC01485	RBM27	TMC7	DYNLL1
SKIL	SUV39H1	NINJ1	RPL37A
POLQ	ZNF70	CBFA2T2	GRAP
NDUFA5P11	AC124067.2	SACS	STK36
SNX20	PRELID3A	SMIM2-AS1	HSBP1L1
SRSF3	HYAL3	MAP3K12	RPL11
AC011483.2	UHMK1	SIAE	CASD1
OAF	RNF169	KLF10	CFB
SKA2	FUT10	PAQR8	TMEM60
SLC35F2	ARL13B	RREB1	ZNF841
PABPC1P4	IFFO2	RNF111	PARP11
NPM1P27	EDAR	MANBA	LZTR1
MUC12	SEMA4D	OSER1	SUPT3H
AC069218.1	SELENOI	SLC35E2B	NTN4
CENPV	MSX2	ARRDC4	RPL32
AL391416.1	IRF8	AC141586.1	APP
SEMA3F	LLGL1	TSTD2	ALKBH2
RPL7AP6	BCORL1	AGTRAP	DDB2
RPL34P18	COPG2	GOSR1	DDX12P
AL590762.2	HIPK3	KHDC4	NUDT4B
AC069499.2	SLF2	LINC01843	RPS17
MCM4	PKHD1	PRR26	GLB1L
EEF1A1P4	TBC1D14	ACBD3	GIN1
SRSF7	AP5B1	ARHGAP18	ZNF7
AC114728.1	RRM1	RAB11FIP5	KMT5C
TDGF1	NOX1	BBC3	NR1H2
LINC01606	PAK2	CARD10	GSTZ1
FREM2	IDI1	ZNF616	FKBP4
RPH3A	UTP15	EIF2AK3	ELK3
AC017104.3	SMYD4	ZRANB1	HSP90AA1
COTL1	EXPH5	TMEM187	CYLD
AP005271.1	ABLIM1	AC009053.1	SNRPG
CST6	ISPD	ZNF383	BBS10
IL1RAPL1	CD74	MLYCD	MKLN1-AS
SCML2	CSF1	ELL	ATP6V1G1
AP001324.1	METTL8	CDK19	ZNF200
NANOS1	DTX2	IFNAR1	MLXIPL
NPM1P6	ZC3H13	NPEPPS	ZDHHC9
RRM1	MSI2	AL158212.3	NBPF8
AC015911.1	MFHAS1	KIF3B	TINAGL1
AL512274.1	SMARCA4	POLR2H	ULK1
AC084880.1	TRIB3	ZNF607	SRGAP2B
CHAF1B	HELLS	USP32	LACTB2
RPL10P16	ANKS6	HNF1B	TBCK
TMEM151B	CEP295	NPTXR	ZDHHC1
DTNA	DTYMK	RAB36	HERC2P3
AGT	AC005336.1	RIC1	AFMID
AC091588.3	ZMYND8	MYZAP	PHLDA1
C4orf48	STK4	LZTFL1	PRAC1
MARCH4	MTDH	TSPAN31	ASTE1
HIST1H1B	RCC2	FAM168A	CCDC88B
IMPA2	ZNF714	MXI1	RALGAPA1
RPL5P29	MPZL3	DENND4C	FOXD2-AS1
RPLP0P6	RBM14	LMBR1L	SLC7A8
ADA	LIPH	FNIP1	FUT6
RPL23AP3	DCP2	OSBPL7	ZNF784
CHEK1	B4GALT5	OSGIN1	SNHG5
EIF1P7	AC093297.2	CACNA1D	HLA-A
DNMT1	CDK8	EPS8L1	ZNF230
MDH1B	DCP1A	DNAJB4	DAZAP2
LEF1	CEP76	SLC35A2	NXF1
AC015908.1	RPRD2	ZNF514	HLA-B
RPL12P35	ASXL2	PSMG3-AS1	CCDC92
AC127502.1	ATG9A	FMR1	MISP3
PSAT1	ADAM17	MFSD9	ZNF782
AKR1B10	PAQR3	ERVK13-1	SRSF6
TUBA1A	BRI3BP	TSC22D4	RING1
CCDC18	TUBB	ZNF264	AC242842.1
FZD9	SPDYE15P	ZER1	NME4
CRYM	GSTCD	DST	MSN
ATP8B4	TOR1AIP2	FAM226B	RPL36
AL512408.1	OCA2	LRBA	GPR108
DAND5	FZD3	ELF3	FAAH2
AP000696.1	NECTIN3	ZBTB44	ECM1
NDUFA4L2	AGPAT5	TMEM127	MIPOL1
PPIAP66	WDR3	AC092171.2	PLK2
AL121936.1	GYS1	FMNL2	ZNF26
FADS1	DDX46	HIPK3	CIAO3
AC125603.2	TCAF1P1	C1orf74	BCAP31
FH	INTS6	SERTAD3	GABPB1-IT1
AC136632.1	USF3	CTTNBP2NL	CES3
GAPDHP35	APOL6	TGOLN2	ANG
DBH-AS1	STK32C	TMUB2	UQCC2
FGD2	CREB3L2	SIRT7	RAB30-AS1
GPR3	GLCE	KDM4B	DUSP6
CCR1	GALNT12	XYLT1	AC009533.1
PADI1	FUT4	BFSP1	ZNF19
STIL	SEH1L	MAFG	LRRC2
GGH	ANKFY1	DNAJC18	C2
SSX2IP	POM121C	CRTC1	C9orf129
MYH7B	EPHB3	OPHN1	ITFG2
RPL13AP7	NUP205	FAM200B	RIPK3
RPS3AP29	HS2ST1	PCDHB13	TNFAIP3
PODNL1	HUNK	RABL2B	TPT1
MSX1	SDC1	ATG13	CIAO2B
CSRP2	MARS2	RNF19B	TGM2
RPL26	BRCA1	FBXO8	ZNF680
EPOP	UBE2S	NRN1	SNAP23
PHB2	PDE4D	TMEM51-AS1	ANKRD49
PTTG1	BARD1	TNFAIP1	EZH1
DGCR5	PDLIM4	SNAI3-AS1	AGAP7P
DRP2	TJP3	CFAP44	RCOR3
AC113935.1	CDR2L	MIGA1	L3MBTL1
RPSAP19	TLCD2	MFSD6	PARD6A
BMP6	PCYT2	MINOS1	MRPS36
HNRNPA3P10	SC5D	KLHL24	ZNF274
COX6CP1	AGRN	CCSER2	CERS5
PTPRN	EPHA1	IKZF5	ATAT1
CIB2	LINC01963	PNPLA6	LINC01234
AC012065.5	RXRA	ETV4	ZNF77
HSPE1P3	VWA8	WDR45	ZNF253
MASTL	NOSTRIN	LRRC8A	ZNF138
AC020661.1	AC008443.1	RYBP	TMEM231
EXOSC9	CABIN1	NAPB	FAM173A
RPL13AP5	PCSK6	MGRN1	FZD1
IL20RB	PDZD8	SIPA1L2	NPIPB5
AL138918.1	C2orf88	ERI2	QPRT
DDX39A	FAM72B	ZBTB7C	TCEA2
AC099336.2	LPCAT1	FUZ	ZNF649
HNRNPA1P51	SPATA5	AL031058.1	IRF2BPL
CHN1	ACO2	CHD9	CLK1
NT5DC2	ORC1	KDM5B	PCMTD2
WDYHV1	ASF1B	IFT140	SPPL2B
AP000254.1	TCEANC2	ZNF112	TXN
TMEM18	WDR4	TSPAN9	UBA7
HOXA10	PRR5L	SNAP47	EID2
COLGALT2	LSM12P1	GDAP2	STAT6
STC2	NIPAL3	STK31	NIT1
DACH1	GPR161	SPRY1	S100P
SCLT1	RPRM	DALRD3	HSBP1
AL590617.2	PANK1	RUNX3	SMG1P4
SLCO5A1	C11orf24	DNAH17	C12orf66
AL035461.2	ORAI2	PHF7	IRF5
MAPT	FARP1	PAX8	TMEM59
PNPLA3	POM121	S100A6	IFI27
CCDC58P3	GPRIN3	ATG9A	AC004943.2
FAIM	DGAT2	TMEM59	VWA1
ENPP1	FBXO45	ARHGEF2	MAFF
RHNO1	CHRAC1	MOSPD1	CEP112
PRIM1	ATRIP	KDM6A	LSP1P5
RPL36AP41	MXD1	ATP6V1E2	SRGAP2C
SCN8A	ARHGAP1	KDM5A	NDUFA12
DUSP2	MCUB	PYROXD2	HSD3B7
RPS14P8	AC027228.2	HECTD4	ZNF224
CDKN2D	MIB1	RGP1	PIK3IP1
IDI1	PPAT	CLK4	STX8
CPQ	SHTN1	ARNTL	SNHG6
RNASE1	PRR12	ATXN1L	NDUFB10
PPIAP59	NOP14	TTLL11	KANSL2
CTNNA2	ZNF623	ANXA4	RPL18AP3
AC046185.3	MVK	SMAD3	TMEM106C
RMRP	C18orf25	LBX2-AS1	DHFR2
TP73	RAP2A	TTC30A	SLC5A1
RFX2	SNTA1	USP35	RPS24
TSEN15	SLC17A9	SAV1	ZNF333
ZNF876P	CLOCK	WDR48	DDX19A
SNRPA1	ANAPC1	ZNF321P	MTERF2
TRAM1L1	NEMP1	TRIM23	STX4
SNRPGP10	HDLBP	EVA1B	SEC61B
CHST13	PPRC1	MAN2B1	DBN1
RRN3P2	AC139795.1	NUAK1	BTN3A1
KRT18P19	PTPN13	AC022107.1	ZNF700
SNRPG	ZNRF2P1	HES2	ZNF280D
AL033519.2	PDCD11	MGAT1	THTPA
ITGAX	DGKE	ANKRD13A	SMUG1
RPL14P1	TMEM237	TPD52L1	PAX8-AS1
HOXB-AS1	RPS6KA1	TBCEL	ZMAT2
RAMP2	CENPK	SCPEP1	ZNF550
C19orf57	ABCC4	LGR4	SPATA20
AL390786.1	THOP1	ZNF436	RPGR
APOBEC3G	CMTM6	ARHGAP42	PLA2R1
HSPD1P7	NCLN	DCTN5	NME7
ATP5ME	CLUH	FBXW7	HNRNPH2
EEF1B2P3	COL4A2	CYTH1	DNTTIP1
AP003396.2	DNAJC9	WASHC2C	MRPS21
AC011997.1	BCKDHB	PSD4	CRACR2B
ITGB1BP2	POLQ	PMEL	GLIS2
RDM1	GRWD1	SLC5A1	TNFRSF12A
AC126474.2	RRP12	FCGBP	ROCK1P1
KIF20B	MCM4	ZBTB37	AC239868.1
AC096631.2	POLR3H	DMXL1	RASSF6
SNHG19	TRIM28	MORC3	ABCB9
OGFRL1	RBPJ	ITGB4	SPIN3
TPT1	MTX3	GPX1P1	HIP1R
RPS11P5	ARL6	GMIP	L3MBTL3
TFF1	SEC22C	HIST1H2BN	ZNF134
PAQR4	EMC1	ACSF2	ZSCAN26
ANP32BP1	ADAM15	CCPG1	CCDC61
C12orf57	STT3B	FAM227A	HSCB
PTPRD	SLC12A2	AC022075.1	FADS3
GBX2	TRAM2	JMY	GADD45B
RPS28P7	RSBN1L	ZNF470	WASH6P
ISX	SEC16A	ICOSLG	HNRNPH3
AC006372.3	WDR12	NBR1	AC092070.2
EXOSC8	G3BP2	CROCCP2	LINC00476
AC113410.3	TMEM164	TMEM182	SCPEP1
RFC4	TGS1	GANC	OSER1-DT
FOXL1	PEX10	METTL23	NUDT4P2
TUBB6	SEPT10	GGT7	ATP5MC2
RARRES1	CASKIN2	NECTIN4	VPS29
AC006077.2	ERCC4	ATG14	AL121603.2
MARCKS	NOTCH2	TRAF4	NKAP
CDKN1B	TEAD1	WDR24	UBL5
H1F0	HAS3	MEAK7	RPL30
HSPD1P4	ITPR3	ZKSCAN1	FAM104B
AC011447.7	KLF13	BRMS1L	FSTL3
RPS2P48	CALR	GBAP1	ALG13
SPRY4-AS1	PDE4A	SNX2	ERH
AIFM3	USP37	PDZK1	AC245100.8
DIRAS1	CSE1L	BRD3OS	SLC2A13
AC013476.1	EIF2S3	ZNF846	KDM7A-DT
LMCD1	RGP1	DNMBP	EIF3J-DT
RNA5SP323	DENND1A	CHURC1	KIAA0895L
ARTN	RBBP5	TRIM2	ZNF595
ABHD12	EEF2	CD163L1	IGBP1
FBN1	MAP4	ZNF646	ARMCX3
RGS9	STYX	ZNF662	NSUN5P1
NBL1	FOXS1	GAB1	ZCRB1
AL590004.2	ZDHHC18	PRDM16	MRPL51
CENPW	TAPBP	MAGI1	C7orf43
ETHE1	ASS1P2	THTPA	ARMC2
DUSP5P1	PSMD11	SH3RF1	VAV3
FBLN2	CYFIP1	TUSC2	ZNF548
HSD17B11	HELZ	CYSRT1	CARD8-AS1
C21orf58	C1orf109	PAN2	MAGIX
SHTN1	ECE1	ZNF274	AP1G2
OPN3	VKORC1L1	TEAD1	NBPF11
PALLD	AFAP1	BIRC3	HDAC6
AC110285.7	ACSL6	WDR19	RWDD3
RANBP1	STS	SMAD5	ACP2
SMC4	MARK2	HINFP	SNRPGP10
PDGFRB	SH3PXD2A	LAMC1	ZBED5
RPS27AP16	PPARA	TOGARAM1	ARVCF
UPK3A	L2HGDH	PLCXD2	AL357033.4
FAM153B	SMAD7	GSDMB	GSN
RORC	NUP58	ZNF417	PTENP1
ACTBP1	SNRNP40	PCYOX1	C11orf1
ARPIN	CEP97	B3GNT3	TUBGCP6
PSRC1	SLC5A6	STAG3L2	SLC28A3
RXRG	TACC2	ZNF852	PARL
CDC42EP5	CCNE1	PLCG1	HSPB11
HAS2	JMJD6	ZNF252P	EAPP
RPS8	PHIP	AP006222.1	NUDT14
PIM1	RBM47	PJA1	AC026271.1
AC107983.1	RNF2	HBEGF	NPIPB3
PRDX1P1	MTHFD1L	TBC1D16	CLUHP3
SVIP	NUSAP1	B3GLCT	CHD6
AC009005.1	ANGEL2	GOLGA7B	MYLIP
MEIS3	SPC25	ZNF219	TMEM258
EIF5AP4	HSPA4L	PER2	GNPTG
AL645937.4	GTF2IP13	PIGV	C5orf56
AL139220.2	RNF183	NXN	SLC35A1
TUBB2B	USP31	TLE4	RNF227
GAPDHP44	H6PD	DOCK5	POLR3GL
RPL3	SEC24A	ZBED8	GPSM3
CENPS	RPAP1	USP20	IKBIP
AC090152.1	CHRNA5	ADAM8	TRAF4
PGP	LINC02257	SAMD12	TMEM191C
PDE7A	PDP2	PPP1R13L	EFNA1
FKBP5	GCC2	PAN3-AS1	ARSA
PRKN	SMG6	ZNF343	GATM
APCDD1	SERINC5	ZNF841	TMEM208
ABCC6P1	TUBGCP2	MBD5	TMEM134
RPL13P12	PDSS2	THBS3	BLVRB
PLAUR	PDE12	TRAF1	PHF1
ARNTL2	KIAA1217	SLC29A1	FAU
COA6-AS1	NPNT	ITGA2	TSPAN6
SBSPON	CHP1	DNAJC16	HKR1
AC015849.5	PLK4	BNIP3L	PELI2
CTNNAL1	ITPRIPL2	ZNF585B	EME2
PAPLN	FANCC	AC011330.1	CCPG1
TMEM213	MAP3K1	SYNJ1	MAPK8IP3
ATP5F1D	NOM1	GRN	P3H4
FABP5P7	SH2B3	COG1	TFF3
RPL32	PAPSS2	RNMT	PCED1B
PPP1R3G	PWWP2B	DYRK3	WASH2P
AC011611.2	TMEM41B	XKR6	PRR26
AC012513.2	MCM8	RBMS2	ZNF44
ATF5	CDK6	KMT5B	WDR5B
FBL	ZFP41	SERINC1	TAF1C
NPM1	CMTM4	CCDC127	GUCY2C
CIDEC	SLC20A1	AP5Z1	RILPL2
TGFB2	AUTS2	SUCLA2	NPIPA1
LTB	MTR	XPO6	ATP5PD
IFITM3	TRAF3IP1	HS1BP3	CD59
SNRPGP2	CRKL	GET4	NUDT4
RPS2P46	PARP1	TSC1	HCP5
C18orf54	MRPL44	GOLGB1	TAPBPL
ALPI	DTX2P1-UPK3BP1-PMS2P11	MYO18A	B4GALT6
CTSS	SPOPL	EID2B	MYO1A
HOXD8	RAPGEFL1	MPP3	PDCD6IPP1
AC034232.2	PIP5K1C	RRN3P1	ZNF493
RPL21P75	LIMS1	OCLN	PSMB9
SNAI1	PKP3	TMEM87B	LINC01278
TCEAL3	CDT1	CRACR2B	NDUFAF8
PCNA	SRM	IL11RA	COX14
FAM57A	BID	MUC13	VPS33B
TBXAS1	AC107068.1	FRMD6	EIF4A2
AC009812.1	AFDN	VPS41	CENPT
EFR3B	TOB2	ULK1	ZNF641
ZDHHC12	RBM28	ROR1	DDIT3
TPI1	POLRMT	WWP1	ELL2
LRR1	SAP130	PRAG1	LINC00467
PDCD2L	KPNA1	ERC1	FCGRT
SFPQ	TFDP2	SCRIB	PDX1
NMB	ITPKA	RABGEF1	SNRPGP15
FAM86B1	CHORDC1	PROB1	KDM8
SGK1	INO80D	PARP12	PHLDB3
RPL10P9	SMPD4	MET	GPCPD1
CPNE2	MCCC2	MAPK8IP3	FUT3
RNASEH2A	ZNF668	ZNF813	TSPAN31
BX679664.1	TMX2P1	RBL2	HOXA3
MYB	KHSRP	ZNF407	ETFRF1
TIMP1	UBE4B	TMF1	IDS
RPL10P8	ENTPD7	AC138932.1	NR5A2
PDIA5	FERMT1	RFX7	SGSM2
YEATS4	DPF2	STARD13	RNF215
NUP50-DT	GLE1	OXR1	MSRB2
NUDT8	NOS1AP	PEX12	SLC25A25-AS1
WEE1	STAT5A	TBC1D2B	NEDD8
TECRP1	AL158212.3	SPATC1	UBC
RTKN2	AHCTF1	ZNF692	PPP2R3B
TP53I11	OIP5-AS1	AC092368.3	BCAS3
HYLS1	NLN	MROH6	CHD4
PLCB2	POU5F1B	ESRP2	F8A2
ADSSL1	ATE1	ZDHHC8	ACOT2
RPL5P5	NCAPH2	ERBB2	ARMCX5
LINC00526	FBXW9	ZNF736	STARD13
RCN1P2	RAB23	VSIG10	ELOB
RPS7	ARHGAP23	AC068152.1	CCNL2
CCDC170	ATP6V0E2	TAB3	PTK6
RPSAP58	DGKD	CASK	GRIPAP1
AC073857.1	RNGTT	ZNF778	AC008038.1
HMGN2	SPIN4	C7orf31	FAM3A
IGFBPL1	FCHSD2	BTBD9	ZNF268
AC009065.5	ZGRF1	AC009509.1	MELTF
SNRPD1	MFSD14B	ZNF558	ZNF136
VRK1	PRKCE	PARD6A	PSMA1
PTMS	SBF1	C22orf46	MHENCR
ACY3	SUV39H2	NLRC3	METTL1
RPS7P3	UROS	CARMIL1	SLC25A45
CTPS1	CFAP157	RHBDF1	SETD6
DTD1	GMCL1	RAB3D	AC009779.2
RPL21P4	LRRC1	ZNF133	GBAP1
SRSF1	TET3	CYP1A1	TMEM260
PON3	DDX39A	AC073111.5	AC091563.1
PLEKHO2	MPZL1	WBP1L	WASH4P
PCYT1B	CSNK2A2	TMEM140	STAT2
MFSD2B	TTLL12	TM7SF3	TIMP1
GFOD1	ABI2	AHDC1	RAMACL
CHCHD10	PUS7L	CHRM3	JUN
TBCA	MSH2	FLCN	LIMD2
TRIM7	SHH	GTF2IP20	HSPD1P1
PCOLCE2	SCAMP4	ZNF549	FAM221A
HSPE1	IHH	DNAH1	UTRN
DCPS	ZYG11B	OTUD7B	GAS6-AS1
AL365356.2	MICALL1	PLA2R1	NPIPA7
INO80C	EIF2AK3	GFM2	LINC01410
SLC25A6	ACSS1	ZNF324B	CHRNB1
AC007969.1	KCTD9	AC022784.1	ATF3
SKAP1	UBE2O	GARS-DT	LRRC36
HIRIP3	RSF1	PHYHIPL	NOL3
OIP5	AC018647.2	SMTN	BX890604.2
AC239584.1	SETD1B	AP005018.2	TNNC2
MCTP1	ATL3	SHC1	MIR34AHG
AC093019.1	ACOT7	ANKRD46	THUMPD3-AS1
SLC4A7	BZW1	EXOC3	NBPF15
DHRS2	PER2	AK4	CXorf40A
AL354694.1	ADCY7	HCFC2	AC008124.1
SCG2	LPP	TMEM234	FAM50A
RBMX	TIGD5	BTN3A1	FBXO32
EIF5AL1	CYTH3	KCNK6	HDDC3
DDIAS	DHX34	FICD	ZNF112
TYMS	HIPK2	EPG5	LDHAP4
CHAF1A	SBNO1	ZNF420	APOBEC3F
CDX1	TMEM144	BACE1	AC138392.1
SAMD1	TRBV29OR9-2	PHACTR2	VAT1
FAM90A2P	SHCBP1	SGSM2	STK31
PIK3R3	AP3D1	ACBD4	ZXDA
AC108749.1	DIXDC1	PARGP1	ABCD4
ABHD5	MIEF1	ARSA	MNAT1
ANKRD18B	RIF1	SMARCAL1	SEMA4F
BMX	KIAA1671	SPAG1	RTN2
SLC25A5	SLC30A7	PLEKHF1	PHKA2
FAM201A	INTS2	ITPKC	SLC38A2
LGALS4	EFNB2	MIER3	OAT
CNTRL	CDC42BPG	HERC2P9	TMC4
TAP2	NDST1	CYP2T1P	HERC2P9
MCIDAS	GMPS	TLR2	ANXA6
FANCB	SGTA	NCOR2	ARPC3
RPL39	STK10	TMEM25	PPOX
FADS2	POM121B	GVQW3	S100A6
HOXA11	SENP2	KCTD17	TRANK1
MESP1	TBC1D4	AC004585.1	GABARAPL2
PARVB	ZDHHC23	FMOD	C8orf59
CEP152	NUP133	CHM	OGT
ATP2A1-AS1	TMEM33	GMDS-DT	CDC42EP5
SNHG5	SCO1	THAP6	MTLN
NUDT1	ANKS1A	PRRT1	CUEDC1
CBSL	SNORC	HDAC10	ZNF222
CIP2A	HSPH1	ZNF132	ATP5MPL
AL137785.1	MFN2	WDR5B	NPFFR1
RPL34	MAPKAPK3	HIF1AN	TMEM263
CBX3P9	RAB11FIP4	EFHC1	RAPGEF3
MRPL11	PLCE1	MINDY2	SCD5
KBTBD11	SHANK3	TLCD1	LINC01124
LYPD6	NUP50	TCEANC	LDHB
RPS15A	CYB5RL	EPCAM-DT	MCTS1
IFI44	LRRC57	CADM1	ZNF844
TRA2B	POLD1	ERO1B	CARD16
RNASEH2B	OXSR1	COBLL1	NPIPA5
AC073861.1	WDR60	FBXO25	IVNS1ABP
ERICH2	DDB1	PALM3	AL353743.1
HMGB1P1	TTC39B	RALGAPB	PGM5
YBX1P10	COL4A3BP	ZFYVE28	SLC22A18AS
MAN1A1	ITGB4	IGF1R	SKAP1
ARHGAP44	PRRC2C	ZFP3	CTSO
SCARA3	NUCKS1	PPL	ADPRM
SLC43A3	ADAR	FLYWCH1	CELP
INPP5J	PUSL1	URB1	DEPP1
RPL18	FAM217B	ALG10B	TMLHE-AS1
SNTA1	BRD3	BCL2L11	HECTD2
HELLPAR	DHFR	SLC2A11	PTBP2
RPL23	BDP1	PLCG2	AL118506.1
RPL10	HLCS	CERS5	TSTD1
PRKAG2	PITPNM1	GSAP	ZNF75D
ZNF695	RDH10	ZNF599	SCML1
HHEX	DBF4B	ZNF770	ZNF737
PAFAH1B3	FAM53C	CCDC93	ZDHHC17
THOC7	NUP98	GNPTAB	ACTR10
TLE2	MAP3K5	NHLRC3	PPM1N
CDC7	EFCAB14	NIFK-AS1	FUNDC1
EWSR1	WDR18	TRIM32	ZNF674-AS1
PARPBP	NAPG	GOLGA3	POC5
AKR7A3	CLN6	HELZ	ZNF613
EMP3	UBE2T	CYBRD1	LINC01559
SSPN	CEP350	SH2D3A	POLI
EEF1B2	EHD1	PSAP	HCFC2
CAMTA1	ZBTB25	WASHC2A	AMACR
TUBB	TONSL	ANGEL1	MYRF
NAT8L	LZTS3	RFNG	IFIT2
TUBB4B	FOXO1	STEAP2	ATP5MD
HAUS4	RGS14	STAT3	ZNF57
RPS6	NDRG3	AC069281.2	MUC3A
ARPC1A	ENO1	VILL	ZNF688
RPL24P8	STARD7	BTG2	ATP6V1D
KHDRBS1	RDH13	SYNRG	ARFGAP3
LINC02591	GLO1	ACCS	FAM214B
STOX1	FAM98A	TACC1	RAMP2
TRAIP	MAK16	MORN1	GOLGA6L5P
SNRPF	MAN1A2	FAN1	KLK11
KIF24	ILVBL	CAPN12	RABAC1
GLCE	SORBS1	LINC01232	RALGDS
HNRNPH3	SH3BP2	YAP1	TTC28-AS1
TMEM176A	TKT	CRYZ	GADD45A
RPL38	DENND6A	RIT1	IFNAR2
DHRS13	SCAF4	SHPRH	HOXA2
RPS2	IMPA2	GLIS2	LBX2-AS1
HOTAIRM1	SYDE2	PLEKHM3	WASHC1
PFN1	PSME4	FAM53B	MLH3
AC022167.5	AL512444.1	SH3BP4	PDF
RPL5P22	HNF4A	CEP170B	NPIPB12
PAK1	URB1	GOLGA8B	TMEM86B
HSPD1P1	SAMD8	AC112907.3	SSR4
TTC7B	SAE1	ENPP5	AC025171.1
POLR3K	TOMM70	MST1P2	ZNF75A
ALDOC	EXOC5	KLHL36	UBE2L6
STOML3	FZD7	UBE2H	HOXC9
HNRNPC	GATAD2B	LRTOMT	PAH
TRIL	IP6K1	TMEM125	ZNF391
RHEBL1	OSBPL1A	ZNF445	AC004889.1
MLKL	ATRN	AMPD2	LINC01003
BCAT2	TRIM37	PPP1R3B	TOMM7
CTSC	SSX2IP	ZNF697	LINC01311
HMGN3	CNOT9	PITPNM1	TSPAN13
PGLS	FAM189B	IPO5P1	TP53BP1
SLC16A5	DTWD2	ZNF605	UQCRQ
NXPH3	NUDT19	GLMP	CADM4
PPA1	ZCCHC2	PIP5KL1	TNS2
SORBS3	SAFB	SMPDL3B	R3HDM2
FRAT1	TRAPPC8	MON2	NFKBIA
RCOR2	WDR34	SEC61A1	TMEM92
SLC43A1	NUDT5	LMBRD2	ZNF329
EPHB2	SPA17	TRIM72	GBP2
ERH	PHETA1	PPM1D	EMP3
SDF2L1	WDR36	GAL3ST1	COX5BP1
ARHGAP19	ICK	MAN1B1	ARSD
HNRNPCP2	CDKL5	AC006504.8	CALCOCO1
COL14A1	LRWD1	C16orf58	NBPF25P
UROC1	INPP5A	ZSCAN20	F8A1
CBS	SLC6A6	WFS1	RAD51-AS1
SHPK	IMPAD1	IZUMO4	NUDT7
ULBP3	STON2	SNED1	VIPR1
RPL14	FAM160A1	TRUB1	SAV1
FTLP3	SRMS	VPS37D	ARMH4
POU5F1B	PLXNA2	LAMP1	MAP1LC3B
GTDC1	IFNGR1	MFSD4A	POLR2I
ARHGEF19	SLC20A2	ZNF658B	TSPAN5
UBE2E3	KIF21B	AC093162.2	ZNF577
TRIM15	A1CF	HECA	FAM174B
RN7SL4P	MYPOP	WNK2	RPL34
PSMA3	ZMPSTE24	KCTD21-AS1	GALT
AC009065.2	ACTN4	MAPK15	ASPSCR1
RPL7A	TMTC3	SERINC3	SERF2
LENG9	SLK	FAT1	NPIPB13
TST	CDV3	POC1B-AS1	KCNK1
RPS25	TNPO2	TCEA2	AC007240.1
RPS27A	LYN	ADGRE2	TINF2
MCU	DGKH	PAX8-AS1	PGBD2
CCNE2	GPR107	CDC42BPG	AHSA2P
EIF5A	APPL1	PPP2R5B	LINC00543
COQ2	HAS2	LDB1	AL031727.1
NSD2	SNRNP200	TUT4	NIFK-AS1
GMDS	PTDSS2	LHX5	NEK5
TIPIN	CCDC86	TET3	SP5
FAM161A	THAP4	PLEC	FAM120C
AC004552.1	LY6E	GPRC5C	SLC39A5
PHF19	SMAD6	KCNH2	PPIAP22
ACSL6	TBC1D2	CAPN5	LGALS9DP
TMPRSS6	LMLN	C1orf216	C1RL-AS1
SNX24	COPS7B	ST5	PORCN
SP4	RREB1	CCDC114	AC007066.2
RPL18AP15	SCN5A	RTEL1-TNFRSF6B	ZNF747
AL139089.1	CRLF3	AC006504.5	GKAP1
FER1L4	ETF1	PMS2P4	TANC2
DCK	FRMD8	PSTPIP2	SMIM24
MAP7D3	WDR77	TSPAN4	ORMDL2
LIN9	LONP1	PSORS1C1	RP9P
RPL19	MAP2K2	HOOK2	STX19
WASHC3	MCM6	ZSWIM4	ANTXR2
FOXA1	SENP5	CDK11A	AL353807.3
NACA	CEP192	ZC3H10	TBC1D3D
PITX1	SMIM13	TNFRSF10D	NKD1
TMEM14B	RAPGEF1	LTBP4	COX7C
KLHL2	RUVBL2	RABL2A	ELOVL7
PTMAP12	CCND1	CCDC142	AKR1C3
HMGXB4	VASP	SETDB2	SMIM4
HMGCS1	GPAT2P1	KIAA1211L	EIF4BP6
TNFRSF1A	DDHD1	SZT2	COX7B
GABRA3	MAML1	LINC01881	PBXIP1
RPL5	IL1RAP	PPFIBP1	CELF5
DHCR7	MPRIP	FAM131A	IFT43
SELENBP1	SOWAHC	MMP23A	FLJ37453
ACBD7	BMPR2	NRIP2	IRF1
AC011912.1	EEF2K	RBM47	ABCA1
RPL35	FAM83B	ZNF319	ICAM1
RPS24	BCL2L12	CD8A	TEPSIN
H3F3A	ANKRD52	HOMER2	ANKRD34A
XRCC1	TRAP1	GTF2IRD2P1	PPP1R35
HAAO	CA13	UBR1	MLYCD
AC105046.1	CRIM1	TNKS2	BMS1P10
LTV1	CBR4	GBA	AC232271.1
RAB11B-AS1	SLC9A3R2	NKIRAS1	ZNF267
CT62	ARL5B	CIPC	AC003072.1
PAQR6	ARHGAP26	SPATA24	ZNF17
AC011247.1	ITGA6	LLGL2	BICDL2
TTL	ZMYM1	KRT19	APOBEC1
KAZALD1	LMBRD2	FAM129B	SNRNP35
ATP9A	IGF1R	AC018629.1	PCSK4
CCDC71L	MORC2	PNPLA2	ZNF513
AC126365.1	DZIP3	PPARGC1B	GGT7
NSMCE4A	ATP7B	MAB21L4	FAM234B
HNRNPA2B1	WDR5	SYBU	NDUFA2
PAXX	UBP1	AL359643.3	AL137003.2
BOLA3	TAGLN2	BOLA3-AS1	DYRK4
IL15RA	PHACTR4	SMPDL3A	RPL31
GPX4	MFSD9	CTTNBP2	SERPINB6
RFC3	IARS2	DZANK1	KLHDC9
SLC7A5	CHERP	DBNDD1	AC100810.1
TERT	CDCA3	CTSF	HES1
KLF9	ACAP2	TMEM80	RASA4B
CFL1	INSIG1	ZNF234	RAET1L
AC114811.2	REEP3	VASN	HERC2P2
RPS3	SIKE1	SECISBP2L	NEK8
HOXC13	XPNPEP1	CELSR3	HOXA10
NCAPD2	ITPK1	GPC1	MIATNB
RPS9	TRAF2	YPEL5	COL16A1
CYB5R2	PNKD	GPM6B	KLHL31
NRARP	TIRAP	CEP19	PART1
HNRNPD	RAD1	PARS2	AC135983.2
SNRPB	CREBBP	CARMIL3	GASAL1
RPL4	AVL9	FAM98C	KRT18
RGN	ZNF318	FRAS1	CKS1BP3
TCTEX1D2	EPS15	LINC01521	ENPP5
FGF9	KIAA0100	ZNF83	C1RL
PRSS12	EPAS1	ACTR3C	NPIPB11
AKAP7	SPSB1	CCDC18-AS1	PLK3
POC1A	ARAP2	KLHL28	F8A3
FIGNL1	DHX33	RAD51-AS1	AMDHD2
SAP30	PARP14	MAPK12	AC233699.1
SNPH	AGO1	CTDSP2	COX17
SNHG6	DUSP7	ZNF33B	PPP2R3A
SNHG3	MSMO1	AC233699.1	HMGN1P36
EEF1AKMT4	KDELR3	CR769775.1	FTX
MANEAL	ZNF236	MYCL	CYP2D7
GALNT18	ATP13A2	AFF4	STYK1
GAPDH	EIF3L	TMPRSS3	SSPN
CGREF1	CCDC93	SH3BP5L	BTN3A3
RAD54L	ANKRD13C	RETREG1	RNF43
SGK3	TBX3	BMPR2	MNX1
MCM7	DAZAP1	ZNF350	SDHAP3
TRIM54	SMARCC1	TPP1	ZNF83
EMP2	LRRFIP1	AOAH	AGAP12P
ABRACL	SIK2	S100A4	RNF181
EEF1E1	MCM3AP	TRIM26	ZNF345
COX8A	NUP62	AC242842.1	TTLL3
L1CAM	PGAM5	AL021368.2	GSKIP
TRPV3	CANX	SPPL2B	MAOA
MED30	NCOR1	ABTB2	REEP6
LINC00513	CSPP1	DYNC1LI2	ACOT1
SNORC	EPHX1	FUT6	DHRS12
HYKK	TSPAN14	PRRC2B	NPIPA8
PPP1R14B	DNAJC16	ATP6V1C1	MSRB1
AUTS2	TTC3	MFAP3	ITPR1
FUT4	CDH1	FAM83G	ATP5MF
LRMDA	EIF4G1	KLC4	LINC01232
RPL31	SETD7	ZNF765	AC104958.2
ELOVL5	RASSF3	TMEM63A	HES4
RPL13	HELZ2	CYP2S1	EFNA4
TSPAN33	NOP9	UBE4A	COQ5
LONRF1	CHEK1	SLC40A1	HEYL
AKR7A2	EPN3	AMN	CCNL1
NDUFC1	NUP93	IGFL4	ADRA2C
SHMT2	MAPK1	ALG1L3P	AC103810.3
RPL41	PARP16	MYOM2	FAM114A1
KNTC1	DLAT	RAD51C	SIPA1L2
ASNS	MCPH1	LNCTAM34A	GSDMB
NOP58	C17orf53	LRRN4	TUBG2
HOXB8	HACL1	MTURN	CDYL2
PAPSS2	GTF2IRD1	SLC16A3	KIFC2
SEPT3	LRRC40	KIAA1671	LRMDA
AC073365.1	NOC3L	APP	PLAU
BRCA2	WDFY1	MOV10	CD55
HMGN2P5	SCAP	SLC30A6	NPIPP1
MCMBP	RANBP2	GABRE	ZNF211
HPF1	MRPL37	MIB2	HHAT
CKMT1A	KBTBD6	CAPN10-DT	AL121832.2
KCNJ2	LRP4	C8orf44	ZNF701
MRPL48	SLC4A2	DOC2A	WHRN
TH	SRGAP1	PPP1R32	RNASE6
NT5C	NAT10	MLLT3	HMGN2P21
BRCA1	CEBPA	C6orf15	DPP4
RPS14	RPA1	KLHDC2	AF127577.4
LRRC8C	SNRPA	STAG3L1	COX6C
MAST1	IFT122	RAB29	CAPN12
DDN	LIN9	MIEF2	PYCARD
ENG	NFIB	CCDC6	SLC26A11
G6PD	CPSF1	ERCC6	SPATA7
SNRNP25	P2RY11	AC007249.2	MEGF6
CABCOCO1	PRDM11	AL390728.4	ACCS
FANCA	SPRED2	TNFRSF10B	ABCG1
AL133215.2	TPRN	GCC1	CLUAP1
HPDL	EPHB4	FIBCD1	RANP6
RPL6	CWF19L1	GOLGA8Q	CEP170P1
PABPC1	MDN1	NOP14-AS1	LAMB2
RAB7B	CCNY	ZNF175	RMDN2
P3H3	BCAT2	PRSS22	NLGN2
TMSB10P1	KLHL7	ARFGEF2	NSUN5P2
ALYREF	CYP2J2	NTPCR	GRB7
ACSS2	PPP1R10	NCCRP1	OXLD1
GEN1	TCP11L1	CCNJL	AL392172.1
MYBL1	XXYLT1	RECQL5	ADCY1
AP1S2	MYO9A	SRPX2	AC128688.1
DNAJC6	MAP3K6	KIAA0556	AC234781.1
FANCI	GID8	SHANK2	SCAMP1-AS1
EFHD2	SATB1-AS1	ZNF665	NRTN
PDCD5	CARD11	PIGO	NR0B2
POLD3	CEP164	ERVMER61-1	AC004264.1
H3F3B	FAM83G	RALGAPA2	PAN2
AC110285.2	ARHGEF2	HIST1H3E	AC007228.1
PCGF6	PLEC	APPBP2	PGAM4
ITPRIPL1	PRADC1	PLA2G15	PLA2G4F
ZNF684	MRPL4	GALM	TP53TG1
CHAC2	ASB9	AC099778.1	CSNK2B
MNS1	MTOR	AC092171.5	MRPL45P2
TGFB1I1	DOLPP1	FSTL3	AC022034.2
NFKBIZ	ANKRD42	PARP10	RP9
WNK4	NLE1	SLC45A4	CAPRIN2
IFITM2	MIPEP	ATP6V1H	C3
TMSB15B	FLVCR1	ZNF627	GPRC5D-AS1
NTRK2	PTGFRN	TRAK1	ZNF443
FOSL1	WIPF2	ZNF808	AC092324.1
COL9A2	DDI2	RNF123	ASPHD1
SNHG9	CCNI	LY75	ROMO1
SETMAR	PGAM1	AP1G2	ZNF738
YBX1	RFX2	AC069544.1	TMEM74B
DEK	NBN	CRYBG3	MUC1
C2orf69	JAK2	FLNC	AGR3
PSPC1	RTTN	KISS1	LRRC19
LMNB2	KIF13B	C1orf226	NAPSA
TALDO1	HIC2	TMEM64	ROGDI
ERG28	TNPO1	PAFAH2	PROM1
LY6D	HACD2	CA13	AC131212.3
CADPS	FIGNL1	DCUN1D3	AC092375.2
PRDX2	WFS1	NOTCH1	AKT3
CKMT1B	TUBA1B	C9orf66	AL096829.1
PAK6	ERI1	GIT2	CDK10
RPL13A	PRKCZ	AC108010.1	MOGAT3
HIST1H4E	PHRF1	REPS2	AL390719.2
TMEM237	SNAPC4	ZNF780A	ZNF567
TMEM132A	LSM12	MAP1A	MYL6P2
LY6E	SLC12A8	ZNF880	LINC02577
RPS21	MIS18BP1	FBXL20	AC005183.1
RPS12	RBBP9	EPHA10	TTC32
RPA3	DPH2	AC139887.2	BHLHE41
LBR	SCAMP1	ATXN3	TWF1P1
RPL9	DTX4	HDAC5	SHLD2P1
CD22	AGAP3	ZCWPW1	LMBR1L
HDGFL3	ZBTB44	ZFP41	RAB9A
CCNQ	G3BP1	PERP	KLHDC2
STARD4	HMBOX1	AC097639.1	COQ10A
KCNMB4	UBAC1	TMEM120B	MYEOV
FOXL2	SLAIN2	LEKR1	OST4
HABP4	SLC7A5	MRNIP	TLCD1
RPS16	CLCN4	AC119427.1	COMMD6
RBM14	ZC3H3	CDKL5	SGK1
AC115223.1	GUF1	LOH12CR2	TCTE3
AC239868.2	PPP1CB	RGL1	RCBTB2
NUDT3	OSBP	AC018647.2	PPIAP21
KMT5A	UAP1L1	CDHR3	ACTG1P11
DLX6	ACSL3	BCL2L1	DLGAP1-AS1
TOE1	ABCC10	LINC00893	AL390957.1
RPL37	MRPS30	FCHSD1	KCNH8
ANKRD22	ENDOD1	GAL3ST4	DQX1
PTPRB	SGMS2	AC104794.2	MTMR9LP
EPCAM	PTBP1	ANK3	ZNF549
RPS3A	DDC	FNDC11	PSMB8-AS1
SH3KBP1	TBC1D16	HIC2	PSMC1P1
LPXN	MCM3	PER3	AC007493.1
C1QTNF1	DAB2IP	DEPTOR	FMO4
SMC2	C1orf198	PI4KB	ROBO4
TCF7	PTCD2	C1orf210	ATG9B
AL592148.3	GART	SLC4A3	MBLAC1
MVD	LIMK1	RIOK3	IER5L
MRPL16	MFSD13A	TRIM38	OR7E12P
H2AFV	USP42	SLC35G2	AL354892.2
RACK1	CHD7	CCDC61	CCDC159
NDUFAF2	E2F7	SAMD9	NDUFA3
FNDC10	METTL2B	RCN3	ZNF799
LIPM	LRRC20	TMEM9B-AS1	NDUFA13
FAM86JP	PAICS	AC027702.1	AC130689.1
SLF1	LRPPRC	EHF	GALK1
ARID3B	TSC22D2	GLS	AQP3
PRDX4	ADGRG5	MST1L	ANKRD36BP2
MEX3D	MOB1A	DPYSL2	CD274
TBC1D7	PTP4A2	TEF	ABO
KIAA1841	TRIM35	CROCCP3	AL031714.1
NPW	CENPP	FLNA	JTB
AC079922.2	NECTIN2	APBB2	ADH6
KLF12	SEPT8	FBXL18	CCDC71L
CHD4	LRBA	MTUS1	ZNF502
AC135983.2	IRAK1	RALGDS	OPN3
AC026979.2	PPARD	ABCG1	VAMP2
GALNT12	NAA15	TXNIP	ATP5F1E
RPS11	TMF1	FRS2	AC099792.1
NR2F1-AS1	LIN54	CLBA1	PYY
RPLP1	TWISTNB	AL662795.2	ZFP37
PI4K2B	DTL	PELI3	ABHD16A
GPI	GPD1L	MARCH8	IRF9
RPL11	EYA3	MYC	MAP1LC3A
FAM86B2	INTS9	AC092835.1	CYBC1
DBI	STK24	CD72	U2AF1L4
BLOC1S1	NFRKB	RGL2	C2CD4D
AL161772.1	VPS51	VWA7	CBX4
CCDC112	SLC38A5	SNX33	TBC1D3B
AL354861.3	KMT2E	CDK6	GPC2
HPRT1	CASP2	FHL2	CIART
FAM171A1	LYPLA1	STAT6	HIST2H2BD
TEX30	LNX2	AC005083.1	HSPA8P14
SPDL1	ICE1	NUAK2	GOLGA6L10
MZT1	SLC16A1	TNFSF9	STARD9
BRI3BP	KMT2A	AC020910.5	LMO4
TRIB3	IPMK	PCNX1	ZNF419
ASB9	PLEKHA7	CHIC1	C15orf62
RPL24	USP22	ZC2HC1C	RPS27
NCAPH2	DNM2	BTBD10	SESN1
LFNG	EDEM1	AC012640.2	BLACAT1
CRYGS	ZNF584	TCEA3	CBWD4P
PLIN5	KDM2A	MAPRE3	SOAT1
TSPAN15	TMEM170A	TRIM35	KRT10
HSPD1	SRSF1	ARMCX3	AC006483.1
RNF157	EIF3A	AL591485.1	NBPF20
SHLD3	PRKCI	AC004918.3	COMMD3
BUD13	LAMC1	FHOD3	CRYZ
COX17	PPARG	ZNF221	HMGN5
RFC2	CUX1	ZNF790	SPCS2P4
OPN1SW	RRP36	PPP1R12A-AS1	NXN
ZGRF1	PRAG1	C2orf42	AC010469.1
TRIM47	CYP4F11	AGRN	INHBB
RMI2	SSR3	MDK	ACBD4
RPLP2	HPS6	AC102953.2	ZNF503-AS2
PRPS2	SSRP1	AC244033.2	RARA-AS1
LAPTM5	AAGAB	ZFP90	DOCK11
ASMTL	TRIM16	BISPR	AC121338.2
CASP4	CDKAL1	AC241585.2	AC004908.2
NENF	KIF13A	ZNF718	C19orf18
AL365203.2	TAF1B	PLXNB2	AC106886.5
GINS3	MAP1S	PTGES	CBY1
RPL21P131	TAOK1	SESN2	TMEM246
RNF223	COX10	ATP1B1	NPM1P27
FANCD2	ATP13A3	TMLHE-AS1	AL135925.1
MRPL12	NIPA2	ARHGAP5	ZFP28
ME2	LNPEP	ADCY6	PLA2G6
DSN1	HIBADH	TRIM66	TOMM20P1
THEMIS2	PSMD2	LRRC3	LINC01355
CCDC15	TTC27	LINC00847	AGMO
SMCO4	SLC25A12	AC103810.3	LGMN
ASPH	OPA3	TPST1	JHY
FAM83D	ATP5F1A	RHBDL1	SNX20
ALDH4A1	OXNAD1	TMBIM1	AL451165.2
JHY	SLC35F2	SLC52A3	RCN1
CYP2U1	OSBPL7	CARNS1	AC022784.1
RPS18	HIF1AN	ANO9	KCNJ2
TUBGCP5	GPR180	RNF19A	RPS27AP9
AADAT	PCSK5	AL162458.1	MAN1A1
PPIB	PPP5C	CST7	NPAS3
SLC25A1	TRMT44	ENC1	MASP1
YBX2	GLB1L2	ANXA3	MELTF-AS1
RPL22	C15orf39	AC078846.1	HES2
LSS	SNRNP48	MIR222HG	AC009133.1
RPL18A	NACC2	INTS3	RPL37
DLGAP1-AS2	UBR4	AHNAK2	B2M
PKD2	TOP3A	SDCBP2	AC040162.1
FAM86FP	HNRNPUL1	STX6	PTMAP2
RPS15	PSPH	TEX9	AC012005.1
FIBP	PEAK1	CFAP69	AC006386.2
FAM89B	USP14	MYO7A	VAMP5
SP110	NUP153	TRMT1L	AGBL2
RBMXL1	PGM2	AL162731.1	AC025459.1
KLK1	GSR	CXCL16	GRPR
POLE	ICMT	CCDC120	ADAMTSL4
PDK1	TRIM14	FYCO1	AC007390.2
TBCD	CCDC186	INPP5K	HIST2H2BE
RFC5	PTPRF	ARHGEF12	DRAM1
AL161421.1	TMCC1	TSSK6	ZSCAN18
NAAA	KLHL8	ALKBH6	CCT6P1
TUBE1	CAPN1	PPM1M	AC241585.2
C12orf75	ARID1A	AL390198.1	SIAH1
ARL14	FKBP5	ZNF815P	SNHG19
CSRNP1	ZFP64	ZSWIM8	AMN
RPL9P9	CLSTN1	GADD45A	MIR4453HG
AC134407.3	TAF1A	ENPEP	MYRFL
RPL8	LRRC41	AC004233.3	TIGD1
RPL27A	MYO5B	BMF	COL18A1
AC023632.6	SAFB2	TRPM4	ZNF682
PHF5A	FDPS	RPL32P3	AAMDC
SNHG1	PIP4K2B	FAM126B	PRDX5
LRRC2	FANCA	FGFR1	C15orf48
AL353747.2	IARS	HDAC11	RPS3AP4
ATAD5	PLCB4	PRKD2	EFNA3
CDR2	LGR6	GPCPD1	WDR45
EME1	SERPINH1	TRERF1	LINC01089
SOWAHA	ANKRD28	ARL4C	ACTG1P2
CD74	HSD17B7	LRCH4	ERVK13-1
CEP78	SLC35G1	CDCP1	WBP1
ATP5PO	MTBP	TP53TG1	AC108134.1
BCL3	KPNB1	RPL23AP82	LINC02086
CDHR2	ATIC	LINC00654	MARCH3
PBDC1	ATP11B	TMEM139	AC009961.2
TDRD3	TTC26	TMEM67	TMEM205
SP6	NECTIN1	JAG2	RGPD3
AC004241.3	TGFBR1	ARHGEF38	RPL36AL
FSD1	LARP1B	SLC25A23	PPP1R3E
SCD	DBNDD1	NSMF	AGAP10P
HSPB1	XPO7	MINDY1	AL158801.5
FAM86C1	AFAP1L2	AC092910.3	PAXIP1-AS1
CMSS1	SAMD12	TMEM30A	RPL18AP15
SNRPD2	FZR1	ZNF468	POU2F3
NKX3-1	CDK12	LINC02193	AC079915.1
SMS	ECPAS	IER5L	AL021920.3
GPRIN1	ZBED4	FAM185BP	RPL27AP5
MXD3	ZNF717	DENND6B	MT-TV
SPA17	RNF123	NEIL1	FOXQ1
SIVA1	TOM1L2	AC093525.6	LBX2
PTPRR	C12orf49	ZNF436-AS1	FREM2
KATNA1	NFATC2	SLC4A11	AC024995.1
MPP1	ELAC2	TMEM131	GOLGA8B
DNAJC9	CNOT1	TMEM94	AL162458.1
MRPS36	YIF1B	MIR3142HG	PGM5P2
MTHFD1L	EIF4B	NCOA3	AC106782.2
EBPL	MAPK9	AC009113.1	RPS8P3
LINC00634	AC010969.2	DENND1C	SLCO5A1
DNPH1	ATF7IP2	DNASE1	AC092017.1
FAU	ZCCHC14	FBXO48	ING4
ZSCAN16-AS1	CAD	LINC02035	ZC3H10
ZNF215	KDELC2	LAMB2	KAT2B
AC005840.2	COX18	SLC39A1	CBX3P5
SYN1	RAD21	AC007191.1	CTF1
HINT1	INTS5	SYNJ2BP	LINC00847
NDUFA1	MVB12B	ADRB1	CCT6P3
CLDND2	NUP214	HRAS	KLK2
CHRAC1	TNIP1	SEC24C	AC008115.3
SAAL1	TMEM140	ELF3-AS1	VAMP1
FHL3	WRAP53	VPS18	RHBDF1P1
ATP5MF	MYOF	AC012313.8	FLYWCH2
DCST1-AS1	RB1	AHRR	RPS2P28
FAM83E	FANCM	CXCL3	FAM214A
CHCHD6	USP1	FAM229A	C12orf76
OSBP2	CLIC5	TRAF5	MYL6B
SLC2A6	POLR1E	CPLANE2	ZNF213-AS1
CIRBP	DEF6	LINC00205	TP53I3
LSM4	GTF3C4	FAM169A	NAP1L1P3
C15orf41	HOOK3	EEF1AKMT3	GDI1
ZFAS1	MASTL	LRRC56	GOLGA8A
GTPBP6	KMT2B	ST6GAL1	MFAP2
IFNGR2	PRXL2B	ATG2A	TSPAN7
ZNF519	OSBPL5	SNCG	ZNF775
SCMH1	ACOT11	SMIM10L2A	RPSAP29
HNRNPM	RPL23AP7	TANC1	AL353678.1
PGM1	ZDHHC3	PIK3CD	PPP1R14BP2
THEM4	UBE2K	APOD	TP53INP2
ACSS1	UBAP2	PIK3C3	SULT1A2
MAZ	CPOX	GCC2	RPL21P66
FUOM	TCF19	AK4P1	ZNF606
EMID1	GPAT2	ABCC3	RALGAPA1P1
SLBP	TBC1D20	KLHL3	GLYATL1
CCDC88A	TRMT12	TMEM159	ACTBP9
ZNF711	HADHA	LIPA	CRYM-AS1
PEMT	CSK	AC008764.6	AF064858.1
RDH11	ANKRD27	KCNK15-AS1	AP003774.4
AGBL3	CARM1	TEX45	AC245297.3
CLDN7	PHTF2	RASSF4	AC020656.2
UQCRHL	TTC39C	SGPP2	UGDH-AS1
IFI27L1	EPB41	XPO1	TPT1P5
LANCL1	ERCC8	CLSTN3	C4orf48
INTS6L	FOXP4	PI4KAP2	PTGER4
ARL2	AMMECR1	ZNF585A	SAT1
RPS29	NOLC1	AC244154.1	KRT18P13
RTRAF	CEP41	SAMD4A	GOLGA6L4
MT-RNR1	TRRAP	MEF2D	ZNF662
TXN	ADNP2	INO80B	RCN3
FANCG	PURB	MAFK	UXT
PDX1	CEP57L1	FBXL2	PFDN5
MECR	MBP	FAM114A1	PCBP2-OT1
POLR2I	ZRANB3	ZNF81	VPS9D1
RLN2	FKBP14	CBX4	ETV1
RPL29	NUP88	FILIP1L	SLC22A11
SHF	AHNAK	LINC02019	TMEM42
RPLP0	CCND3	AC007773.1	KC877373.1
RHOBTB1	ZNF398	DIXDC1	ANTXR1
NDUFB8	CDS2	AL356488.3	BMS1P11
BZW2	PHTF1	LRRC37A4P	ISG20
RPIA	RBFOX2	GXYLT1	CRNDE
ENOSF1	RUVBL1	TIGAR	PIFO
SMDT1	EPSTI1	SRPX	CDA
CKAP2	NT5DC3	ATL1	AL163973.1
RWDD4P2	FAM120A	LINC00894	SLC6A9
SHMT1	DCUN1D1	AGFG2	NDUFA11
PRR22	SEC23A	CABLES1	DTX2P1
NAP1L1	VARS2	AC008014.1	RN7SL674P
CDCA7	MCM7	ITM2B	AL139246.5
[truncated: 2,184 more rows]

## Sheet: P3_Trametinib
Vitro_UP	Vivo_UP	Vitro_DN	Vivo_DN
ETV4	AC018629.1	OGA	CTSB
AC018629.1	SLC4A11	GID8	NONO
PPP2R2C	DMBX1	PFKL	PTK2
ATP6V0A4	IL33	IST1	FAM32A
TNS4	RAB7B	ATXN7L3	H2AFY
CALB2	KLK8	TRPC4AP	LTBR
LINC00659	TNS4	NARF	B3GNT3
RLBP1	SYT12	CEP89	PI4KA
PADI1	FOSL1	VSIG10	AMMECR1L
PRSS2	PLA2G3	ZADH2	PPP1R11
MALL	KLK7	MSRB1	DECR1
TLR4	KRT6B	GPBP1L1	RAB3GAP1
AC026336.3	ARHGDIG	CC2D1B	SNX14
AC239584.1	KRT16	TRAK1	APMAP
LHX1	PTPN7	APH1A	ERGIC1
SPRY4	DSG3	TES	UBE2E3
AL049836.1	KLK10	SP100	MAML1
FAIM2	ANXA1	WIPI2	SECISBP2
LGALS1	GAL	USP47	UBE2Q1
AL354861.3	EGR3	NUMB	NUMB
LAIR2	UBASH3B	GSDMD	MED29
AC140479.5	ANGPTL4	MED22	RNF13
TRBC2	IFI44L	IKBKE	KMT2B
WDR86-AS1	ADAM19	TMCC1	SMAD4
LCK	ACTBP1	NXF1	GTF3C2
FIBCD1	DDN	TOR1B	NUB1
SLC7A11	FRMD5	CD164	MAPKAP1
TRBV30	TUBB6	SUPT5H	ADD1
KCNJ5	CCL5	ARRB2	PPP2R1A
BCYRN1	ELFN1	PGAP2	CNOT3
CD22	AKAP12	CGGBP1	CTBP1
NTSR1	CGB5	IFT57	STX7
IL33	SCEL	TBC1D22A	LRPAP1
CRABP2	AC010198.2	KMT5B	C6orf89
AP3B2	ST6GALNAC2	ANKRD27	SCAP
ASB4	CIDEC	LDLRAP1	ZDHHC4
CHST15	CXCL11	CASP7	SLC39A7
ETV5	FFAR4	SCAMP2	RBM23
LINC02320	NAB2	TSPAN14	PRKCSH
KLK6	MICB	F11R	RALBP1
AC004585.1	CBARP	NUTM2A-AS1	PRRC2A
FGD5	OASL	ZDHHC7	VPS41
SNCG	CTSE	CTAGE4	MUL1
SERPINE2	LBH	STAM2	ACTR1A
KCNJ10	HSPA6	BRD1	RPS23
EGR3	C6orf141	ASB8	SNX2
CSMD3	SERPINE2	ZMYM2	ATF6B
FOSL1	FGFBP1	C1orf198	SCAMP4
SCG2	EMP1	SLC11A2	SSR2
AC010198.2	CCDC74B	USP3	USP3
LINC01173	AP002478.1	MPZL1	STRBP
SPRY4-AS1	KRT6A	AGAP1	DCAF11
CAPN8	HTR1D	TBC1D9B	ARHGEF7
AP002478.1	PCSK9	COQ8B	MARK2
EPHB6	IL6R	NRAS	N4BP1
GSDMA	STRIP2	CAPN1	BAG6
LINC00973	CCDC74A	PLPP6	SGPL1
LPXN	C16orf74	DGKZ	HGSNAT
S100A3	HAS3	ZNF766	EPB41
AC133435.1	AIM2	LITAF	COX19
CLDN2	ADGRF4	RECQL5	RAB4A
BTN1A1	FAM43A	RBM15B	PHIP
LINC02323	AHNAK2	RABL2A	SUPT20H
S100A2	LGALS1	STAT5B	CBWD5
SERPINE1	IGFL2	HLA-E	CDC42SE2
GPAT3	SLCO1B3	CCNY	OCRL
CORO2B	CREB5	VPS54	FAM83F
PRSS3P1	TNC	TRIM4	TTC3
PPARGC1A	ELOVL6	NKIRAS2	CAMLG
NDUFV2	STOM	TSPAN6	MKNK2
DKK1	S100A2	ATF6B	USP9X
HMX2	ADGRF1	DMXL1	DEDD
ARHGAP40	ICAM5	HABP4	DDRGK1
GAL	MANCR	CORO1B	PCM1
ELOVL6	LINC01775	ABCC2	FKBP2
TRPV6	CGB8	MKRN1	VPS26B
SH3PXD2A-AS1	HCAR1	RNF11	RAPGEF1
CYP24A1	GPAT3	TADA2B	GANC
FZD10-DT	CD109	GALM	LSM14A
LINC00460	REEP2	IL13RA1	ACTR8
AQP5	IL1RN	ZSCAN25	PLEKHA6
COLGALT2	PTCHD4	LATS1	KDM5A
SALL4	EHD2	LAMP2	AFTPH
AC036222.1	FLNC	DUSP3	UBTD2
APOC1	TRIM7	HS2ST1	AKIRIN1
DUSP5	RBP2	TECPR1	SNAP29
RAB38	FAIM2	HOMEZ	TRIP4
ADAM19	RGS11	PTEN	FBXO21
NUP62CL	PSMD10P2	SETD2	ZNF146
C6orf223	SMKR1	JOSD1	AKNA
INHBA	ENO2	ADNP	RUNDC1
HPAT5	PDLIM7	RABGAP1	GUCD1
LMOD3	SULT2A1	UBL3	FTL
APOA2	CGB1	DYRK2	NUCB1
PTCH1	AC239584.1	PLEKHA5	STAP2
TNFRSF11B	NCR3LG1	DYNLL2	FASTK
DUSP6	OTUB2	PHLDA3	ARID1A
FASLG	SDR16C5	MYO1C	BCL11A
FGF19	LSAMP	STX7	AKAP1
AC012065.3	MALL	BSDC1	C2orf49
EDAR	ULBP2	NOA1	MIER2
LRP8	CHRNA3	CNDP2	DHX32
MFSD2A	NOX1	NSD3	MAP3K13
GFI1	CHAC2	WDR11	CASK
S100A4	CGB2	ZNF687	BAP1
AC011483.3	HAGHL	CD276	COG3
BX322234.2	DUSP5	NEBL	MARK3
LGALS7B	AC140479.5	ZDHHC9	EEF1A1
HCN1	AC124798.1	QSOX1	SIL1
SCN5A	UCA1	ZNF558	MPHOSPH8
SERPINI1	S100A3	TIA1	PRPF6
FOXL2	GGTLC2	SLC39A11	CAMKK2
KRT18	C2CD4A	ZNF33A	EXOC3
LINC01391	LONRF3	ZBTB33	UBXN7
TMEM213	FLNA	GBA	UBR5
AC104024.2	FGD2	TRIP6	OSBPL2
LINC00239	PTAFR	C16orf70	RANBP10
TFF2	CAPN8	PPIP5K2	PLEKHJ1
AL138960.1	CA9	TXNL4B	TRPC4AP
LDLR	CACNG4	ASB7	ZNF317
FFAR4	HSPA4L	SPINT2	NKAPD1
UBXN10-AS1	AL023803.2	FAM118A	TNKS1BP1
P2RX6	NFATC1	FBXO3	RPL37
REEP2	ONECUT3	ELMO2	PABPN1
AC023449.2	OAS2	USP19	ZNF609
AC012512.1	XCR1	DALRD3	GNL1
NGFR	RBMXP2	PDPR	PAPOLA
HSD3B1	AC068491.4	CBX2	ANKIB1
ANKRD65	AC005256.1	DDR1	SLC12A9
EMP3	TMEM211	HPS1	MGRN1
HAS3	AP000851.1	CTDP1	NCK1
PLAC1	KISS1R	TRIM29	H3F3AP4
AC067942.1	GCNT4	NAPA	DNAAF2
ROR1	KIAA1549L	RELA	NFE2L1
AL627230.4	DDIT4	TBCEL	PHF3
ONECUT3	CORO1A	RXRB	EEF1A1P5
AC005256.1	KLK6	TRAF6	SERINC5
ANGPT1	KIF14	CCSER2	WDR59
AL109615.3	IFIT1	USP11	CTDP1
PRF1	TP73	KLHL25	PCYOX1
BEAN1	SLC2A3	ZFP62	SHARPIN
RBP4	POLR3G	FBXO34	RAD17
ELFN1	AP1S3	TCTN3	KLHL20
CST6	AC244502.1	AMMECR1L	UCKL1
MICB	OXCT1	TUFT1	EML4
LINC01485	GJA3	MAPK14	PTPN18
AL354694.1	TCN1	MAP4	TP53BP2
MESP1	IL1A	FP565260.6	B2M
AC133555.4	MIR4435-2HG	FAM210B	DCTN1
KRT6B	IKZF3	KDM3B	KLHL23
CTSE	ITPRIPL1	SUCO	RAB1B
ASB2	GCNT3	RHPN2	NAPA
RDH12	FAM129A	CTNND1	ZNF576
LKAAEAR1	MX1	GMPR2	AZI2
LONRF3	RBP4	NCOA6	TMEM131
POPDC3	CNTNAP2	DCTN5	CTNND1
MOGAT3	USP18	SRD5A3	MBP
HMGB1P24	ECM1	TRIM32	MAP3K11
AC004233.2	ULBP1	ZBTB1	ADGRA3
TRBC1	AC137936.2	PDXDC1	EIF4G3
SLC43A1	ALDOC	GYS1	ARIH1
S100A6	CXCR1	ZNF140	TAF11
IGDCC3	NPM1P9	DENND2D	WAC
RBP2	AL049836.1	ZC3H7B	RABL2B
AC011389.2	AC112777.1	RAB11FIP3	APLP2
DBH	CDC20	RCAN3	ZRSR2
EEF1A2	TNNI3	TTLL4	CASC3
SYT12	DSC3	MTURN	DHX40
LEMD1	S100A9	GHDC	MISP
GUCA1B	CYP24A1	DIDO1	RBM39
TMEM158	LINC00460	LIMD1	GTF3C5
PADI3	BRCA2	GIPC2	ACSL5
DDN	LINC01602	AP2A1	CTDSP1
RN7SL4P	AC025176.1	PUM1	ZNF384
AL139220.2	MMP20	BTN3A2	SNX4
HEY2	PADI1	RIPK1	CHID1
AP001350.2	GGT1	TPRA1	CD99L2
SPHK1	DUSP9	ZNF761	GRK2
PHLDA2	KRT6C	DTX2	KAT6B
CDC42EP1	DUSP4	NISCH	ZNF33A
SLC35G2	SMIM3	SLC35B3	ITFG2
PRDX1P1	GPRC5A	STRIP1	SEC63
PTMAP12	AC025154.2	CLDN4	KIF3A
PAX7	NAALAD2	EEF2	MPST
ELFN1-AS1	TNNT1	IFT80	GLT8D1
KRT18P17	NTSR1	SPPL3	SERTAD3
SCARNA9	ACAT2	FNBP1	PCDH1
SLC30A10	GSDMA	RIOK3	SUCO
AL357033.2	TRAV41	NUCB1	SLC39A4
AC104958.2	ERRFI1	ZNF496	DGKD
UBASH3B	BUB1	CIPC	RSBN1
KLK10	DUSP5P1	ARHGEF9	ALDH3A2
VAC14-AS1	ASB9	SRC	CUX1
TRPM8	CEP55	ALPK1	UBR2
SNRPGP2	RAET1L	HECA	CPTP
PRSS1	C2orf70	KDM5C	PPM1B
GLRX	DUSP6	GNPAT	SH3PXD2B
SCNN1G	FAM83D	SH3GLB1	RPL15
LHX1-DT	EPOP	ASXL1	EEF1D
KLK8	CDKN3	REPIN1	TMEM63B
ZFPM2	AL138689.1	SSBP3	IFT74
AL033397.1	COL17A1	PDXK	ENTPD4
AC148477.2	CDC6	BIRC2	TMEM129
AC002451.2	BTN1A1	RPS6KC1	ZNF283
MUC5AC	HBA1	PDPK1	MACO1
A2M	LINC02320	MAGT1	CYB561A3
ITPKA	COMP	ACSS1	FAM222B
B3GNT7	MYH16	LNX2	CTAGE4
CST7	NCAPG	MBD1	PIP5K1B
AL451050.1	ACTL8	STIM1	GLTP
AC091133.2	DLGAP5	PIGG	ARSE
DLX1	CTSLP1	ERN1	MPC2
TMPOP2	MSMO1	ZNRF2	LAPTM4A
TGFB1	CYTH4	BAHD1	MIGA2
AC083809.1	SPEF1	LEPROT	AFF4
POLR3G	IGFBP6	KREMEN1	MRPS14
SLC45A3	SKA1	ZNF740	C19orf12
ZNF423	TGFB1	NUMBL	IGF1R
HOXA11	SUSD3	NLRX1	ZFAND5
ST3GAL4	HMMR	ZNF486	SEC31A
SLCO4A1-AS1	PLK1	CERK	MGAT4B
FOXL2NB	PDLIM3	RETREG2	CXXC1
ISL2	FAM81A	DCAF7	SUPT7L
KIF21B	ITGAM	NAA60	PAK1
RBP7	OAS3	IP6K1	ANKRD12
IGFBP6	NCF2	UNC13D	ADNP
SOX8	PSAT1	KCTD11	C7orf26
LINC00622	CHRNA5	POLL	UBOX5
LGALS7	CHST3	USP22	QTRT1
DLX2	SCD	SLC35A4	NAXD
C2orf48	SLC25A21	STARD3	MOGS
CORO1A	AF201337.1	TSGA10	MLLT3
PCK1	AL360270.2	TSPAN9	EDC3
SNRPGP15	AL391845.2	CRYZ	TYRO3
AL353150.1	EFNB2	CSNK1D	KDM3A
USP2-AS1	CDC45	MARK4	PHF10
IRGM	FAM72C	ATP9B	NT5C3B
STON2	CENPE	TPRN	PHC3
AC005920.1	CEACAM3	ATP7B	PSD4
KLK7	ATP8B3	WASF2	CYB5A
SLC16A3	SHCBP1	TMEM106B	RMND5A
EIF4EBP1	SMIM10	TUG1	BX890604.2
ASNS	HIST3H2BB	IRAK1BP1	TMEM254
HMMR	B3GALT5	RYBP	KIF1B
AQP2	CLSPN	DRAM1	XBP1
OLFM1	SLC2A6	MICALL1	FAM208A
AC004947.1	MVD	FAAH	ERAP2
KRT18P11	FYB1	PLAG1	ARFGAP2
SBSPON	KCNF1	AGPAT1	ETV6
HOXA5	DUSP2	ATP6V0D1	MORF4L1
AXL	CCNB1	HLA-C	SYVN1
FUOM	ARL9	TRIO	KIAA1522
ACAT2	BEGAIN	SLC4A2	SSU72
INPP1	GTSE1	RAPGEF2	CHMP4C
KRT18P23	CXCL10	YIPF1	STAG2
AC026250.1	MCM10	TEAD2	TSEN54
CDH11	E2F7	POFUT1	PCGF5
AQP3	ASPM	SP140L	FAM177A1
SIX2	MELK	PRMT2	ATP8B1
RNU1-27P	SPRED3	PTBP3	RARS2
KIAA1755	CENPA	CAMSAP3	SPECC1L
NUDT8	GALNT5	C1GALT1	RPL31
FGF3	COCH	RPGRIP1L	MAML2
LAT2	LAMP3	ACBD4	STARD3NL
MIR205HG	AC069222.1	ACAD10	ICK
AC002056.1	POU5F1B	SCAP	XIAP
C16orf74	GJB3	SLC38A7	FAM160A2
SKA1	CAMK4	ZNF266	MTMR4
RN7SL5P	HMGCS1	ZBTB38	MAVS
RN7SL2	SLC7A11	FBXL17	TUFT1
PDE4B	PLIN2	UNC45A	UBE2Z
LRRC77P	CDKN1A	C2orf42	ARHGEF35
AC124283.2	AURKA	MED20	ZNF407
IRAK2	TRIP13	PGS1	AFAP1
HOXA13	EPHX4	USP9X	MFSD10
AC055717.2	SPHK1	EXTL3	FAM120AOS
C2orf70	AC097478.2	ZKSCAN5	DNAJC5
PSAT1	AC008429.1	SDC1	RXRB
IGFBP4	METRN	WDSUB1	RASSF7
IGFBP1	CFD	TMEM150A	AGPAT3
ABCG2	AURKB	RAB40C	VPS11
AC093732.1	NEIL3	VIL1	ING5
RNU1-28P	FAM72D	ARAF	ZBTB38
S100P	SEMA7A	EXOC1	NCOA2
PTTG1	HBA2	FAM220A	FANCF
PLCG2	TICRR	ZNF592	ZDHHC13
ACTBP1	FAM86LP	LDB1	DENND4B
AC004540.1	RNASE1	ATG2B	IKZF5
ALDH1L2	CR381653.2	ZNF622	EPN1
ZIC5	EMP3	TSC2	ZBED4
HMGN2P3	HSPA7	TWSG1	PLS3
RAPGEF3	ODF3L1	ME3	ETS2
GABBR2	UBE2T	MYOM3	TAB3
SH2D5	RIBC2	HDAC7	ATXN7L3
KRT6C	ANLN	WDR6	OFD1
LIPM	DHCR7	PATZ1	ZNF7
AL031716.1	PIK3AP1	SLC8B1	TMEM179B
OTUB2	CYP51A1P1	ZNF274	FBXL5
AC022596.2	CAVIN3	MFSD9	PRR14
PLXND1	AC092718.4	FAM200A	POLL
MESP2	ADGRG6	CREB1	TOMM7
AC092718.4	PLAUR	PXN	PPP3CB
MYT1	PHLDA3	SEPHS2	ZNF707
AC092821.3	TMEM71	SMARCE1	VPS13C
LSAMP	BHLHA9	PIGN	REXO1
AL139246.3	HMX2	PEPD	DCTN2
AC011611.2	CCNF	LAMP1	ZC3H7B
UPP1	KRT17	GRAMD2B	SLC35B3
NUF2	KIF2C	RAI1	SEMA4C
SLC26A9	PLA2G4A	RGP1	BTBD3
AC092718.7	UBE2C	ARAP1	FARP1
APLN	AL031284.1	PTPN6	EIF1B
DLX6	MKI67	IQCE	RHBDF2
FAM81A	BRIP1	TAOK1	TNRC6C
ADAMTS15	INPP1	ZNF74	LRSAM1
AC008946.1	COL7A1	RNF41	AC124067.4
SYN1	MTFR2	FANCF	DIP2A
ANKRD22	RRM2	HOOK1	GSAP
CORIN	TPX2	ARPIN	C1orf198
HNRNPA3P11	ECT2	CARD8	USP22
AL136162.1	FRMD3	ATXN7L1	USF1
TPBGL	CCNB2	NLK	EXT1
GPER1	SSTR5	TM2D2	PLAGL2
KRT8	EGR1	RBM47	CC2D1B
KRT20	UHRF1	MANSC1	HINFP
KRT18P18	AC004233.2	SSX2IP	TMEM101
SKAP1	NEK2	ZNF689	PEX19
SMIM10	TGFBI	INPP5K	SUN1
GPR3	AL133268.1	SHTN1	CDK6
CNTNAP3	TOP2A	MSL2	KLF3
SLC1A5	ARHGAP11A	ZNF710	TRIM4
STRA6	SLC20A1	AGTPBP1	PLXNA1
HOXA10	CENPI	HINFP	PPP2R3C
AC124798.1	EDAR	PSMB8	HLA-H
AC105460.1	ANK1	DBNDD1	NIPSNAP3A
AC017083.1	FAHD2P1	SUN2	PACS2
TGM2	GPA33	SP3	TNNI1
AL662797.1	ME1	CUX1	ZNF500
KAZALD1	CDK1	KDM4B	ZXDC
LINC00628	NCAPH	TPST2	SATB1
ERFE	LDHB	CHURC1	SMAD3
DNAH17-AS1	KIF18A	ZNF346	CIPC
SPATA3-AS1	AL109615.3	RBMS1	BTBD2
AC025154.2	KIF18B	BNIP3L	APIP
CHAC2	KIRREL1	MLEC	BRD1
EMP1	CENPN	ELK3	PPDPF
NIPAL4	SYN1	STX3	VPS36
KRT18P38	AC104024.2	MBTD1	SRSF8
STC2	RAD54L	ACP2	ZNF672
IGSF10	NRG1	MAP4K3	CCP110
AL353747.3	FNDC10	ZNF514	WBP4
FAM72A	FSBP	EFCAB14	CCDC32
PTMAP11	AC027228.2	PNPLA8	ITGB5
PCSK9	AC009041.2	HERC1	SMARCAD1
AC011483.1	RELT	ANKIB1	COMMD2
CDC45	RBL1	TEKT4P2	GLB1
FAM72C	CENPF	NCSTN	RPS4X
TMEM105	AL162582.1	ZBTB26	DYM
TM4SF18	CDCA2	TRAPPC10	ZNF611
ATP10A	C5orf34	KLHL9	ERP44
AC027808.2	RASL12	NET1	NEDD4L
SPC25	AC119751.3	FAM129B	PDCL
CD109	WNT10B	DSG2	RYBP
HOTAIRM1	SLC2A1	TIGD2	MAGT1
KCNJ9	BIRC5	LRRC27	SEMA4G
KIF14	CD14	SNX19	HSD17B11
KRT6A	PPP2R2C	ATP6AP1	NCSTN
DCST1-AS1	ISG15	TSTD2	LANCL2
ARTN	RSAD2	IPP	RAB11FIP4
AL035701.1	AL033397.1	ACVR1	SH3BP4
TRIM47	ELFN1-AS1	EPS8L2	PTPRA
AC084262.1	VSNL1	NOL4L	RAB29
SLC17A9	CDCA8	CEMIP2	MIB2
MDFI	CMPK2	EXOC8	CSNK1G1
WIPF3	KBTBD8	GSE1	TCTN1
AC016205.1	STARD4	ZNF160	PHC2
HJURP	ADM	AGPAT3	BAZ2B
MSMO1	CDC25A	ZFP3	RFK
ZNF114	AL365181.3	TEX2	CMIP
S100A13	CDCA5	ZNF226	USP47
UBE2C	AL512274.1	ZMYM3	CD63
STMN3	CKAP2L	CHIC1	BRAF
CFAP74	CXCL9	SHROOM2	TJAP1
IZUMO2	LRP8	RNF170	RNF115
FAM241A	KIF20A	VPS41	FBLIM1
LIF	CGAS	KIAA0556	BAZ2A
C1QTNF1-AS1	KCNQ4	WDR19	PCNX1
SMPD5	DNAH2	DMAP1	IFNLR1
AL358852.1	SQLE	KDM3A	DMXL1
SUCLA2-AS1	KITLG	ATXN1	KDM4A
FAM27C	SCAT1	NEU1	CCDC9
GALNT9	KPNA2	ZNF426	CCDC174
LINC01811	HOMER1	ALG12	EPHX2
OLMALINC	EPHB6	C6orf15	POMT2
SNORD19C	TRIM22	MBD5	RPS24
SPINK4	CDCA3	MAP3K20	WDR81
VLDLR	IDI1	MAP3K21	CNPY3
CACNA2D4	NOCT	RAB11B	HSDL1
KRT18P10	HMGA2	HDAC6	SRPK2
KRT8P3	NRROS	ABL1	SPIN3
FAM72D	RPL12P44	GNPTAB	SCARB2
NPC1L1	BUB1B	NBR1	C6orf47
HMGB1P6	AC099850.3	BTRC	SLC29A3
AC009831.1	AC004990.1	ITFG1	IGF2R
AL928654.4	SLC7A5P1	RBFOX2	PRR3
TM4SF1-AS1	HSPA8P5	TGFBR1	ZFP91
NPW	SMIM35	TMEM185B	PIP4P2
AC079305.1	DDX60	TTC17	GNPTG
PLA2G16	SGO1	AXIN2	ANKS3
HBQ1	EXO1	TICAM1	HYAL2
DCBLD2	FABP5P7	TM9SF2	DNAJC3
RPL7AP31	CYTOR	DNAJC5	H3F3A
ALG1L13P	PTTG1	PITPNM1	IFT22
RIPPLY1	IRF8	VPS13A	ACIN1
CA6	CEACAM8	VRK3	SRD5A3
TMEM145	HELLS	MBTPS1	EPHB2
TTPA	ORC6	SLC16A10	STK25
NUSAP1	HSD3B1	PHF21A	C5orf24
TESC	JAM2	NAGK	AK3
FADS1	HSPA1B	B4GALNT4	PIK3CA
AC091173.1	ANXA2P2	DNAJB9	DOK4
TRIM7	FMNL3	TMEM19	CHD3
SEMA6D	SELPLG	KDM4A	KLF13
IL20RB	HERC6	TMEM127	TMBIM4
EFNB2	S100A6	PPP1R21	CASP7
IDI1	NOS3	ZNF708	DDX3X
FOXP3	HIST1H4C	SGPP2	PIK3C2B
NCCRP1	PRDM13	MGAT1	NDUFA5
IL27RA	ANO1	C16orf58	SETD5
CA2	NOSTRIN	FBXW8	IFNGR2
RMRP	INSIG1	NBPF11	NIPAL3
HOXA6	FAM72A	SMTN	PGAP2
SNRPGP10	PBK	KIAA1324L	ARID4B
NRP1	ESCO2	TP53BP2	FBXO11
AP003119.2	SYTL1	PLCXD2	ASH1L
RNASEH2A	MAD2L1	KDM6A	SMARCA2
OASL	PTPRU	MAU2	ZNF445
SCD	GINS1	DAB2IP	TRABD2A
FABP5	JAG1	ZBTB44	TNFRSF1A
KRT8P10	ESPL1	PDK4	UBR1
SERPINA1	FAM111B	IRF2BP2	BIVM
HMGB2	PFKFB3	DIP2B	KLC4
AC141557.2	NUF2	CDC42SE2	TSC2
SLCO4A1	CPVL	RCAN1	UPF3A
GPR87	GJC2	AC061975.6	CSDE1
TUBB6	L1CAM	ZSWIM9	TOM1L2
CYTOR	PLA2G16	DAPK3	APP
HIGD1AP4	AC002116.2	PAFAH1B1	R3HCC1
PLK3	AC114296.1	RASAL1	CCDC115
AL139274.2	SAMHD1	NPDC1	SNN
CHRM3-AS2	CDA	DOCK1	TNKS
RRM2	GPR19	PIK3C3	SRC
CR2	GAS2L3	EPB41L1	HYOU1
HTRA1	VCL	TMEM8B	IFNAR1
LCMT1-AS1	NPM1P39	TRIM68	AC244154.1
KRT75	ZNF541	EIF2AK3	ZNF322
SMIM3	DIAPH3	SLC12A7	PUM1
AL627230.2	TNFSF9	SETDB1	HNF4G
NEIL3	ST8SIA4	AP2B1	ZMYM3
HIST1H3B	IRAK2	UBN1	DGCR6L
BMX	FANCI	RAB36	ACAD10
MAFF	SMCO2	RBM5	OGFOD3
TSEN15	SPN	PHF12	SRRD
PCLAF	SPC25	LINC00847	CASZ1
MAEL	RACGAP1	GNS	REPIN1
TNC	NCEH1	PCNX1	GRINA
MILR1	PCLAF	RNF20	MRPL20-AS1
AC018628.1	AC012073.1	KBTBD7	HERC1
AC016831.1	CCNA2	DNAL4	TRIQK
SH3TC1	EME1	ZNF765	ZNF12
ZC3H12D	STMN3	GDF11	DVL1
LURAP1L-AS1	AL139095.3	TRIM21	SPSB1
VAT1L	LAG3	PEX5	DAB2IP
KRT8P5	MMP7	ERV3-1	ATP7A
AKR7L	CFAP45	FAM76A	ZNF395
NT5DC4	CPED1	CTIF	AGO1
SNORD17	MCM6	GORASP1	QSOX1
SNRPG	KRT8P3	IL17RA	CREG1
AC015912.3	UBE2SP1	VPS13B	TLK2
AC110285.7	PDK1	FBXO32	CNST
BIRC5	ANXA2	SIAE	NRDE2
DUSP2	FAM72B	MBD6	EMC10
AC068647.2	SLC25A48	SEL1L	SIPA1L3
AL445933.1	COL6A1	INTS3	DENND1B
EGFL7	AC129492.1	MTMR4	EML3
PIR	PRR11	SH3D19	TSTD2
DLGAP1-AS2	KRT18P15	RRAGB	FOXJ3
AL133325.3	KIF20B	BRD3OS	GCA
NOS3	KRT8P5	ATXN7L3B	HDAC7
NME1	UBE2S	ZNF211	FOCAD
AC093591.3	HASPIN	ADD1	FBXO34
ABCC3	KRT8P45	RNMT	SCRIB
KRT8P33	AC008556.1	CPD	PPL
MYEOV	PLCB2	KLHDC9	TMEM127
CAMTA1-IT1	HSPA1A	NRXN3	DGAT1
JUNB	FANCD2	BECN1	APPBP2
CAVIN3	AC004449.1	RNF38	UFC1
SLCO2B1	HMGCR	SMARCAL1	DYRK1A
MCOLN3	MCUB	RAB5B	CYP2B6
TIPIN	DEPDC1	AP2A2	RPL12
MTHFD2	ABHD6	ZNF248	BMPR2
FAM184A	KIF22	CCDC97	PNPLA8
UBE2S	KIF4A	SLC24A1	EID2
IER5L	RNASEH2A	MAGED2	AMPD2
ADGRL3	DHCR24	CUTALP	PBX2
SOWAHD	CXCR2	ETNK1	SERTAD2
PBK	TERT	MYO5C	HLA-E
E2F7	ZWINT	ELMOD2	LPCAT3
GAPDHP60	DCDC2	HECTD3	ATP6AP2
TRIM15	OTC	ZNF586	TAPBP
LINC00963	PNPLA3	ARRDC4	GPX2
PCOLCE2	MYBL2	NUDT16	ERGIC3
CSPG5	NME1	AFF4	UBAP1
AL139393.2	NUSAP1	PSEN1	FBXO9
FAM72B	APOC1	PER2	ZNF394
SERPINB8	TRIB3	EPB41L5	PXMP4
PRDM8	HRASLS2	GSN	PTK2B
HELLS	TIPIN	VPS39	ERLEC1
IER3	HJURP	THRA	ARHGEF34P
FKBP10	AC010530.1	RNF167	TRMT2A
VGF	ID3	RANBP10	COA5
AC016831.7	TMEM97	HCFC1R1	WBP1L
FOXP4-AS1	SMLR1	ARSA	CCDC97
CENPV	CCDC18	ZZEF1	DNASE2
AADAC	BMP4	SOS2	METTL23
ST3GAL6	MTHFD2	ALDH18A1	GHDC
ARHGDIG	KRT8P10	TBL1X	CTAGE9
ARC	TFF1	DOK4	RARA
SLC35D3	FDXR	PAK1	GALNT3
APOO	PFKP	CTNS	KIAA1191
KRT18P16	POLQ	REV3L	TXNRD2
PON3	DSCC1	ZNF629	SCP2
FOXL1	DNA2	ZSCAN30	ZNF638
IL23A	KIF23	SYK	SUMF1
RHBDL3	RNPS1P1	PPOX	MRFAP1L1
UCHL1	GINS4	SPAG1	EEF1A1P13
KIF2C	CYP4F2	ZNF268	PROM2
MNS1	RN7SL3	ACSF3	FBH1
TGFBI	HSD17B7	ABHD13	TBC1D7
EBP	IGF2BP3	CD82	NECAB3
KRT18P15	KIF11	SEL1L3	MTRF1
AL451050.2	AC008687.4	TSC1	VAV2
DGKG	B3GNT4	CLCN7	SNX10
LINC02086	HERC5	ZNF83	KAT7
KRT18P28	ZC3H12D	PEX6	XRN1
SEMA6B	SNORD17	GPR153	RPL34
AC093227.1	SEMA3G	ZNF383	GGT6
TEX30	PGAM1	CASP9	CCS
AC010654.1	HKDC1	DTWD2	LDLRAD3
AL078621.1	PKMYT1	B3GNT9	CRELD2
SDR16C5	Z99916.2	ZNF701	C1orf226
PTMA	CDC7	FKBP9	SBF2
ATOH7	AC073352.1	PLEKHG3	SNX25
MANCR	HRC	MTSS1	WDR48
RPL22L1	TACC3	TMEM79	TRIM56
RPL12P21	CHI3L1	KCTD17	TPT1
CHAC1	SKA3	HGSNAT	GPAA1
AL731661.1	AC061999.1	SLC2A8	ARHGEF5
FAM86GP	OBSCN	OS9	MLLT6
RAET1K	AC012085.1	BATF2	TTC31
ENO2	CHEK1	TUT7	TMEM115
NDC80	KRT20	CYB561D1	GMPPA
CTH	SLC43A1	ZNF282	LIMK2
PODNL1	PIPSL	BRPF3	SLC25A28
SPN	PIMREG	BCL2L11	C1orf122
AL133215.2	PIF1	TSPYL4	RNF220
S100A11	TK1	MYRF	PPP1R26
LINC01842	SH3PXD2A-AS1	RIT1	ARAF
AURKB	TAGLN	TMEM98	SEC24C
FDFT1	AC000123.2	BCL9	IFT80
ANKRD33	RNFT2	ATXN1L	TMEM230
VEGFD	HOXB8	ACOX3	TRAPPC10
COX17	ANKRD37	ANKS1A	SLC44A1
PRIM1	SLC16A9	TGFBR3	B4GALT7
PIMREG	MVK	ARHGAP23	RPL39P3
BTBD16	TTK	ZSWIM3	PIBF1
LUCAT1	RFC3	GDE1	CMTM8
CDK1	AL627230.7	PLCB3	TAPT1
PRR7-AS1	LINC00589	CD99	GUSBP1
TLX1	AC006329.1	ZNF808	C9orf3
COL14A1	TAF1A	PARP12	RFX5
DDIT4	NRIR	NOC2LP1	SORT1
HOXB7	RPS26P3	KRAS	COG8
AL133260.1	SLC22A2	TNFSF15	UBE2H
SLC39A8	P3H3	FAM83G	XYLT2
ITPRIPL1	CCDC113	IFT172	NFATC2
AC104823.1	C11orf86	CALM3	TSPAN17
BHLHA9	KRT8P2	HIVEP1	TAZ
DDX11	COQ3	ZFP36L2	SUN2
KRT18P1	COL4A5	FRAT1	RPRD2
KRT18P48	PIWIL1	MOB3C	PPP1R16A
DHCR7	AC114271.1	EFHC1	AC233968.1
ADAMTS14	ACTBP7	LRSAM1	RPL13A
AL442663.4	CENPK	SIK3	CALCOCO2
TMSB10	PADI3	BAIAP2	SUMF2
SLC2A1	AC027607.1	ATP2C1	HMGN3
TRIB3	LDLR	HERPUD2	ARHGAP39
ALDOC	MYL9	UBFD1	ACP6
AC092868.1	AP003119.3	ZNF516	MCOLN1
AL161787.1	AC023024.1	USP38	FAM160B1
NRG2	WDHD1	ZNF12	TCF20
TIMP1	BLM	SH3BP5L	CCHCR1
BTBD19	PLCD3	MARCH2	PEX14
FZD8	SGO2	TOB2	CAPN5
AC009065.2	TMEM231	CYBC1	EEF1AKMT3
HMGA1P3	ANP32E	LMBRD2	TBC1D9B
LDHA	NUP210	FLCN	SRSF6
TOP2A	GATA2	LINC00667	BPTF
YBX2P1	MYOF	LRCH4	SPRY2
AC026336.4	IGSF9B	RHOBTB2	ZNF3
SLC38A5	KIF24	ZNF189	SIN3B
DBIL5P	NCAPG2	AFAP1	AGBL5
AC099795.1	POLE2	WDR48	MKRN1
NDST2	AL138760.1	C6orf132	ZNF75D
IL2RG	ORC1	ZNF17	SLC48A1
LYAR	IFI44	SOS1	HDAC4
PRSS33	VPS9D1-AS1	TBC1D25	PRR12
AK4	AC016831.1	ZBTB10	USP34
FBLN2	FUT7	ITPKC	CU633906.2
LCN1P1	DDIAS	ZNF33B	MAP2K5
PPIAP42	CD3EAP	DHX40	POLK
CD70	RDM1	ALDH3A2	GNAS
PDCD2L	RNA5SP219	ZNF512	CIC
PTMAP2	LINC01393	EIF4EBP2	SETD1A
AC148477.4	AC118282.1	DNAJC14	MOB3C
AC104971.1	KIFC1	PAM	COX6C
CORO2A	FOXM1	AMER1	CRTAP
CICP6	FABP5	FAM110C	ZNF592
CHCHD10	ENO1	H2AFY2	TNRC6B
TNFRSF1B	SPRY4	CC2D2A	NFAT5
SNX25P1	APOD	DLG1	CD276
E2F1	TROAP	USP30	STX16
PNMT	VGF	ANO8	MUC13
AC117503.3	RIN1	MRTFB	IL17RE
RPS29P16	LIPG	ING4	CDK17
IQGAP2	SPTSSB	ARHGEF40	MARCH2
CDKN3	KRT8P37	GTF2IRD2B	NPIPA7
GJB3	TPK1	SBF2	PRKD2
DCAF4L1	BATF3	CACNB3	IQSEC2
AC139099.1	CENPU	TDRD7	AREG
KRT18P29	VRK1	ARHGAP35	SPAG7
IL20RA	RASSF3	SYNJ2BP	FN3K
AL136116.3	DHFRP1	ZNF219	DAPK2
FGFBP1	NEMP1	JMY	MAN2A2
HOXB9	RAD54B	BCAS3	CROCCP2
HNRNPA1P50	UBE2SP2	PCYOX1	LSP1P5
LINC01503	GREM1	KLC4	CTSD
CTLA4	C6orf52	ZNF322	CIZ1
PFDN2	ARNTL2	EGLN1	TTC9
HOXA4	ST3GAL1	TPP1	PAIP1
HIST1H3I	KRT18	ZNF347	RTL10
CENPU	DLGAP1	TMCO4	TLE1
GSEC	SERPINB8	SENP7	THAP9
AL122035.1	RPL22P12	NECTIN1	P4HTM
STN1	AC079949.1	GAB1	XPC
UBXN10	WDR76	EXOC6B	TRAPPC9
MCM10	CMTM7	ZNF45	F8A3
ITGB2-AS1	RGS2	SNX30	DGCR2
AC026979.2	SLC38A5	UCP2	IFT122
HOXC12	AL358942.1	PLCD1	AMBRA1
NR4A2	VASH2	PNMA1	SCAF8
AL365181.3	PTPRR	WASHC2C	FBXO33
HSPE1	ELFN2	USP34	HEIH
FOS	ABLIM3	NEURL1B	LPP
CEACAM5	GACAT3	C6orf89	IFT172
FAM216A	AC090673.1	WIPI1	EAPP
H2AFZ	RNF183	ZNF780A	FYCO1
AL353747.2	HHEX	CDC14B	TRMT12
ZCCHC12	UBE2MP1	PHC1	TMEM259
RNF125	CBSL	PLAGL2	ZFX
CORO6	AC007613.1	ZNF446	ZNF133
HS1BP3-IT1	NDC80	TMEM176B	PTPRG
EPHX4	FOS	CELF2	TRIP11
AC009237.14	POP1	PODXL	CNOT2
CENPW	NQO1	ITSN1	FAM83G
PGF	AC010733.1	RNF31	KAT8
HMGCS2	TEKT2	APOL2	SDC4
GRIK3	AC078819.1	FBRS	SYF2
INO80C	KNL1	TMEM139	AIP
MIR503HG	AC069528.2	CDKN1B	GORASP1
AC073592.1	AC105219.4	MAN2A1	CASC4
CBSL	LINC01694	EXOC4	NUCB2
MACROD1	AL663070.1	TBC1D1	HNMT
PRTG	AC091057.1	WDR31	RIT1
NPM1P27	CST6	TNIP1	ZNF213
AL118516.1	KIF15	UNC119B	EEF1A1P11
AP1S3	KIAA0040	MUT	TOR1A
HIST1H2BJ	DAP3P2	TMEM51	PTPN23
ST3GAL1	SOCS2	EXT1	MAP2K7
NDUFAF2	SEC23A	PSAP	PAK4
ISCA1P4	PROCR	DENND1C	BAHD1
KIF23	E2F8	FAM120B	DVL2
ITGB3BP	UBXN10-AS1	TAB2	DAZAP2
SKA3	MPP2	PJA1	SH3BP5L
NCAPH	RPL29P33	YTHDF3	ACVR2A
CD58	LINC00475	NPC2	DVL3
HMGN5	ENC1	TRIM38	ARHGEF16
FA2H	UBE2V1P2	CD47	ZNF585B
CD247	FNDC8	LLGL2	KIAA0895L
ORC6	PPIAP6	VPS50	PACSIN3
RIPPLY3	CYP51A1	MYH9	NUDT16L1
CBS	CIP2A	USP20	RBM6
LIPK	DNMT1	GRHL2	ZFP36L2
KDELR3	PFKFB4	CNKSR1	SPG7
AC007614.1	EEF1A1P38	TTC7A	GTPBP2
HOXA9	LINC01559	DSC2	PIK3C3
GOLGA6A	SOX8	GOLGB1	TRAF3IP2
C19orf57	AUNIP	ERBB3	ZNRF1
UBE2T	IL9RP3	VSIR	RNPEPL1
SQLE	ATAD2	TMUB2	MAP4K2
HMGB1	RWDD4P1	MYLIP	ATP6V0A1
GTSE1	FGF2	UBTD2	RCN1P2
E2F2	PLEKHN1	NPNT	POMGNT1
AC087477.2	VN1R81P	TAB3	TRIM3
AL356653.1	DLGAP1-AS2	FOCAD	ZMIZ2
FABP1	ZWILCH	IRF6	FAM131A
SNRPA1	HMGN2P4	GOLGA2P10	MARCH5
AL441992.1	EREG	CTDSPL	STRA6
LINC00475	FANCM	SLC12A9	TRAPPC12
TFR2	CNTD2	ENPP5	ACSF3
AL772307.1	RTKN2	PHKA2	UBE4B
CENPM	F5	YPEL5	INVS
GPA33	LINC00659	SLC22A5	HEBP1
NCAPG	VGLL3	ERCC6	JADE1
AC009962.1	STK26	ZNF616	SLC25A6
PDLIM7	AC080013.6	TECPR2	STK16
LINC00899	RP1	RRBP1	SPPL2A
AL137077.2	AC243967.2	UBE2H	AC006001.3
MST1R	MIR5587	EXD2	AC138969.2
CKS2	AL137782.1	TNFAIP1	TADA2B
HR	LINC00513	ZNF841	PDE4DIP
SLC35E4	CGB7	HS3ST1	FMNL2
SIX4	AC245140.3	PRKCZ	FBXW11
TUBB4B	FADS1	CFLAR	GABARAPL2
AC026401.3	LDHA	ZNF444	TM9SF2
AURKA	SLC16A3	ZSWIM8	CEP63
CENPE	PRR7	FBXL19	CLCN7
MAN1B1-DT	MASTL	ARHGEF19	KIFAP3
SIX1	ITIH2	CXADR	CBX2
CD6	ZNF670-ZNF695	AFDN	PRKAB1
KIF18B	CENPW	RAP2B	EHMT1
ETV5-AS1	CLCN5	ZNF607	CUL4B
EXOSC8	FEN1	RASSF7	CTSH
SEC14L4	FHL2	GRHL1	PIN4
CCDC18	AC005326.1	SCARB2	ZNF512
AC116562.4	CCDC85B	TNFAIP2	WBP2
MIR4435-2HG	PERM1	KIDINS220	SLC38A10
CD163L1	SERTAD1	GBF1	CYSTM1
TMPO-AS1	GLYATL2	CDC42EP4	AL049555.1
CILP2	JAKMIP3	FRYL	TAX1BP1
AP000769.1	DPY19L1	LMBR1L	NEK11
LYG1	AIF1L	TCTA	AC016596.1
ANO1	LINC02331	WASHC2A	FZD3
ANLN	KRT80	IQSEC2	MBD1
IL1RAPL1	STIL	NBDY	CEMIP2
AC122718.1	GNL3LP1	KIF1C	NEK3
BOLA3	HIST1H2AJ	AC004889.1	NIN
FER1L4	LMNB2	DAAM1	RIPOR1
CLSPN	CDT1	ZBED1	KIAA2026
NT5M	LSS	GLMP	SEC62
EREG	ACOT7	TTC30A	HMG20B
CENPH	ATG9B	EPN1	ZNF799
HNRNPA1P14	SLC35D3	FCGRT	FNBP1L
ARHGEF39	LRFN1	GCC1	PARD3
UBE2R2-AS1	GEN1	KIFC3	PPP1R35
SBF2-AS1	RYR2	FAM168A	ALKBH7
PRELID3A	KRT8	NCK2	SIRT3
CDC25C	CENPH	LY75	SPIDR
SERPIND1	BNIP3	ZNF197	RTKN
LTV1	AC141557.2	RTL10	FAM102A
POU5F1B	TMEM151A	ZBTB22	COG6
CENPQ	ACTB	KANSL1L	MARF1
AL590399.4	SPAG5	GOLPH3L	HIP1R
HAS2	C18orf54	PLEKHF2	GSDMB
RNA5-8SN3	PAX6	RAB33B	PRKACB
TBCA	N4BP3	PLEKHG4	PLEKHG6
NXPH3	TRIM31-AS1	AGRN	HPS4
ANKRD18A	HS1BP3-IT1	SPTAN1	PLEKHG4
NEK5	STX1B	MVP	CD27-AS1
CNTF	BRCA1	EVI5L	NR1H3
CNTNAP3C	SAPCD2	STAT5A	PRMT6
DCPS	RPL7P23	CYB5R1	ZNF227
AOAH	KCNV1	HMGN3-AS1	KHNYN
NUCB2	SLC13A3	FARP1	MUM1
MT1A	NXN	TCTN2	MECP2
PPP1R36	NPM1P27	ZMYM4	RASGEF1B
EXO1	STK32C	AATBC	BACE2
AC006329.1	SKA2	DUSP22	RAF1
RNA5-8SN2	MPP3	SAMD12	MIGA1
GRIN2C	AK4P1	WDR81	ZNF347
TBX10	MIR6784	FSTL3	SMIM22
EME1	PCNA	SDR42E1	TMEM260
YBX1P10	F2	AGMO	GPBP1L1
SMC2-AS1	PLLP	ZNF493	HIVEP1
TMA16	SH2D5	CRYBG2	APPL2
HIST1H2AH	RHCG	ZNF318	TGOLN2
AL031729.1	TMEM52	CXXC5	LZTS2
MCTP1	AL360270.1	STEAP2	MYO1A
CAMK2B	PNLIPRP2	CLEC16A	PPM1A
MIR3648-2	MMP10	ZNF10	LMBRD1
ETV1	POC1A	CYP2J2	RCN2
AC134407.3	AL031985.2	TMEM171	APBB2
MICALL2	CDC25C	C11orf95	AAK1
CR769775.4	MCM4	YPEL3	ARID3A
AC239868.2	TUBA1B	APPBP2	TMEM168
CCDC58	TUBA1C	GOLGA2P7	CRAMP1
CENPA	TMEM200B	SPG11	GOLPH3
PFDN4	HSD17B6	GLB1	SLC24A1
LINC01277	WDFY4	SLC37A1	CTBP1-DT
PLIN4	HMGB2	TTC3P1	VPS13D
CNTNAP3B	C1orf112	TCF20	ZNF827
CKS1B	SLAMF6	FNBP1L	BSPRY
RNA5-8SN1	C11orf42	KLHDC7A	SETD2
FDXACB1	ASF1B	ZNF527	SLC39A8
AC093673.1	SKP2	HERC2	RTL6
MELK	PPIAP11	SAP30L	TMEM79
MMAB	TRAF3IP3	ATP7A	SH3BP2
PPP1R1B	XRCC2	HLA-DMA	RIPK1
LGR6	DTL	PARP9	ETAA1
ALMS1-IT1	BARD1	GYG2	USP19
MRPL58	SMPD5	MEF2D	SMDT1
AL035398.1	ERCC6L	EFNA4	FOXP1
PDK3	C12orf75	MAN2B2	RAB13
MSX1	AC023632.6	DNMBP	STAU2
PIWIL1	SUPT16HP1	TMCO3	ARMCX7P
KRT8P32	FDFT1	ACACB	IPP
HIST1H4B	TYMP	CUL7	USF3
AL133243.3	PLTP	NBL1	PLA2G15
TMSB4X	AKR7A3	KAT14	TCEAL8
FSCN3	RPL35P5	SPINT1	RRAGC
RHEBL1	PTGS2	PML	CYREN
E2F8	CSE1L	PGAP3	RDH14
STARD4	IFI6	JADE2	NSUN7
PERM1	ATAD3A	BORCS6	IST1
MRPS15	ZNF114	AC018647.2	YIPF3
SLC12A9-AS1	HYAL1	LNX1	LXN
SLC9A3	SPATA18	ALCAM	MOSPD1
TBL3	IQGAP3	TMEM260	MEST
AL161729.3	TEX30	EPHB4	PICK1
SLC1A7	SCDP1	ZNF230	TMEM50B
SHMT2	AL391987.1	ABCG1	F11R
EXOSC9	IGFBP2	ARMCX2	TFPT
NAPG	AC025594.1	PARS2	PTPN9
AC020765.2	ART5	LMTK3	ARRDC4
HOXA2	CBS	AL445645.1	BBS4
OSR1	MTHFD1L	TRMT9B	MIA2
RF00134	AL365273.1	TOM1L2	RABGAP1L
FXYD5	MLKL	BST2	GBA
HAUS1	FANCB	FAM53B	VWA1
KRT12	TUBAL3	CBLB	SGCB
CD3EAP	RAB3A	ZNF362	LIG4
Z98752.4	MCM2	SCRN1	PEX16
TH	PNP	BRD3	SOS1
SOX1	AZGP1P1	CABLES1	ZNF24
COCH	AC080013.4	ARL4C	MGAT4A
LINC02418	TPI1P1	ANO9	GPANK1
PXN-AS1	CADPS	PCSK5	DNASE1L1
CEP55	MBNL3	TSPAN17	ARHGEF12
LINC02019	TUBB4B	NIPAL3	GYG2
EVA1C	FAM27E3	SLC29A3	ZNF180
PLP2	AL008727.1	SHISA5	SPTBN2
SPC24	AC093512.2	FAM117A	FRA10AC1
RANBP1	PLEK2	GALNS	GARNL3
RF00002	ANXA3	DYRK1B	MAPK8
PDE9A	XAF1	ATG9A	RP9P
COQ3	KDELR3	ZNF852	GBA2
AC092919.2	RAD51AP1	BTBD9	CDC25B
RELT	DTNA	ZNF252P	CLN5
ANKRD19P	GPAT2	AGO4	FOXA2
METTL27	DKK4	C2CD5	PIP4P1
CDC6	ST13P5	SORT1	SUPT5H
MZT1	C6orf223	ZNF737	TM2D3
DLEU2	AC010536.1	PPP2R3A	RELA
MIR7111	SUSD2	PELI1	SCAMP2
NCR3LG1	ETHE1	LACTB	CRTC2
AC099522.2	SACS	SLC35E2A	C15orf40
KIAA0040	FAM216A	NBPF14	SATB2-AS1
PLK1	IER5	BTG2	AC138969.1
DRAP1	ZNF887P	CABLES2	ZNF181
SNORA73B	LIPM	CYP3A5	PRKCZ
LINC01910	DUSP7	ARID1B	BANP
PCNA	GINS2	TP53INP1	DAPK3
HOXB2	AC022762.2	NREP	LINC02418
OAT	CEP78	ZNF134	SLC35F5
LYZ	GDF15	EXOC7	TRMT10B
TMPRSS4	LPIN1	SGSM2	RAB2B
YBX1	MNS1	GAA	SLC30A1
LRP2BP	LINC01842	CDH3	HDHD3
SNRPD1	KREMEN2	MYO15B	ZSCAN31
HMGN2	TFR2	MYD88	MAN2A1
CCDC33	FP565260.3	EHHADH	HEATR5B
SLC2A1-AS1	MCM3	ANKRD52	IRF2BP1
DEPDC1	PTMAP9	ARHGEF35	TPCN1
AC211433.2	LRRC6	ARHGAP5	ADGRG1
KRT8P14	PTPRM	SORBS1	SCYL3
MIR3648-1	SLCO4A1	ZNF599	TBCEL
CCNB1	CCNO	ZNRF3	F8A1
AKR7A3	EBP	PJA2	PEX2
RIBC2	FAM27C	PPARA	SLC22A5
NLRC4	PGAM4	ADAR	STAT6
AC018413.1	JPT1	ZNF319	CLASP1
KDELC2	RBM8B	VPS35L	LAMB1
ATP5MF	CIT	EPC2	CLUHP3
CYB5B	SHH	WBP1	SAT1
KIF20A	CHAF1B	ZNF112	SYNJ2BP
NEK2	BNIPL	VEZF1	ZFR
NUDT15	ADAMTS17	ZNF605	KDF1
AUNIP	GPR3	DENND3	BBS10
BTG3	EZR	STAT6	SLC35D2
RAPGEF5	CTPS1	ARHGEF12	CDIPT
CDCA3	C15orf41	PSKH1	SNX30
AP001527.2	AC114755.5	CLIP2	WIPI2
AL445524.1	ARHGAP29	CLDN1	SSH3
MTFR2	LYAR	USH1C	GIMAP2
VRK1	CEMIP	MACROD2	ZNF74
DSCC1	PPAT	PSD4	PPP1R12C
ARL4D	AC107072.2	ZNF71	FGD5-AS1
PA2G4	TMEM191A	ZFP90	ST6GAL1
LRRTM1	LINC00431	PLCH1	MAGEF1
AC011939.1	IGKV1OR9-2	KIF3B	H2AFJ
RGS19	AL590666.2	LRRC37A17P	CHDH
CSGALNACT1	ALDOB	TTPAL	IRGQ
PBX4	OSGIN1	ZNF227	BRD3
SMC4	CKMT1A	MOV10	EPHA10
NANOS1	HMGN2P3	CCL24	CCDC167
AC011933.2	CKMT1B	RAB15	CYP4V2
AL024508.2	BAG3	AHDC1	NPIPA9
NDUFS5	ARHGAP40	IL11RA	TMEM245
AKR1B10	RGS10	TOGARAM1	C16orf87
ARHGAP11A	AL359955.1	SWT1	HINT3
LINC01088	TAGLN2	TRAFD1	IL13RA1
AL359397.1	AL583722.4	KHNYN	NUMA1
INSIG1	H2AFZ	LRBA	ZFAND4
HMGN2P5	ACSL1	TMC4	PFDN5
HACD1	AC022509.3	ENGASE	ZNF792
ATG9B	GRIN1	KDM5B	SATB1-AS1
KRT8P42	TMEM64	ARSD	SVIL
GRPEL2	DPP4	LAMB1	APC
SRPX2	AC140479.2	DNMT3A	ETFRF1
CYB5R2	IGKV1OR-2	FAM174B	AMER1
PAK6	JMJD6	ZER1	UBE2F
TM4SF5	MAP7D2	SLC30A4	SDF2
EPHA4	TYMS	ZSCAN31	YIPF1
ASF1B	WDR62	TMEM159	ZXDB
ZHX1-C8orf76	PHF19	ARMCX1	ZNF264
SNORD14E	CCNE1	DGLUCY	ZNF653
EMC9	CEACAM6	KLHL5	GBP2
PSMC3IP	COL4A2	GTF2IRD2	IRAK1BP1
COX7B	GTF2IP7	PHLPP1	PLA2G12A
TYMS	ASIC1	DYNC1H1	ENPP4
AL360091.1	NOC3L	FUT3	FBXL15
AC005840.2	KCTD15	IFFO2	ZNF91
NRGN	ARHGEF39	SIK1	ABRAXAS1
CKAP2L	SERPINB1	BCL9L	YIPF2
PHACTR3	PIR	SUMF1	HSPB1
IL12A	NSDHL	ZMIZ1	FUCA1
SFN	AC004241.3	GABARAPL1	ALG12
LINC02303	B4GALNT3	TTYH3	ZNF33B
MRPS6	SMC4	DBP	DHRS7
TROAP	AC245052.3	ATP6V0A1	MNX1
TPK1	MSLN	FOXO4	INTS3
WDR62	S100A10	PLXNA1	MAFG
CFAP100	DARS2	COTL1	TWSG1
BHLHE40	ACLY	ZNF608	DUSP28
RASSF3	AC091057.6	TPCN1	BTN3A2
AL391056.1	LY6E	PTK7	USH1C
AL157904.1	ATAD5	EPS8L1	LMTK2
MPHOSPH6	TNFRSF10C	PAX8	VIPAS39
HPDL	ITPKA	TBC1D4	FKBP8
SLC7A11-AS1	RPL39L	CHD6	CARD10
PA2G4P4	IGKV1OR-3	ZNF613	FBXO25
UNC93A	PINX1	RARG	CLDN1
RBP1	SFXN1	AP003486.1	CARMIL3
WDR76	MFSD2A	PXMP4	ZNF217
NOCT	CRYBG2	MISP	TRIM44
TICRR	AC013268.3	THAP8	TYK2
AL023693.1	INCENP	SELENBP1	MUC1
UHRF1	UTP20	WWC3	CDC42EP3
ERH	ADA	CCDC60	ZNF417
AL590666.2	GBP1	MTHFR	PPM1H
AL137145.1	FAM198B	STK36	LRRK1
SNX18P3	HNRNPA1P4	EPS8	CIDECP
U47924.2	ARHGAP42	IRF1	OTUD5
KRR1	GPAT2P1	PIGZ	PRPF40B
TM4SF1	ICOSLG	KRT15	GALC
MND1	PKM	ZNF772	RAB11FIP5
SLC4A11	CAPG	SGMS1	ZNF565
LINC00051	AC005829.2	PRDX5	C8orf82
HIST1H4C	FAM169A	AC093525.6	C9orf16
VTRNA1-3	NOLC1	NEDD4L	SAV1
FBXO6	PLK4	PRRG2	MADD
LINC01559	BST2	ZNF827	NEURL4
HIVEP3	ZNF215	ZNF350	WDR27
BFSP1	CCDC69	PLEKHG6	ZNF768
DLGAP5	AC016205.1	LRP6	NME7
LYL1	PIM1	NCOA2	DTNBP1
NR1D1	CALHM3	PDCD4	RPS27
MAD2L1	KNSTRN	SLC25A23	NREP
MCUB	RRM1	MMP15	ZKSCAN8
TPM2	RAI14	C12orf49	RIN2
PNLIPRP2	HMOX1	PKP2	TRAF5
RPA3	CKS1BP2	AMPD3	FAM13B
LINC00513	RPSAP45	ENTPD5	FRMD4B
PARVB	GAS2L1	ARHGEF28	LINC00992
PRR7	ARG2	CREBBP	ATM
AC006483.1	BHLHE41	TMEM94	SETDB1
AL157827.2	C2CD4B	TMEM131L	ZNF767P
GALNT18	TNFAIP8	UBE4A	PRRG4
TSC22D1	AC073073.2	SMAD3	THUMPD3-AS1
KIF4A	SEH1L	CPLANE1	TRIM24
GMFG	WDR77	PRCP	FAM160B2
ITGA6-AS1	TFRC	LAMA5	CCDC93
PDCD5	ACSL3	RIPK4	CASP1
CBLN1	AC092868.1	ERC1	CDK9
JTB	TMA16	ZKSCAN7	ATN1
PROCR	WDR4	ARMCX3	RAI1
SNX10	LYN	FLII	GALM
P3H3	PRELID3A	ADAM10	MANSC1
NTMT1	PSMC3IP	AL031123.2	SERF1A
NAB2	CTH	ZNF711	RNF181
PIGW	PLD6	DNAH1	MVB12B
KIF20B	TRAP1	FUT6	CARHSP1
AC021218.1	PKP1	RHOBTB1	MSRB1
TXN	HMGA1	PRSS16	FLCN
KRT79	CKS2	DDX60	HCG11
PLEKHN1	CASC19	NECTIN4	NMRK1
TCEAL3	SPC24	NUTM2D	STRN4
SLC2A13	PGD	ULK1	LAMB3
PMAIP1	PSRC1	PITPNC1	FAM83B
GTF3A	ZC3HAV1L	ZNF462	MAN1B1
HAUS8	PNPT1	OSBPL7	ZNF513
LINC01703	TTF2	DNAAF3	MAPKAPK5-AS1
CYCS	MXD1	CNNM4	XPR1
GOT1	DHFR	TMEM164	SMUG1
C5orf34	CHSY1	FARP2	NGLY1
AC126474.2	SRGN	PCMTD1	KBTBD4
IRS2	RANBP1	HCFC2	RAB11FIP2
SLC20A1	MPP6	SDSL	KIF1C
NDUFB8	DDHD1	LINC01410	ZNF652
PAK1IP1	AP001350.2	LINC01232	SPINT1-AS1
MKI67	ARHGDIB	LGALS9	BORCS7
KNSTRN	HYKK	ZFYVE26	TMEM263
PEG10	NUP58	HELZ2	BPHL
AL161772.1	FAM161A	GAL3ST1	ZNF552
MIR17HG	SFRP2	REEP6	ARHGEF38
HMGA1	MFSD13A	FOXC1	ZNF720
ACYP1	SH2D2A	CFAP410	ZNF587
AL035071.1	RPF2	FBXL2	ARL3
HAGHL	GPT2	PAH	ZNF669
KIFC1	NCAPD3	PI4KB	LACTB
RPL36AP21	DTYMK	ZNF436	H3F3AP6
AP000254.1	ERI1	ZNF497	NDUFAF5
TNNT1	MND1	SLC15A2	ZNF431
SFR1	NDC1	KIAA1522	HDAC8
HPRT1	ESYT3	SH3BGRL	RBM48
HOXB8	NRGN	ZNF468	EPM2AIP1
DEPDC7	CKS1BP3	RGL2	WIZ
H2AFX	FBXO5	PATJ	ZNF451
AC123768.3	CENPO	OR2A7	HSBP1L1
COX8A	SUV39H2	PLXNB2	VPS39
FAM169A	NDE1	FOXJ2	ULK2
MELTF	NUP62CL	NRAV	CLCN6
BASP1	POU4F1	PROM2	YY1AP1
F12	CKS1B	KIAA0319L	ZFYVE19
LAPTM5	ZNF165	CDYL2	DRAM1
KRT18P66	WBP1LP2	SEC24C	APOOL
PPIA	VWCE	GIT2	FBXO31
CDCA5	GPD1	NUTM2A	KMT2E
CDCA8	DHDH	CCDC120	USP46
BOLA2B	SLC43A3	TBC1D16	PIDD1
PALD1	ZNF860	CD27	HLA-DQB1
ZWINT	LIG1	UNC13B	DELE1
MRTO4	SGMS2	HARBI1	OXR1
ASPM	ABCB8	USP54	MEX3A
RF00493	SNRPF	NEDD9	ZNF614
IFNAR2	BNIP3P4	ZNF28	TXNIP
CCNB2	CST7	PCDHB13	KLHDC3
PDE8B	TREML2	ANGEL1	CTDSPL
TOMM40	IGSF10	ZNF84	RNF208
POLE2	DNAH5	CYP2S1	CNOT8
KRT18P36	DBF4	ZKSCAN1	ATP2B4
SH2D2A	POLR1B	MARCH3	RAB40B
PKMYT1	AC009065.5	DTX3	SRSF5
S100A14	PHLDA2	SLC35E2B	TMEM56
FAM27E3	LMNA	MYORG	CDHR3
TACC3	GNPNAT1	HSD17B1	NFIX
THAP7-AS1	CMSS1	PERP	PI4KB
FAM86LP	KCNAB2	TGOLN2	NBPF3
OBSCN	ZFP92	GOLGA8N	RPL10
GOLT1A	ADM5	ZDBF2	DEAF1
MASTL	ARHGEF4	NTRK2	COG2
WDR4	PRR5L	CCDC113	SLC38A7
AK6	TIGAR	PPP2R5B	FBXL17
POU4F1	CORO1C	DNAH10OS	ATF7
FEN1	PRIM1	MEGF8	TBC1D14
CFD	LINC02323	ABHD4	WDSUB1
PIM1	TMEM105	DTX1	ZBTB44
SLIRP	AK4	DPEP1	PTPRF
CCDC59	ANKRD22	ZFP36L1	B9D2
CDC25A	F2R	PTPN14	IDS
SUGCT	GNPDA1	EPG5	CLDN4
EGR2	PRR29	ZNF260	DENND4A
EIF5A	ERCC4	SCNN1A	NUDT16
PTS	IFITM1	KIAA0355	SERF1B
AC006449.6	LIPH	KIAA1109	BICRAL
PLK4	PPIL1	IQSEC1	COMMD3
AL137009.1	NT5DC2	ZXDA	BAIAP2
TUBA4A	ZBTB8A	IGF2R	FIZ1
UTP11	NCAPD2	MARCH8	PLEKHA3
RND2	ITPK1	GGT7	EXD2
REXO5	KRT19	CCDC88B	NEK8
AC007066.1	KAZALD1	ZNF646	ARPIN
AC124947.2	TEDC2	LMAN2L	RING1
WFDC2	FBXL16	PLAGL1	HIPK2
RELL1	SLC7A5	AC002310.6	CNNM3
FRG1	ZNF724	RCN3	VWA2
DPF1	FARSB	TBC1D3D	TLE2
S100A16	IGFBP4	TRADD	AC126755.1
MPZ	MCM5	APPL2	BIN1
GINS3	IL17RD	CAPN5	AL590705.3
PPIH	CR381653.1	CYLD	TCEANC2
MGST2	EDN2	PCAT7	SNTB1
FSTL4	TRIM15	FGFRL1	ACADS
PPARG	TUBG1	HS6ST1	STAM2
GRIN1	AP005482.3	AC244154.1	CTC1
LOXL1	PTMAP5	CNNM2	SCAI
AC005261.3	UNC13D	PPP1R26-AS1	STYXL1
DBI	CSTB	DNAJC4	LLGL1
ID2	AK4P3	CASTOR3	ABHD13
AC004656.1	ALYREF	ZNF606	KIF13B
SQOR	HBQ1	CREBRF	C1GALT1C1
SAT1	SLF1	ANXA11	NFKBIL1
BRIX1	ATAD3C	CCDC121	LAMP2
LINC00452	SRM	HNF4A	AC132008.2
KALRN	TOMM40	NEK11	AC131097.3
GCNA	HAUS6	C2orf16	NPIPB2
POLR2I	CEP76	WDR72	GBAP1
AC091057.1	CD247	ACSF2	COQ8B
OSBP2	S100A11	ZNF470	ABLIM2
AL136380.1	KDELC2	PLD2	MYPOP
CENPK	AHNAK	ARFGEF3	SLC41A3
HYKK	DEPDC1B	PLA2G6	WASHC2C
LRRC10	LDHAP4	RAB11FIP5	TLE4
MCEE	AC024940.1	CACHD1	SPSB2
AK4P1	LEPR	TBC1D23	PHLDA1
LY6E	SLC25A19	MX1	TAB1
HSD17B7	PDP2	DENND6B	INAFM1
C10orf82	MAP3K6	BBS9	PLCXD2
FBP1	AC133555.4	MAST4	MAGI3
THSD1	MIR1244-3	ABCA7	AKAP9
RASA3	HSPD1P1	CEP68	ZNF527
PAN3-AS1	LAP3	LINC01605	MAPK8IP1
ATP5MPL	FGD6	PHC1P1	RAB28
RFC3	KIF9	SETDB2	YTHDC1
SLC25A24P1	C20orf27	SPATA6L	ZNF524
HMGCS1	RAN	BACH1	PKD1P5
COL6A1	E2F2	PPP1R13L	PPP3CC
ACP5	AL161891.1	FAM13A	TMLHE
EIF2S2	SLC7A1	ZNF658	CENPC
RHOXF1P3	CDR2L	DNAJB2	ZNF335
DNAH2	FOSB	USP12	R3HDM2
NOD2	CENPM	KLHL36	MAPK13
AC096719.1	RANGAP1	MCF2L	ZC3H6
RAB12	FBXO22	ARID3A	ZNF430
DTD1	POLR3K	TPBG	HCFC1R1
NCL	SPDL1	MBOAT2	SHPRH
NES	RSPH14	ADAMTS13	RBMS1
SOAT1	LBR	HECTD4	BAD
RAD54L	SERPINE1	ARMT1	TTC33
ATAD2	TENT5A	BTN3A3	SYNE2
PIK3AP1	RAC3	DTX3L	TFCP2L1
SNHG3	GINS3	LPIN3	AHDC1
DUT	AC104447.1	KIAA1147	ZNF37BP
EPOP	MX2	ANKRD50	FAM53B
ESCO2	EGLN3	RIMS3	RSPH3
SRSF2	HSPD1	ZNF81	ME3
GNG4	SNRNP25	SLC7A6	CDC42EP5
METTL7B	GPI	MANBA	MARCH7
ATP5MD	RASGRF2	AOC1	TMEM185A
SH2D4A	USP2-AS1	TJP3	JMJD1C
AC016949.1	CATSPERB	CASC15	GOLGA5
STRIP2	TPM4	SMCR8	WAC-AS1
EIF4A1	AKR1B1	TESK2	KRBOX4
REN	KNTC1	MGAT4A	USF2
CADPS	AGR2	AP5B1	FLYWCH1
C1orf21	SOSTDC1	TNNI1	ATP7B
S1PR2	BFSP1	PRR15L	RPL39
PTP4A3	RUVBL1	PSTPIP2	ING3
POLR3K	TTL	TEX45	KDM6A
AC084357.2	GAPDH	CUEDC1	NOD1
CMSS1	MIS18A	GALC	FUZ
AC007249.2	EXPH5	ZNF136	CAPN7
DPYSL2	GDA	VIPR1	SERINC1
MIR8075	MZT1	WDFY3	TECPR2
NPM1	S100P	UGDH	KDM4C
CCNH	GOT2	DZANK1	SCAND1
MRGBP	NAGS	TLE1	KIFC3
TPX2	LARP4	LAMB2	CERS6
CCNA2	RBMS2	ZNF704	RAB2A
PSPH	INTS13	BMT2	CYB5R1
UTP15	PARP14	FAM214A	GSN
SLC7A1	FUOM	FOXN3	FUT6
UQCRHL	MCIDAS	PIK3R3	IDH2
AC004264.1	CBR1	SEMA4G	PHF12
KRT18P3	IL18	RPS6KA6	GGA3
EEPD1	RASL11A	SNAI3	PIP5K1C
RIN1	WDR66	FAM227B	ZSWIM4
FKBP11	TSACC	LGSN	LPIN2
PHF19	NUDT8	ST6GAL1	GRHL2
FAM43A	SPATA17	GRAMD1A	NDRG2
LINC01619	AC004552.1	ZC3H12B	ANKRD40CL
ARPC1A	MOGAT3	RAB11FIP1	TCTA
MZT2B	OAS1	RAB11FIP4	FP565260.6
SLC7A4	AL022324.2	GPR39	FBXO8
RPL7L1P3	BRI3BP	MIEF2	C11orf54
POLR2J	SNAI3	ZNF776	ERAP1
PCAT1	TCOF1	RIN2	LRRC27
NR4A1	TEDC1	MXD4	DLG1
PRRT3-AS1	PHTF2	CTF1	BRWD3
CPNE7	AC004982.1	NEO1	MAP4K3
PEMT	HPRT1	LRP10	MAP3K10
METRN	ZGRF1	EPHA10	NBPF9
EXOSC7	NUP188	C1orf226	LGMN
TPM4	TTLL12	CASTOR2	SOCS7
ANP32B	DDN-AS1	SYNRG	ZADH2
NDUFA1	FAT1	INPPL1	ZNF641
BARD1	SNRPD1	FGFR3	EPB41L4B
UBE2V2	NUP107	WBP1L	NBEAL2
CDKN2D	PGAM5	ATP6V1FNB	AGAP1
ELOC	HNRNPA3P5	PNPLA2	ZBTB17
RDH10	SMC2	ZNF552	LAMC1
C1QBP	SLC35F2	DCBLD1	SEPSECS
DDX39A	GRPEL2	HBP1	KIAA1324L
CLYBL	SHMT2	ZNF780B	KDM4B
MTSS1L	PGM2	GSDMB	BCL2L1
[truncated: 4,457 more rows]
